# Supplementary material for: PCYT1A Missense Variant in Vizslas with Disproportionate Dwarfism
Source: Genes (Basel). 2022 Dec 13;13(12):2354. doi: 10.3390/genes13122354 (PMC9777673; doi:10.3390/genes13122354)
Supplement: Supplementary file 1 [file genes-13-02354-s001.zip]

Archive with 6 entries (6 files):
- Figure_S1_flowchart_R1.pdf
- Figure_S2_Clinical_photos_case8_R1.pdf
- Table_S1_Overview_Genotypes_and_phenotypes_R1.xlsx
- Table_S2_Summary_Linkage_Homozygosity_Version3.xlsx
- Table_S3_Public_Genomes.xlsx
- TableS4_Private_Variants.xlsx
