# Supplementary material for: PCYT1A Missense Variant in Vizslas with Disproportionate Dwarfism
Source: Genes (Basel). 2022 Dec 13;13(12):2354. doi: 10.3390/genes13122354 (PMC9777673; doi:10.3390/genes13122354)
Supplement: Supplementary file 1 [file genes-13-02354-s001.zip › Table_S1_Overview_Genotypes_and_phenotypes_R1.xlsx]

## Sheet: Sheet1
Table S1. Compilation of all Vizslas used for this study. Phenotypes and genotypes at the PCYT1A:c.673T>C (p.Y225H) variant are indicated.
Bern Lab ID	Sex	Phenotype	Case No. & relationships	Cohort	Genotype (XM_038583131.1:c.673T>C)	Height (in inches)	Height (in cm)	Age at height measurement (in months)	Clinical photo(s)
MV0001	fc	unaffected		other control	T/T
MV0002	m	unaffected		other control	T/T
MV0003	fc	unaffected		other control	T/T
MV0004	m	unaffected		other control	T/T
MV0005	f	unaffected		other control	T/T
MV0006	f	unaffected		other control	T/T
MV0007	f	unaffected		other control	T/T
MV0008	f	unaffected		other control	T/T
MV0009	f	unaffected		other control	T/T
MV0010	m	unaffected		other control	T/T
MV0011	m	unaffected		other control	T/T
MV0012	m	unaffected	sire of case 1&2	obligate carrier	T/C	24.25	61.6	83
MV0013	f	unaffected	dam of case 1&2	obligate carrier	T/C	22.5	57.2	74
MV0014	f	unaffected	sib of case 1&2	related control 1st degree	T/C				yes
MV0015	m	unaffected	sib of case 1&2	related control 1st degree	T/T	24	61	27	yes
MV0016	f	affected	case 2	case	C/C	18.5	47	26	yes
MV0017	m	affected	case 1	case	C/C	18	45.7	26	yes
MV0018	f	affected	case 6	case	C/C	16.8	42.5	27	yes
MV0019	m	affected	case 4	case	C/C	19.5	49.5	82	yes
MV0020	m	affected	case 5	case	C/C	18.9	48	87	yes
MV0021	m	affected	case 3	case	C/C	17.3	44	31	yes
MV0022	f	unaffected	dam of case 4&5	obligate carrier	T/C
MV0023	f	unaffected	dam of case 6	obligate carrier	T/C	21.8	55.2	101
MV0024	f	unaffected	dam of case 3	obligate carrier	T/C	22.4	57	87
MV0025	m	unaffected	sire of case 3	obligate carrier	T/C
MV0026	m	unaffected		other control	T/C
MV0027	f	affected	case 7	case	C/C	20	50.8	19
MV0028	m	affected	case 8	case	T/T				yes
MV0029	f	unaffected	dam case 8	obligate carrier	T/T
MV0030	m	unaffected	uncle of case 1&2	other control	T/C	23.4	59.4	73
MV0031	f	unaffected	grandmother of case 1&2	other control	T/C	23	58.4	148
MV0032	f	unaffected	half sib to case 1&2	related control 1st degree	T/T	22.25	56.5	13
MV0033	m	unaffected		other control	T/T
MV0034	m	unaffected		other control	T/T
MV0035	f	unaffected		other control	T/T
MV0036	f	unaffected		other control	T/T
MV0037	f	unaffected		other control	T/T
MV0038	m	unaffected		other control	T/T
MV0039	m	unaffected		other control	T/T
MV0040	m	unaffected		other control	T/T
MV0041	m	unaffected		other control	T/T
MV0042	m	unaffected		other control	T/T
MV0043	f	unaffected		other control	T/T
MV0044	f	unaffected		other control	T/T
MV0045	f	unaffected		other control	T/T
MV0046	m	unaffected		other control	T/T
MV0047	m	unaffected		other control	T/T
MV0048	m	unaffected		other control	T/T
MV0049	m	unaffected		other control	T/T
MV0050	f	unaffected		other control	T/T
MV0051	m	unaffected		other control	T/T
MV0052	f	unaffected		other control	T/T
MV0053	n	unaffected		other control	T/T
MV0054	f	unaffected		other control	T/T
MV0055	f	unaffected		other control	T/T
MV0056	m	unaffected		other control	T/T
MV0057	m	unaffected		other control	T/T
MV0058	f	unaffected		other control	T/T
MV0059	f	unaffected		other control	T/T
MV0060	f	unaffected		other control	T/T
MV0061	m	unaffected		other control	T/T
MV0062	m	unaffected		other control	T/T
MV0063	m	unaffected		other control	T/T
MV0064	f	unaffected		other control	T/T
MV0065	m	unaffected		other control	T/T
MV0066	f	unaffected		other control	T/T
MV0067	f	unaffected		other control	T/T
MV0068	f	unaffected		other control	T/T
MV0069	f	unaffected		other control	T/T
MV0070	m	unaffected		other control	T/T
MV0071	f	unaffected		other control	T/T
MV0072	m	unaffected		other control	T/T
MV0073	f	unaffected		other control	T/T
MV0074	f	unaffected		other control	T/T
MV0075	f	unaffected		other control	T/T
MV0076	f	unaffected		other control	T/T
MV0077	m	unaffected		other control	T/T
MV0078	m	unaffected		other control	T/T
MV0079	f	unaffected		other control	T/T
MV0080	f	unaffected		other control	T/T
MV0081	f	unaffected		other control	T/T
MV0082	m	unaffected		other control	T/T
MV0083	f	unaffected		other control	T/T
MV0084	m	unaffected		other control	T/T
MV0085	f	unaffected	half sib to case 1&2	related control 1st degree	T/T	21	53.3	35
MV0086	f	unaffected		other control	T/T
MV0087	m	unaffected	full sib to cases 4&5	related control 1st degree	T/T	23.2	59	87
MV0088	f	unaffected		other control	T/T
MV0089	f	unaffected	half sib to case 1&2	related control 1st degree	T/C
MV0090	m	unaffected	half sib to case 1&2	related control 1st degree	T/C
MV0091	f	unaffected		other control	T/T
MV0092	f	unaffected	half sib to case 1&2	related control 1st degree	T/C
MV0093	m	unaffected		other control	T/C
MV0094	f	unaffected		other control	T/T
MV0095	f	unaffected	half sib to case 1&2	related control 1st degree	T/T
MV0096	m	unaffected		other control	T/T
MV0097	m	unaffected	uncle of case 1&2	other control	T/T	23.5	59.7	87
MV0098	f	unaffected		other control	T/T
MV0099	m	unaffected		other control	T/T
MV0100	f	unaffected		other control	T/C
MV0101	f	unaffected		other control	T/C
MV0102	f	unaffected		other control	T/T
MV0103	m	unaffected	case 7 sib	related control 1st degree	T/T
MV0104	f	unaffected	same grandfather as case 1&2	other control	T/C	21.9	55.5	105
MV0105	m	unaffected		other control	T/C	22.8	58	59
MV0106	m	unaffected	half sib to case 1&2	related control 1st degree	T/C
MV0107	f	unaffected	half sib to case 1&2	related control 1st degree	T/T
MV0108	f	unaffected		other control	T/C
MV0109	f	unaffected	case 7 dam	obligate carrier	T/C	24	61	84
MV0110	f	unaffected	case 7 sib	related control 1st degree	T/T
MV0111	f	unaffected	case 7 sib	related control 1st degree	T/T
MV0112	f	unaffected		other control	T/T
MV0113	f	unaffected	half sib to case 1&2	related control 1st degree	T/T	21.25	54.1	35
MV0114	m	unaffected	half sib to case 1&2	related control 1st degree	T/C	23.75	60.5	35
MV0115	f	unaffected	half sib to case 1&2	related control 1st degree	T/C
MV0116	f	unaffected		other control	T/T
MV0117	f	unaffected		other control	T/T	21.5	54.6	30
MV0118	m	unaffected		other control	T/C
MV0119	f	unaffected	half sib to case 4&5	related control 1st degree	T/C
MV0120	f	unaffected		other control	T/T
MV0121	m	unaffected	half sib to case 4&5	related control 1st degree	T/T
MV0122	f	unaffected		other control	T/T
MV0123	m	unaffected		other control	T/T
MV0124	m	unaffected		other control	T/T	24	61	37
MV0125	m	unaffected		other control	T/T
MV0126	m	unaffected		other control	T/T
MV0127	m	unaffected		other control	T/C	23.2	59	106
MV0128	f	unaffected		other control	T/T
MV0129	f	unaffected		other control	T/T	22.375	56.8	48
MV0130	f	unaffected	full sib to case 6	related control 1st degree	T/T	22.25	56.51	29
MV0131	f	unaffected		other control	T/T	22	55.88	122
