# Supplementary material for: PCYT1A Missense Variant in Vizslas with Disproportionate Dwarfism
Source: Genes (Basel). 2022 Dec 13;13(12):2354. doi: 10.3390/genes13122354 (PMC9777673; doi:10.3390/genes13122354)
Supplement: Supplementary file 1 [file genes-13-02354-s001.zip › Table_S2_Summary_Linkage_Homozygosity_Version3.xlsx]

## Sheet: Combined linkage & homozygosity
Table S2. Details of linkage analysis and homozygosity mapping. Critical intervals were determined by intersecting the results from a linkage analysis in a family with 2 affected and 2 unaffected offspring with the results from homozygosity mapping in 6 cases. The critical intervals were visually inspected and refined to span the intervals between the first heterozygous positions outside of the h…
Chromosome	Start	Stop	SNP Start	SNP Stop	Size (bp)
33	26941791	28331855	BICF2G63077856	BICF2S23220023	1390064
33	29015236	31008198	BICF2P1037966	BICF2P74744	1992962
				Total	3383026

## Sheet: Linkage analysis
Genome regions ≥ 1 Mb that showed positive LOD scores for linkage
Linkage analysis	Chromosome	Start critical interval	Stop critical interval	Size (bp)	First SNV (critical interval)	Last SNV (critical interval)	Maximum LOD Score	Alpha
	4	82551479	89535178	6983699	BICF2G630175752	-	0.8517	1
	6	22291887	40278129	17986242	BICF2P1278464	CHR6_39807294	0.8517	1
	7	61111464	63646896	2535432	TIGRP2P101524_RS9014649	BICF2P1367390	0.4329	1
	8	58243097	76405709	18162612	BICF2S22960014	-	0.8517	1
	9	46700426	47447616	747190	BICF2P1322349	BICF2P338413	0.8517	1
	13	24163158	61790105	37626947	BICF2G630616395	BICF2G630747426	0.8517	1
	14	3074206	17175519	14101313	BICF2G630518282	BICF2S2309101	0.8517	1
	14	25405785	33434145	8028360	BICF2P541248	TIGRP2P191359_RS8918478	0.8517	1
	15	51380817	59798692	8417875	BICF2P197268	BICF2P459407	0.5537	1
	18	1	44674848	44674847	-	BICF2P1199406	0.8517	1
	20	21031885	21809373	777488	BICF2P894202	TIGRP2P272629_RS9225293	0.2498	1
	20	22180699	23106236	925537	BICF2G630233861	BICF2P124796	0.2499	1
	24	189176	594202	405026	CHR16_212497	BICF2G630514043	0.2498	1
	26	33770524	39257614	5487090	BICF2P562830	-	0.8517	1
	28	1	13022495	13022494	-	BICF2G630274610	0.8517	1
	30	34417505	35813685	1396180	BICF2P863067	BICF2P730664	0.8517	1
	33	547513	11804369	11256856	TIGRP2P385181_RS8694500	TIGRP2P386332_RS9149657	0.8517	1
	33	18598666	32139216	13540550	CHR33_17952305	-	0.8517	1
			Total	206075738

## Sheet: Homozygosity (raw Plink output)
POOL	FID	IID	PHE	CHR	SNP1	SNP2	BP1	BP2	KB	NSNP	NSIM	GRP
S1	MV016	MV016	-9	8	BICF2P68769	BICF2P723862	2101216	3451130	1349.91	117	5	1*
S1	MV017	MV017	-9	8	TIGRP2P106726_RS8580285	CHR8_3132536	1908234	3255476	1347.24	118	5	1
S1	MV018	MV018	-9	8	BICF2P132958	BICF2P215363	1940337	3675097	1734.76	157	5	1
S1	MV019	MV019	-9	8	BICF2P132958	BICF2S23615351	1940337	3598849	1658.51	152	5	1
S1	MV020	MV020	-9	8	BICF2S22942244	BICF2P541053	2113213	3328095	1214.88	105	5	1
S1	MV021	MV021	-9	8	BICF2P68769	BICF2P215363	2101216	3675097	1573.88	140	5	1
S1	CON	6	00:06:00	8	BICF2S22942244	CHR8_3132536	2113213	3255476	1142.26	97	NA	NA
S1	UNION	6	00:06:00	8	TIGRP2P106726_RS8580285	BICF2P215363	1908234	3675097	1766.86	160	NA	NA
S2	MV018	MV018	-9	9	BICF2P1444473	CHR9_1855773	837387	2721304	1883.92	193	2	1
S2	MV019	MV019	-9	9	BICF2P1444473	BICF2P276094	837387	6190894	5353.51	537	1	1
S2	MV020	MV020	-9	9	BICF2P1444473	TIGRP2P242819_RS8962883	837387	9296263	8458.88	881	2	1
S2	MV021	MV021	-9	9	BICF2P1444473	BICF2P1179388	837387	2531344	1693.96	172	3	1*
S2	MV016	MV016	-9	9	BICF2P1444473	BICF2P99329	837387	7134997	6297.61	696	1	2*
S2	MV017	MV017	-9	9	BICF2P1444473	BICF2P99329	837387	7134997	6297.61	696	1	2
S2	CON	6	00:06:00	9	BICF2P1444473	BICF2P1179388	837387	2531344	1693.96	172	NA	NA
S2	UNION	6	00:06:00	9	BICF2P1444473	TIGRP2P242819_RS8962883	837387	9296263	8458.88	881	NA	NA
S3	MV016	MV016	-9	11	TIGRP2P143254_RS9069524	BICF2G630293859	8952812	14890931	5938.12	399	5	1*
S3	MV017	MV017	-9	11	CHR11_5200974	CHR11_8860112	5471068	9131712	3660.64	265	4	1
S3	MV018	MV018	-9	11	CHRUN_JH373300_107533	BICF2P493988	215733	9141388	8925.66	673	1	1
S3	MV019	MV019	-9	11	CHRUN_JH373300_107533	BICF2G630292760	215733	12485676	12269.9	829	4	1
S3	MV020	MV020	-9	11	BICF2P761931	CHR11_8860112	7059877	9131712	2071.84	138	4	1
S3	MV021	MV021	-9	11	BICF2P761931	CHR11_8860112	7059877	9131712	2071.84	138	4	1
S3	CON	6	00:06:00	11	TIGRP2P143254_RS9069524	CHR11_8860112	8952812	9131712	178.901	15	NA	NA
S3	UNION	6	00:06:00	11	CHRUN_JH373300_107533	BICF2G630293859	215733	14890931	14675.2	1053	NA	NA
S4	MV016	MV016	-9	15	BICF2P859197	BICF2P374144	32277122	37380231	5103.11	452	5	1*
S4	MV017	MV017	-9	15	BICF2P607354	BICF2P374144	36214454	37380231	1165.78	107	5	1
S4	MV018	MV018	-9	15	BICF2P97865	BICF2P374144	35065613	37380231	2314.62	209	5	1
S4	MV019	MV019	-9	15	BICF2P1322709	BICF2P374144	30322435	37380231	7057.8	629	5	1
S4	MV020	MV020	-9	15	BICF2G630434717	BICF2P374144	27577593	37380231	9802.64	852	5	1
S4	MV021	MV021	-9	15	BICF2P1322709	BICF2P374144	30322435	37380231	7057.8	629	5	1
S4	CON	6	00:06:00	15	BICF2P607354	BICF2P374144	36214454	37380231	1165.78	107	NA	NA
S4	UNION	6	00:06:00	15	BICF2G630434717	BICF2P374144	27577593	37380231	9802.64	852	NA	NA
S5	MV016	MV016	-9	23	BICF2S23448679	TIGRP2P305040_RS8736270	31989106	34787907	2798.8	235	4	1*
S5	MV017	MV017	-9	23	BICF2S23448679	BICF2P141769	31989106	47632420	15643.3	1467	4	1
S5	MV018	MV018	-9	23	BICF2S2318521	BICF2G630373186	32385813	33641860	1256.05	108	4	1
S5	MV019	MV019	-9	23	BICF2S23448679	BICF2G630370182	31989106	44383880	12394.8	1111	4	1
S5	MV020	MV020	-9	23	BICF2S23448679	BICF2G630370182	31989106	44383880	12394.8	1111	4	1
S5	MV021	MV021	-9	23	TIGRP2P304613_RS8932730	BICF2P773014	32261133	46699074	14437.9	1344	0	2*
S5	CON	6	00:06:00	23	BICF2S2318521	BICF2G630373186	32385813	33641860	1256.05	108	NA	NA
S5	UNION	6	00:06:00	23	BICF2S23448679	BICF2P141769	31989106	47632420	15643.3	1467	NA	NA
S6	MV016	MV016	-9	23	CHR23_39470742	BICF2P1032775	40004745	47392403	7387.66	730	5	1*
S6	MV017	MV017	-9	23	BICF2S23448679	BICF2P141769	31989106	47632420	15643.3	1467	4	1
S6	MV018	MV018	-9	23	BICF2S23453397	BICF2P347079	39880900	41265758	1384.86	115	5	1
S6	MV019	MV019	-9	23	BICF2S23448679	BICF2G630370182	31989106	44383880	12394.8	1111	4	1
S6	MV020	MV020	-9	23	BICF2S23448679	BICF2G630370182	31989106	44383880	12394.8	1111	4	1
S6	MV021	MV021	-9	23	TIGRP2P304613_RS8932730	BICF2P773014	32261133	46699074	14437.9	1344	2	1
S6	CON	6	00:06:00	23	CHR23_39470742	BICF2P347079	40004745	41265758	1261.01	106	NA	NA
S6	UNION	6	00:06:00	23	BICF2S23448679	BICF2P141769	31989106	47632420	15643.3	1467	NA	NA
S7	MV016	MV016	-9	24	BICF2P428938	BICF2P220718	26594122	28673799	2079.68	240	4	1*
S7	MV017	MV017	-9	24	BICF2P428938	BICF2P220718	26594122	28673799	2079.68	240	4	1
S7	MV019	MV019	-9	24	BICF2P428938	BICF2S23242982	26594122	32476565	5882.44	595	4	1
S7	MV020	MV020	-9	24	BICF2P450347	BICF2G630499104	12842911	31639052	18796.1	1955	4	1
S7	MV021	MV021	-9	24	BICF2P970903	BICF2G630499104	28344472	31639052	3294.58	300	4	1
S7	MV018	MV018	-9	24	BICF2G630509768	BICF2P1026223	11781778	30942330	19160.6	1990	0	2*
S7	CON	6	00:06:00	24	BICF2P970903	BICF2P220718	28344472	28673799	329.328	35	NA	NA
S7	UNION	6	00:06:00	24	BICF2G630509768	BICF2S23242982	11781778	32476565	20694.8	2141	NA	NA
S8	MV016	MV016	-9	33	BICF2G630247700	TIGRP2P390847_RS8628478	8583457	32079630	23496.2	2362	5	1*
S8	MV017	MV017	-9	33	BICF2G630247700	TIGRP2P390847_RS8628478	8583457	32079630	23496.2	2362	5	1
S8	MV018	MV018	-9	33	BICF2G63077849	BICF2P804614	26965765	28303909	1338.14	136	5	1
S8	MV019	MV019	-9	33	BICF2G63077849	BICF2P804614	26965765	28303909	1338.14	136	5	1
S8	MV020	MV020	-9	33	BICF2G63077849	BICF2P804614	26965765	28303909	1338.14	136	5	1
S8	MV021	MV021	-9	33	BICF2G63077849	BICF2P804614	26965765	28303909	1338.14	136	5	1
S8	CON	6	00:06:00	33	BICF2G63077849	BICF2P804614	26965765	28303909	1338.14	136	NA	NA
S8	UNION	6	00:06:00	33	BICF2G630247700	TIGRP2P390847_RS8628478	8583457	32079630	23496.2	2362	NA	NA
S9	MV016	MV016	-9	33	BICF2G630247700	TIGRP2P390847_RS8628478	8583457	32079630	23496.2	2362	5	1*
S9	MV017	MV017	-9	33	BICF2G630247700	TIGRP2P390847_RS8628478	8583457	32079630	23496.2	2362	5	1
S9	MV018	MV018	-9	33	BICF2G63076546	BICF2G63075214	28410846	31012432	2601.59	324	5	1
S9	MV019	MV019	-9	33	BICF2P1002329	TIGRP2P390847_RS8628478	29056431	32079630	3023.2	363	5	1
S9	MV020	MV020	-9	33	BICF2P1002329	TIGRP2P390847_RS8628478	29056431	32079630	3023.2	363	5	1
S9	MV021	MV021	-9	33	BICF2P1002329	BICF2P885780	29056431	30978060	1921.63	228	5	1
S9	CON	6	00:06:00	33	BICF2P1002329	BICF2P885780	29056431	30978060	1921.63	228	NA	NA
S9	UNION	6	00:06:00	33	BICF2G630247700	TIGRP2P390847_RS8628478	8583457	32079630	23496.2	2362	NA	NA
S10	MV016	MV016	-9	39	BICF2S244125	BICF2P327845	75588953	91764937	16176	827	2	1
S10	MV017	MV017	-9	39	BICF2G630531734	CHRX_123833839	44981816	124955433	79973.6	3744	1	1
S10	MV018	MV018	-9	39	BICF2P696925	CHRX_83012051	80121596	83662646	3541.05	183	2	1
S10	MV019	MV019	-9	39	BICF2G630531734	CHRX_123833839	44981816	124955433	79973.6	3744	1	1
S10	MV020	MV020	-9	39	BICF2P923509	CHRX_83012051	81683159	83662646	1979.49	107	5	1*
S10	MV021	MV021	-9	39	BICF2G630531734	CHRX_123833839	44981816	124955433	79973.6	3744	1	1
S10	CON	6	00:06:00	39	BICF2P923509	CHRX_83012051	81683159	83662646	1979.49	107	NA	NA
S10	UNION	6	00:06:00	39	BICF2G630531734	CHRX_123833839	44981816	124955433	79973.6	3744	NA	NA
S11	MV016	MV016	-9	39	BICF2G6308193	G2261F7S58	98358793	100395788	2037	100	2	1*
S11	MV017	MV017	-9	39	BICF2G630531734	CHRX_123833839	44981816	124955433	79973.6	3744	2	1
S11	MV018	MV018	-9	39	BICF2G6308193	G2261F7S58	98358793	100395788	2037	100	2	1
S11	MV019	MV019	-9	39	BICF2G630531734	CHRX_123833839	44981816	124955433	79973.6	3744	1	2
S11	MV020	MV020	-9	39	BICF2P432106	BICF2G6306557	97111389	101797407	4686.02	251	2	2*
S11	MV021	MV021	-9	39	BICF2G630531734	CHRX_123833839	44981816	124955433	79973.6	3744	1	2
S11	CON	6	00:06:00	39	BICF2G6308193	G2261F7S58	98358793	100395788	2037	100	NA	NA
S11	UNION	6	00:06:00	39	BICF2G630531734	CHRX_123833839	44981816	124955433	79973.6	3744	NA	NA
S12	MV017	MV017	-9	2	BICF2P1392470	TIGRP2P30908_RS9239363	73218810	74489247	1270.44	148	3	1*
S12	MV018	MV018	-9	2	BICF2P474098	BICF2P529737	60880121	73340432	12460.3	1215	3	1
S12	MV019	MV019	-9	2	BICF2P1392470	TIGRP2P31584_RS8615674	73218810	76861292	3642.48	453	3	1
S12	MV020	MV020	-9	2	BICF2P1392470	TIGRP2P31584_RS8615674	73218810	76861292	3642.48	453	3	1
S12	MV016	MV016	-9	2	BICF2P1244625	BICF2P89505	69960847	76903963	6943.12	800	0	2*
S12	CON	5	00:05:00	2	BICF2P1392470	BICF2P529737	73218810	73340432	121.623	19	NA	NA
S12	UNION	5	00:05:00	2	BICF2P474098	BICF2P89505	60880121	76903963	16023.8	1653	NA	NA
S13	MV017	MV017	-9	3	BICF2P494821	BICF2S23524859	81421282	85182958	3761.68	330	3	1*
S13	MV019	MV019	-9	3	BICF2P1097877	BICF2P736579	79892732	91242039	11349.3	1063	3	1
S13	MV020	MV020	-9	3	BICF2P494821	BICF2S23524859	81421282	85182958	3761.68	330	3	1
S13	MV021	MV021	-9	3	BICF2G630342302	CHR3_84587931	58155827	85182400	27026.6	2568	3	1
S13	MV018	MV018	-9	3	BICF2P203299	BICF2P213131	75524519	81651486	6126.97	530	0	2*
S13	CON	5	00:05:00	3	BICF2P494821	BICF2P213131	81421282	81651486	230.205	20	NA	NA
S13	UNION	5	00:05:00	3	BICF2G630342302	BICF2P736579	58155827	91242039	33086.2	3171	NA	NA
S14	MV016	MV016	-9	5	BICF2P351043	BICF2S23223785	67160334	82897690	15737.4	1563	1	1
S14	MV018	MV018	-9	5	BICF2S2328460	BICF2P1186166	74037679	76760759	2723.08	278	3	1
S14	MV019	MV019	-9	5	BICF2P695998	CHR5_77766432	75931597	78347861	2416.26	267	4	1*
S14	MV020	MV020	-9	5	BICF2S2328460	BICF2P1186166	74037679	76760759	2723.08	278	3	1
S14	MV021	MV021	-9	5	BICF2S2328460	BICF2P1186166	74037679	76760759	2723.08	278	3	1
S14	CON	5	00:05:00	5	BICF2P695998	BICF2P1186166	75931597	76760759	829.163	84	NA	NA
S14	UNION	5	00:05:00	5	BICF2P351043	BICF2S23223785	67160334	82897690	15737.4	1563	NA	NA
S15	MV016	MV016	-9	8	BICF2P68769	BICF2P723862	2101216	3451130	1349.91	117	4	1*
S15	MV018	MV018	-9	8	BICF2P132958	BICF2P215363	1940337	3675097	1734.76	157	4	1
S15	MV019	MV019	-9	8	BICF2P132958	BICF2S23615351	1940337	3598849	1658.51	152	4	1
S15	MV020	MV020	-9	8	BICF2P390132	TIGRP2P108611_RS8514793	3381750	17924562	14542.8	1223	4	1
S15	MV021	MV021	-9	8	BICF2P68769	BICF2P215363	2101216	3675097	1573.88	140	4	1
S15	CON	5	00:05:00	8	BICF2P390132	BICF2P723862	3381750	3451130	69.381	6	NA	NA
S15	UNION	5	00:05:00	8	BICF2P132958	TIGRP2P108611_RS8514793	1940337	17924562	15984.2	1351	NA	NA
S16	MV016	MV016	-9	15	CHR15_22071995	BICF2G630437002	22311550	24030702	1719.15	163	4	1*
S16	MV018	MV018	-9	15	CHR15_17792341	BICF2G630432855	17916098	30466175	12550.1	1081	2	1
S16	MV019	MV019	-9	15	BICF2P1354856	BICF2G630437002	11064212	24030702	12966.5	1219	3	1
S16	MV020	MV020	-9	15	BICF2P1354856	BICF2G630437002	11064212	24030702	12966.5	1219	3	1
S16	MV021	MV021	-9	15	BICF2G630438004	BICF2G630437002	22468671	24030702	1562.03	150	4	1
S16	CON	5	00:05:00	15	BICF2G630438004	BICF2G630437002	22468671	24030702	1562.03	150	NA	NA
S16	UNION	5	00:05:00	15	BICF2P1354856	BICF2G630432855	11064212	30466175	19402	1747	NA	NA
S17	MV016	MV016	-9	15	BICF2P859197	BICF2P374144	32277122	37380231	5103.11	452	4	1*
S17	MV017	MV017	-9	15	BICF2P765724	BICF2P288958	32473760	34625046	2151.29	191	4	1
S17	MV019	MV019	-9	15	BICF2P1322709	BICF2P374144	30322435	37380231	7057.8	629	4	1
S17	MV020	MV020	-9	15	BICF2G630434717	BICF2P374144	27577593	37380231	9802.64	852	4	1
S17	MV021	MV021	-9	15	BICF2P1322709	BICF2P374144	30322435	37380231	7057.8	629	4	1
S17	CON	5	00:05:00	15	BICF2P765724	BICF2P288958	32473760	34625046	2151.29	191	NA	NA
S17	UNION	5	00:05:00	15	BICF2G630434717	BICF2P374144	27577593	37380231	9802.64	852	NA	NA
S18	MV016	MV016	-9	15	BICF2G630423189	BICF2G630417172	55837438	64311461	8474.02	731	4	1*
S18	MV017	MV017	-9	15	BICF2G630423189	BICF2G630417172	55837438	64311461	8474.02	731	4	1
S18	MV018	MV018	-9	15	BICF2P137467	BICF2G630416960	62763613	64665955	1902.34	187	4	1
S18	MV019	MV019	-9	15	BICF2P111453	CHR15_63839451	63018624	64313192	1294.57	126	4	1
S18	MV020	MV020	-9	15	BICF2P218512	TIGRP2P207712_RS8724634	51233194	63368004	12134.8	1083	4	1
S18	CON	5	00:05:00	15	BICF2P111453	TIGRP2P207712_RS8724634	63018624	63368004	349.381	29	NA	NA
S18	UNION	5	00:05:00	15	BICF2P218512	BICF2G630416960	51233194	64665955	13432.8	1215	NA	NA
S19	MV016	MV016	-9	18	BICF2P292067	TIGRP2P246265_RS8599150	15320389	21206669	5886.28	483	3	1
S19	MV017	MV017	-9	18	BICF2P292067	TIGRP2P246265_RS8599150	15320389	21206669	5886.28	483	3	1
S19	MV019	MV019	-9	18	BICF2P290242	BICF2S22916085	15655189	17001834	1346.65	120	4	1*
S19	MV020	MV020	-9	18	TIGRP2P240017_RS9017459	BICF2S23719956	15096593	16474417	1377.83	117	2	1
S19	MV021	MV021	-9	18	BICF2P290242	BICF2S22916085	15655189	17001834	1346.65	120	4	1
S19	CON	5	00:05:00	18	BICF2P290242	BICF2S23719956	15655189	16474417	819.229	70	NA	NA
S19	UNION	5	00:05:00	18	TIGRP2P240017_RS9017459	TIGRP2P246265_RS8599150	15096593	21206669	6110.08	502	NA	NA
S20	MV016	MV016	-9	19	BICF2P283284	BICF2P272016	3420373	43425411	40005	3310	3	1
S20	MV017	MV017	-9	19	BICF2G63041146	CHR19_19831285	19341819	20670125	1328.31	116	4	1*
S20	MV018	MV018	-9	19	CHR19_10104	BICF2G63041237	720714	19411367	18690.7	1488	3	1
S20	MV019	MV019	-9	19	BICF2G63041146	CHR19_19831285	19341819	20670125	1328.31	116	4	1
S20	MV020	MV020	-9	19	BICF2G63041146	BICF2P15989	19341819	21405465	2063.65	130	4	1
S20	CON	5	00:05:00	19	BICF2G63041146	BICF2G63041237	19341819	19411367	69.549	6	NA	NA
S20	UNION	5	00:05:00	19	CHR19_10104	BICF2P272016	720714	43425411	42704.7	3516	NA	NA
S21	MV016	MV016	-9	19	BICF2P283284	BICF2P272016	3420373	43425411	40005	3310	4	1*
S21	MV017	MV017	-9	19	BICF2G63046959	BICF2P1001156	26671888	37109034	10437.1	937	4	1
S21	MV019	MV019	-9	19	G1060F13S173	BICF2P175579	28033385	31406883	3373.5	304	4	1
S21	MV020	MV020	-9	19	G1060F13S173	BICF2P1001156	28033385	37109034	9075.65	821	4	1
S21	MV021	MV021	-9	19	BICF2G63046959	BICF2S22924527	26671888	35252286	8580.4	773	4	1
S21	CON	5	00:05:00	19	G1060F13S173	BICF2P175579	28033385	31406883	3373.5	304	NA	NA
S21	UNION	5	00:05:00	19	BICF2P283284	BICF2P272016	3420373	43425411	40005	3310	NA	NA
S22	MV016	MV016	-9	19	BICF2P283284	BICF2P272016	3420373	43425411	40005	3310	4	1*
S22	MV017	MV017	-9	19	BICF2G63046959	BICF2P1001156	26671888	37109034	10437.1	937	4	1
S22	MV018	MV018	-9	19	BICF2P580371	BICF2P1198067	31509996	33059514	1549.52	156	4	1
S22	MV020	MV020	-9	19	G1060F13S173	BICF2P1001156	28033385	37109034	9075.65	821	4	1
S22	MV021	MV021	-9	19	BICF2G63046959	BICF2S22924527	26671888	35252286	8580.4	773	4	1
S22	CON	5	00:05:00	19	BICF2P580371	BICF2P1198067	31509996	33059514	1549.52	156	NA	NA
S22	UNION	5	00:05:00	19	BICF2P283284	BICF2P272016	3420373	43425411	40005	3310	NA	NA
S23	MV016	MV016	-9	19	BICF2P283284	BICF2P272016	3420373	43425411	40005	3310	4	1*
S23	MV017	MV017	-9	19	BICF2G63046959	BICF2P1001156	26671888	37109034	10437.1	937	4	1
S23	MV018	MV018	-9	19	BICF2P380630	BICF2P1001156	34858676	37109034	2250.36	203	4	1
S23	MV020	MV020	-9	19	G1060F13S173	BICF2P1001156	28033385	37109034	9075.65	821	4	1
S23	MV021	MV021	-9	19	BICF2G63046959	BICF2S22924527	26671888	35252286	8580.4	773	4	1
S23	CON	5	00:05:00	19	BICF2P380630	BICF2S22924527	34858676	35252286	393.611	39	NA	NA
S23	UNION	5	00:05:00	19	BICF2P283284	BICF2P272016	3420373	43425411	40005	3310	NA	NA
S24	MV016	MV016	-9	21	BICF2G630658516	BICF2G630656981	6892176	9585604	2693.43	251	4	1*
S24	MV018	MV018	-9	21	TIGRP2P289963_RS8886509	BICF2P46262	6045281	9243347	3198.07	316	4	1
S24	MV019	MV019	-9	21	BICF2P1031144	BICF2G630654056	32146	13026641	12994.5	1064	3	1
S24	MV020	MV020	-9	21	BICF2G630658780	BICF2P46262	5096036	9243347	4147.31	390	4	1
S24	MV021	MV021	-9	21	BICF2P1031144	TIGRP2P284427_RS9140654	32146	32259852	32227.7	2972	3	1
S24	CON	5	00:05:00	21	BICF2G630658516	BICF2P46262	6892176	9243347	2351.17	220	NA	NA
S24	UNION	5	00:05:00	21	BICF2P1031144	TIGRP2P284427_RS9140654	32146	32259852	32227.7	2972	NA	NA
S25	MV016	MV016	-9	22	CHR22_4627102	BICF2P1100512	4585984	6057599	1471.62	141	2	1*
S25	MV019	MV019	-9	22	CHR22_4627102	BICF2P1100512	4585984	6057599	1471.62	141	2	1
S25	MV021	MV021	-9	22	BICF2P359623	BICF2P458170	5509315	12719120	7209.81	595	2	1
S25	MV018	MV018	-9	22	BICF2G630313700	BICF2P438452	79662	13155727	13076.1	1092	0	2*
S25	MV020	MV020	-9	22	BICF2G630313700	BICF2G630318175	79662	11445767	11366.1	958	0	3*
S25	CON	5	00:05:00	22	BICF2P359623	BICF2P1100512	5509315	6057599	548.285	55	NA	NA
S25	UNION	5	00:05:00	22	BICF2G630313700	BICF2P438452	79662	13155727	13076.1	1092	NA	NA
S26	MV017	MV017	-9	23	BICF2G630378211	BICF2G630377469	25660521	27826426	2165.91	202	4	1*
S26	MV018	MV018	-9	23	BICF2P922271	BICF2G630377469	25447646	27826426	2378.78	218	4	1
S26	MV019	MV019	-9	23	BICF2G630378211	BICF2G630377469	25660521	27826426	2165.91	202	4	1
S26	MV020	MV020	-9	23	BICF2G630378211	BICF2G630377469	25660521	27826426	2165.91	202	4	1
S26	MV021	MV021	-9	23	TIGRP2P303573_RS8769399	BICF2P490920	25425234	26769307	1344.07	116	4	1
S26	CON	5	00:05:00	23	BICF2G630378211	BICF2P490920	25660521	26769307	1108.79	99	NA	NA
S26	UNION	5	00:05:00	23	TIGRP2P303573_RS8769399	BICF2G630377469	25425234	27826426	2401.19	219	NA	NA
S27	MV016	MV016	-9	24	TIGRP2P312303_RS9216737	BICF2S23340408	18029568	19397884	1368.32	176	2	1*
S27	MV017	MV017	-9	24	TIGRP2P312303_RS9216737	BICF2S23340408	18029568	19397884	1368.32	176	2	1
S27	MV020	MV020	-9	24	BICF2P450347	BICF2G630499104	12842911	31639052	18796.1	1955	2	1
S27	MV018	MV018	-9	24	BICF2G630509768	BICF2P1026223	11781778	30942330	19160.6	1990	0	2*
S27	MV021	MV021	-9	24	BICF2P895200	BICF2P249563	5410169	20416631	15006.5	1446	0	3*
S27	CON	5	00:05:00	24	TIGRP2P312303_RS9216737	BICF2S23340408	18029568	19397884	1368.32	176	NA	NA
S27	UNION	5	00:05:00	24	BICF2P895200	BICF2G630499104	5410169	31639052	26228.9	2626	NA	NA
S28	MV016	MV016	-9	27	CHRUN_JH373295_137422	BICF2G630148736	178280	24402965	24224.7	2262	4	1*
S28	MV017	MV017	-9	27	BICF2P443042	BICF2S23760370	13247787	15086479	1838.69	189	4	1
S28	MV019	MV019	-9	27	BICF2P925691	TIGRP2P352898_RS8972304	12463763	18102439	5638.68	543	4	1
S28	MV020	MV020	-9	27	BICF2P882959	TIGRP2P352898_RS8972304	13714634	18102439	4387.81	412	4	1
S28	MV021	MV021	-9	27	BICF2P480413	TIGRP2P352898_RS8972304	4673947	18102439	13428.5	1357	4	1
S28	CON	5	00:05:00	27	BICF2P882959	BICF2S23760370	13714634	15086479	1371.85	141	NA	NA
S28	UNION	5	00:05:00	27	CHRUN_JH373295_137422	BICF2G630148736	178280	24402965	24224.7	2262	NA	NA
S29	MV016	MV016	-9	33	BICF2G630247700	TIGRP2P390847_RS8628478	8583457	32079630	23496.2	2362	2	1
S29	MV017	MV017	-9	33	BICF2G630247700	TIGRP2P390847_RS8628478	8583457	32079630	23496.2	2362	2	1
S29	MV018	MV018	-9	33	BICF2P1255344	BICF2G63081105	6436228	18030681	11594.5	1067	2	1
S29	MV019	MV019	-9	33	CHRUN_JH373301_24277	BICF2P477534	209816	12301615	12091.8	1047	4	1*
S29	MV020	MV020	-9	33	BICF2S23525394	TIGRP2P388869_RS9126680	1148256	22632378	21484.1	1939	2	1
S29	CON	5	00:05:00	33	BICF2G630247700	BICF2P477534	8583457	12301615	3718.16	316	NA	NA
S29	UNION	5	00:05:00	33	CHRUN_JH373301_24277	TIGRP2P390847_RS8628478	209816	32079630	31869.8	3093	NA	NA
S30	MV016	MV016	-9	33	BICF2G630247700	TIGRP2P390847_RS8628478	8583457	32079630	23496.2	2362	2	1*
S30	MV017	MV017	-9	33	BICF2G630247700	TIGRP2P390847_RS8628478	8583457	32079630	23496.2	2362	2	1
S30	MV019	MV019	-9	33	BICF2S23523378	BICF2S23440298	14979203	17389443	2410.24	220	2	1
S30	MV018	MV018	-9	33	BICF2P1255344	BICF2G63081105	6436228	18030681	11594.5	1067	1	2*
S30	MV020	MV020	-9	33	BICF2S23525394	TIGRP2P388869_RS9126680	1148256	22632378	21484.1	1939	1	2
S30	CON	5	00:05:00	33	BICF2S23523378	BICF2S23440298	14979203	17389443	2410.24	220	NA	NA
S30	UNION	5	00:05:00	33	BICF2S23525394	TIGRP2P390847_RS8628478	1148256	32079630	30931.4	3024	NA	NA
S31	MV016	MV016	-9	34	BICF2G630457081	TIGRP2P401632_RS9249797	28745003	41338539	12593.5	1191	4	1*
S31	MV017	MV017	-9	34	BICF2G630460490	BICF2G630452348	24857782	33578870	8721.09	808	3	1
S31	MV019	MV019	-9	34	BICF2S2293899	BICF2P719894	26117580	39445234	13327.7	1259	3	1
S31	MV020	MV020	-9	34	BICF2G630457081	BICF2G630452348	28745003	33578870	4833.87	439	4	1
S31	MV021	MV021	-9	34	BICF2S229734	BICF2S23637870	30781666	31860041	1078.38	100	4	1
S31	CON	5	00:05:00	34	BICF2S229734	BICF2S23637870	30781666	31860041	1078.38	100	NA	NA
S31	UNION	5	00:05:00	34	BICF2G630460490	TIGRP2P401632_RS9249797	24857782	41338539	16480.8	1560	NA	NA
S32	MV016	MV016	-9	36	BICF2P247151	BICF2G630754509	24718660	29905519	5186.86	551	2	1*
S32	MV017	MV017	-9	36	TIGRP2P414828_RS8861814	CHR36_30191966	26697928	30585329	3887.4	417	2	1
S32	MV019	MV019	-9	36	BICF2P247151	TIGRP2P414992_RS8450895	24718660	27276497	2557.84	255	2	1
S32	MV018	MV018	-9	36	BICF2P622668	BICF2P161225	8634982	31207897	22572.9	2210	0	2*
S32	MV021	MV021	-9	36	BICF2P1471963	CHR36_30248468	17993956	30642224	12648.3	1328	0	3*
S32	CON	5	00:05:00	36	TIGRP2P414828_RS8861814	TIGRP2P414992_RS8450895	26697928	27276497	578.57	50	NA	NA
S32	UNION	5	00:05:00	36	BICF2P622668	BICF2P161225	8634982	31207897	22572.9	2210	NA	NA
S33	MV017	MV017	-9	39	BICF2G630531734	CHRX_123833839	44981816	124955433	79973.6	3744	1	1
S33	MV019	MV019	-9	39	BICF2G630531734	CHRX_123833839	44981816	124955433	79973.6	3744	1	1
S33	MV020	MV020	-9	39	BICF2P1146265	BICF2P654716	60517295	65946607	5429.31	192	3	1*
S33	MV021	MV021	-9	39	BICF2G630531734	CHRX_123833839	44981816	124955433	79973.6	3744	1	1
S33	MV016	MV016	-9	39	BICF2G630531735	BICF2G63016404	44941866	70429020	25487.2	870	0	2*
S33	CON	5	00:05:00	39	BICF2P1146265	BICF2P654716	60517295	65946607	5429.31	192	NA	NA
S33	UNION	5	00:05:00	39	BICF2G630531735	CHRX_123833839	44941866	124955433	80013.6	3745	NA	NA
S34	MV016	MV016	-9	39	BICF2P175778	CHRX_95681490	93949028	96443406	2494.38	141	2	1*
S34	MV017	MV017	-9	39	BICF2G630531734	CHRX_123833839	44981816	124955433	79973.6	3744	2	1
S34	MV018	MV018	-9	39	BICF2P1035179	CHRX_95681490	93860078	96443406	2583.33	145	2	1
S34	MV019	MV019	-9	39	BICF2G630531734	CHRX_123833839	44981816	124955433	79973.6	3744	0	2*
S34	MV021	MV021	-9	39	BICF2G630531734	CHRX_123833839	44981816	124955433	79973.6	3744	0	3*
S34	CON	5	00:05:00	39	BICF2P175778	CHRX_95681490	93949028	96443406	2494.38	141	NA	NA
S34	UNION	5	00:05:00	39	BICF2G630531734	CHRX_123833839	44981816	124955433	79973.6	3744	NA	NA
S35	MV017	MV017	-9	39	BICF2G630531734	CHRX_123833839	44981816	124955433	79973.6	3744	1	1
S35	MV019	MV019	-9	39	BICF2G630531734	CHRX_123833839	44981816	124955433	79973.6	3744	1	1
S35	MV020	MV020	-9	39	BICF2G6303072	CHRX_123833839	114399651	124955433	10555.8	481	3	1*
S35	MV021	MV021	-9	39	BICF2G630531734	CHRX_123833839	44981816	124955433	79973.6	3744	1	1
S35	MV016	MV016	-9	39	BICF2G6303331	CHRX_120911839	113866445	122217841	8351.4	359	0	2*
S35	CON	5	00:05:00	39	BICF2G6303072	CHRX_120911839	114399651	122217841	7818.19	326	NA	NA
S35	UNION	5	00:05:00	39	BICF2G630531734	CHRX_123833839	44981816	124955433	79973.6	3744	NA	NA
S36	MV017	MV017	-9	39	BICF2G630531734	CHRX_123833839	44981816	124955433	79973.6	3744	1	1
S36	MV019	MV019	-9	39	BICF2G630531734	CHRX_123833839	44981816	124955433	79973.6	3744	1	1
S36	MV020	MV020	-9	39	BICF2G6303072	CHRX_123833839	114399651	124955433	10555.8	481	3	1*
S36	MV021	MV021	-9	39	BICF2G630531734	CHRX_123833839	44981816	124955433	79973.6	3744	1	1
S36	MV016	MV016	-9	39	BICF2P917831	CHRX_123833839	122359000	124955433	2596.43	150	0	2*
S36	CON	5	00:05:00	39	BICF2P917831	CHRX_123833839	122359000	124955433	2596.43	150	NA	NA
S36	UNION	5	00:05:00	39	BICF2G630531734	CHRX_123833839	44981816	124955433	79973.6	3744	NA	NA
S37	MV017	MV017	-9	1	BICF2P861224	BICF2P298325	66034358	85746983	19712.6	1624	2	1
S37	MV019	MV019	-9	1	BICF2S22912197	TIGRP2P12265_RS8739853	71258991	88661425	17402.4	1417	2	1
S37	MV020	MV020	-9	1	G48F25S318	BICF2G630794756	74089073	77453996	3364.92	242	3	1*
S37	MV021	MV021	-9	1	G48F25S318	BICF2G630794756	74089073	77453996	3364.92	242	3	1
S37	CON	4	00:04:00	1	G48F25S318	BICF2G630794756	74089073	77453996	3364.92	242	NA	NA
S37	UNION	4	00:04:00	1	BICF2P861224	TIGRP2P12265_RS8739853	66034358	88661425	22627.1	1872	NA	NA
S38	MV017	MV017	-9	1	BICF2P368797	BICF2G630790181	92877046	94732873	1855.83	166	3	1*
S38	MV018	MV018	-9	1	BICF2P323992	BICF2P1074699	93063223	94396503	1333.28	119	3	1
S38	MV020	MV020	-9	1	CHR1_92177577	BICF2P1057077	92850433	96193191	3342.76	314	3	1
S38	MV021	MV021	-9	1	BICF2P806585	BICF2P497753	92197157	117713944	25516.8	2627	3	1
S38	CON	4	00:04:00	1	BICF2P323992	BICF2P1074699	93063223	94396503	1333.28	119	NA	NA
S38	UNION	4	00:04:00	1	BICF2P806585	BICF2P497753	92197157	117713944	25516.8	2627	NA	NA
S39	MV018	MV018	-9	2	BICF2P474098	BICF2P529737	60880121	73340432	12460.3	1215	3	1*
S39	MV019	MV019	-9	2	TIGRP2P28117_RS9213497	BICF2P433257	63922655	70372265	6449.61	609	3	1
S39	MV020	MV020	-9	2	TIGRP2P28117_RS9213497	BICF2P619981	63922655	69502799	5580.15	541	3	1
S39	MV021	MV021	-9	2	TIGRP2P28117_RS9213497	BICF2P272035	63922655	67363892	3441.24	306	3	1
S39	CON	4	00:04:00	2	TIGRP2P28117_RS9213497	BICF2P272035	63922655	67363892	3441.24	306	NA	NA
S39	UNION	4	00:04:00	2	BICF2P474098	BICF2P529737	60880121	73340432	12460.3	1215	NA	NA
S40	MV019	MV019	-9	3	CHRUN_JH373233_1915593	BICF2P225883	19183	43681464	43662.3	3649	1	1*
S40	MV020	MV020	-9	3	CHRUN_JH373233_1915593	BICF2P225883	19183	43681464	43662.3	3649	1	1
S40	MV018	MV018	-9	3	CHRUN_JH373233_1915593	BICF2P410181	19183	10849666	10830.5	874	0	2*
S40	MV021	MV021	-9	3	BICF2S23230666	BICF2P1182555	985831	3527549	2541.72	207	0	3*
S40	CON	4	00:04:00	3	BICF2S23230666	BICF2P1182555	985831	3527549	2541.72	207	NA	NA
S40	UNION	4	00:04:00	3	CHRUN_JH373233_1915593	BICF2P225883	19183	43681464	43662.3	3649	NA	NA
S41	MV016	MV016	-9	3	BICF2S23137813	BICF2P882496	5108239	24185503	19077.3	1585	2	1*
S41	MV019	MV019	-9	3	CHRUN_JH373233_1915593	BICF2P225883	19183	43681464	43662.3	3649	2	1
S41	MV020	MV020	-9	3	CHRUN_JH373233_1915593	BICF2P225883	19183	43681464	43662.3	3649	2	1
S41	MV018	MV018	-9	3	CHRUN_JH373233_1915593	BICF2P410181	19183	10849666	10830.5	874	0	2*
S41	CON	4	00:04:00	3	BICF2S23137813	BICF2P410181	5108239	10849666	5741.43	472	NA	NA
S41	UNION	4	00:04:00	3	CHRUN_JH373233_1915593	BICF2P225883	19183	43681464	43662.3	3649	NA	NA
S42	MV016	MV016	-9	3	BICF2S23137813	BICF2P882496	5108239	24185503	19077.3	1585	3	1*
S42	MV019	MV019	-9	3	CHRUN_JH373233_1915593	BICF2P225883	19183	43681464	43662.3	3649	3	1
S42	MV020	MV020	-9	3	CHRUN_JH373233_1915593	BICF2P225883	19183	43681464	43662.3	3649	3	1
S42	MV021	MV021	-9	3	BICF2P245913	CHR3_14047365	12352743	14087172	1734.43	171	3	1
S42	CON	4	00:04:00	3	BICF2P245913	CHR3_14047365	12352743	14087172	1734.43	171	NA	NA
S42	UNION	4	00:04:00	3	CHRUN_JH373233_1915593	BICF2P225883	19183	43681464	43662.3	3649	NA	NA
S43	MV018	MV018	-9	3	BICF2G630515305	BICF2S236866	31657607	39253379	7595.77	553	2	1*
S43	MV019	MV019	-9	3	CHRUN_JH373233_1915593	BICF2P225883	19183	43681464	43662.3	3649	2	1
S43	MV020	MV020	-9	3	CHRUN_JH373233_1915593	BICF2P225883	19183	43681464	43662.3	3649	2	1
S43	MV021	MV021	-9	3	BICF2G630338747	BICF2G630339399	38578469	39910490	1332.02	106	0	2*
S43	CON	4	00:04:00	3	BICF2G630338747	BICF2S236866	38578469	39253379	674.911	55	NA	NA
S43	UNION	4	00:04:00	3	CHRUN_JH373233_1915593	BICF2P225883	19183	43681464	43662.3	3649	NA	NA
S44	MV016	MV016	-9	3	BICF2P1302336	BICF2P645938	40402856	44776619	4373.76	364	1	1*
S44	MV017	MV017	-9	3	BICF2P864209	BICF2G630340305	41172424	42662206	1489.78	130	1	1
S44	MV019	MV019	-9	3	CHRUN_JH373233_1915593	BICF2P225883	19183	43681464	43662.3	3649	1	2*
S44	MV020	MV020	-9	3	CHRUN_JH373233_1915593	BICF2P225883	19183	43681464	43662.3	3649	1	2
S44	CON	4	00:04:00	3	BICF2P864209	BICF2G630340305	41172424	42662206	1489.78	130	NA	NA
S44	UNION	4	00:04:00	3	CHRUN_JH373233_1915593	BICF2P645938	19183	44776619	44757.4	3720	NA	NA
S45	MV017	MV017	-9	3	BICF2P557472	BICF2G630352059	69640031	78084025	8444	802	1	1
S45	MV019	MV019	-9	3	BICF2P1214528	BICF2G630347978	67666006	71980433	4314.43	405	2	1*
S45	MV021	MV021	-9	3	BICF2G630342302	CHR3_84587931	58155827	85182400	27026.6	2568	1	1
S45	MV016	MV016	-9	3	BICF2P801735	BICF2P1252199	68139781	70806641	2666.86	251	0	2*
S45	CON	4	00:04:00	3	BICF2P557472	BICF2P1252199	69640031	70806641	1166.61	114	NA	NA
S45	UNION	4	00:04:00	3	BICF2G630342302	CHR3_84587931	58155827	85182400	27026.6	2568	NA	NA
S46	MV017	MV017	-9	3	BICF2P557472	BICF2G630352059	69640031	78084025	8444	802	1	1
S46	MV019	MV019	-9	3	BICF2P1214528	BICF2G630347978	67666006	71980433	4314.43	405	2	1*
S46	MV021	MV021	-9	3	BICF2G630342302	CHR3_84587931	58155827	85182400	27026.6	2568	1	1
S46	MV018	MV018	-9	3	TIGRP2P51213_RS9048321	BICF2P66747	70940861	72863743	1922.88	178	0	2*
S46	CON	4	00:04:00	3	TIGRP2P51213_RS9048321	BICF2G630347978	70940861	71980433	1039.57	94	NA	NA
S46	UNION	4	00:04:00	3	BICF2G630342302	CHR3_84587931	58155827	85182400	27026.6	2568	NA	NA
S47	MV016	MV016	-9	4	BICF2P687018	CHR4_88273586	70955551	89527424	18571.9	1636	1	1*
S47	MV017	MV017	-9	4	BICF2P687018	CHR4_88273586	70955551	89527424	18571.9	1636	1	1
S47	MV018	MV018	-9	4	BICF2S23610400	BICF2G630172479	76377655	78967703	2590.05	211	1	2*
S47	MV020	MV020	-9	4	BICF2G630172050	BICF2G630174977	78483545	81485477	3001.93	242	1	2
S47	CON	4	00:04:00	4	BICF2G630172050	BICF2G630172479	78483545	78967703	484.159	37	NA	NA
S47	UNION	4	00:04:00	4	BICF2P687018	CHR4_88273586	70955551	89527424	18571.9	1636	NA	NA
S48	MV016	MV016	-9	5	BICF2G630184802	BICF2P329738	36221264	39240281	3019.02	284	3	1*
S48	MV018	MV018	-9	5	BICF2S23627287	BICF2G630189453	17405788	48314648	30908.9	3033	3	1
S48	MV019	MV019	-9	5	BICF2G630183956	BICF2P329738	34892926	39240281	4347.36	407	3	1
S48	MV020	MV020	-9	5	BICF2S2306878	BICF2P329738	23572715	39240281	15667.6	1624	3	1
S48	CON	4	00:04:00	5	BICF2G630184802	BICF2P329738	36221264	39240281	3019.02	284	NA	NA
S48	UNION	4	00:04:00	5	BICF2S23627287	BICF2G630189453	17405788	48314648	30908.9	3033	NA	NA
S49	MV016	MV016	-9	5	BICF2S23351020	BICF2P1186456	52401492	57893398	5491.91	565	1	1
S49	MV017	MV017	-9	5	CHR5_54346181	BICF2P317290	54809582	64943828	10134.2	1091	1	1
S49	MV019	MV019	-9	5	CHR5_54346181	BICF2P1290359	54809582	56612482	1802.9	204	2	1*
S49	MV021	MV021	-9	5	BICF2P1253543	BICF2P789241	50424706	58503294	8078.59	816	0	2*
S49	CON	4	00:04:00	5	CHR5_54346181	BICF2P1290359	54809582	56612482	1802.9	204	NA	NA
S49	UNION	4	00:04:00	5	BICF2P1253543	BICF2P317290	50424706	64943828	14519.1	1470	NA	NA
S50	MV017	MV017	-9	8	BICF2P203101	BICF2P411312	27862675	30976940	3114.27	271	1	1
S50	MV019	MV019	-9	8	BICF2P1069623	BICF2S2329036	19511476	28426747	8915.27	710	1	1
S50	MV021	MV021	-9	8	BICF2S2318223	BICF2P677618	28377103	40904609	12527.5	1087	2	1*
S50	MV016	MV016	-9	8	TIGRP2P110078_RS8877743	BICF2P241039	22724034	30118360	7394.33	632	0	2*
S50	CON	4	00:04:00	8	BICF2S2318223	BICF2S2329036	28377103	28426747	49.645	6	NA	NA
S50	UNION	4	00:04:00	8	BICF2P1069623	BICF2P677618	19511476	40904609	21393.1	1791	NA	NA
S51	MV016	MV016	-9	8	TIGRP2P118517_RS9239865	BICF2P667233	63249839	72355654	9105.82	874	1	1*
S51	MV017	MV017	-9	8	TIGRP2P118517_RS9239865	BICF2P667233	63249839	72355654	9105.82	874	1	1
S51	MV020	MV020	-9	8	BICF2P400357	BICF2P882343	62633171	76373658	13740.5	1105	1	2*
S51	MV021	MV021	-9	8	BICF2P858929	BICF2P882343	69589441	76373658	6784.22	442	1	2
S51	CON	4	00:04:00	8	BICF2P858929	BICF2P667233	69589441	72355654	2766.21	267	NA	NA
S51	UNION	4	00:04:00	8	BICF2P400357	BICF2P882343	62633171	76373658	13740.5	1105	NA	NA
S52	MV016	MV016	-9	9	BICF2P1444473	BICF2P99329	837387	7134997	6297.61	696	2	1
S52	MV017	MV017	-9	9	BICF2P1444473	BICF2P99329	837387	7134997	6297.61	696	2	1
S52	MV020	MV020	-9	9	BICF2P1444473	TIGRP2P242819_RS8962883	837387	9296263	8458.88	881	1	1
S52	MV021	MV021	-9	9	CHR9_5682961	TIGRP2P242819_RS8962883	6562698	9296263	2733.57	291	3	1*
S52	CON	4	00:04:00	9	CHR9_5682961	BICF2P99329	6562698	7134997	572.3	106	NA	NA
S52	UNION	4	00:04:00	9	BICF2P1444473	TIGRP2P242819_RS8962883	837387	9296263	8458.88	881	NA	NA
S53	MV016	MV016	-9	9	BICF2P1229877	BICF2S23620985	41740347	46709022	4968.68	504	1	1*
S53	MV019	MV019	-9	9	BICF2P1168261	BICF2P877163	44476780	45543340	1066.56	106	1	1
S53	MV020	MV020	-9	9	BICF2P153680	BICF2P945643	43171806	44658850	1487.05	134	1	2*
S53	MV021	MV021	-9	9	BICF2S2353168	TIGRP2P130554_RS8779530	24843712	51648259	26804.5	2827	1	2
S53	CON	4	00:04:00	9	BICF2P1168261	BICF2P945643	44476780	44658850	182.071	14	NA	NA
S53	UNION	4	00:04:00	9	BICF2S2353168	TIGRP2P130554_RS8779530	24843712	51648259	26804.5	2827	NA	NA
S54	MV017	MV017	-9	10	BICF2P1186475	BICF2G630486011	18760527	36357690	17597.2	1772	2	1*
S54	MV019	MV019	-9	10	BICF2P901724	BICF2P539231	34491711	38261689	3769.98	345	2	1
S54	MV021	MV021	-9	10	BICF2P901724	BICF2P944326	34491711	36205454	1713.74	163	2	1
S54	MV018	MV018	-9	10	CHR10_28783357	CHR10_40225622	29782125	41280048	11497.9	1051	0	2*
S54	CON	4	00:04:00	10	BICF2P901724	BICF2P944326	34491711	36205454	1713.74	163	NA	NA
S54	UNION	4	00:04:00	10	BICF2P1186475	CHR10_40225622	18760527	41280048	22519.5	2214	NA	NA
S55	MV017	MV017	-9	11	CHR11_5200974	CHR11_8860112	5471068	9131712	3660.64	265	2	1*
S55	MV019	MV019	-9	11	CHRUN_JH373300_107533	BICF2G630292760	215733	12485676	12269.9	829	1	1
S55	MV018	MV018	-9	11	CHRUN_JH373300_107533	BICF2P493988	215733	9141388	8925.66	673	1	2*
S55	MV020	MV020	-9	11	CHRUN_JH373300_107533	BICF2P653018	215733	6330419	6114.69	486	2	2
S55	CON	4	00:04:00	11	CHR11_5200974	BICF2P653018	5471068	6330419	859.352	82	NA	NA
S55	UNION	4	00:04:00	11	CHRUN_JH373300_107533	BICF2G630292760	215733	12485676	12269.9	829	NA	NA
S56	MV017	MV017	-9	11	BICF2P24975	BICF2P1293007	15645072	58952562	43307.5	3676	1	1
S56	MV018	MV018	-9	11	BICF2P1395717	BICF2P1205345	21095521	29849912	8754.39	774	3	1*
S56	MV019	MV019	-9	11	BICF2G630295039	BICF2G630296647	16322992	21664504	5341.51	482	2	1
S56	MV021	MV021	-9	11	BICF2G630295131	BICF2G630296647	16408074	21664504	5256.43	474	2	1
S56	CON	4	00:04:00	11	BICF2P1395717	BICF2G630296647	21095521	21664504	568.984	58	NA	NA
S56	UNION	4	00:04:00	11	BICF2P24975	BICF2P1293007	15645072	58952562	43307.5	3676	NA	NA
S57	MV019	MV019	-9	12	CHRUN_JH373233_2204390	BICF2S22917169	157264	8474135	8316.87	1115	2	1*
S57	MV020	MV020	-9	12	CHRUN_JH373233_2204390	BICF2S22917169	157264	8474135	8316.87	1115	2	1
S57	MV021	MV021	-9	12	BICF2P1141931	BICF2S22917169	5546134	8474135	2928	317	2	1
S57	MV017	MV017	-9	12	BICF2P550871	CHR12_12537299	6926356	12726921	5800.57	609	0	2*
S57	CON	4	00:04:00	12	BICF2P550871	BICF2S22917169	6926356	8474135	1547.78	144	NA	NA
S57	UNION	4	00:04:00	12	CHRUN_JH373233_2204390	CHR12_12537299	157264	12726921	12569.7	1580	NA	NA
S58	MV016	MV016	-9	12	BICF2P918188	BICF2G630119009	53764120	61461540	7697.42	651	1	1
S58	MV019	MV019	-9	12	BICF2G630120855	BICF2G630120030	58518011	59831397	1313.39	111	3	1*
S58	MV020	MV020	-9	12	BICF2P227473	BICF2S23746729	53653444	62152500	8499.06	714	2	1
S58	MV021	MV021	-9	12	BICF2P227473	BICF2S23746729	53653444	62152500	8499.06	714	2	1
S58	CON	4	00:04:00	12	BICF2G630120855	BICF2G630120030	58518011	59831397	1313.39	111	NA	NA
S58	UNION	4	00:04:00	12	BICF2P227473	BICF2S23746729	53653444	62152500	8499.06	714	NA	NA
S59	MV016	MV016	-9	15	BICF2G630436774	BICF2G630435927	24291666	25519266	1227.6	113	3	1*
S59	MV017	MV017	-9	15	BICF2G630436774	BICF2G630435898	24291666	25542224	1250.56	115	3	1
S59	MV018	MV018	-9	15	CHR15_17792341	BICF2G630432855	17916098	30466175	12550.1	1081	3	1
S59	MV021	MV021	-9	15	BICF2G630436774	BICF2G630435927	24291666	25519266	1227.6	113	3	1
S59	CON	4	00:04:00	15	BICF2G630436774	BICF2G630435927	24291666	25519266	1227.6	113	NA	NA
S59	UNION	4	00:04:00	15	CHR15_17792341	BICF2G630432855	17916098	30466175	12550.1	1081	NA	NA
S60	MV018	MV018	-9	15	CHR15_17792341	BICF2G630432855	17916098	30466175	12550.1	1081	3	1*
S60	MV019	MV019	-9	15	BICF2G630434717	BICF2G630433000	27577593	30266305	2688.71	220	3	1
S60	MV020	MV020	-9	15	BICF2G630434717	BICF2P374144	27577593	37380231	9802.64	852	3	1
S60	MV021	MV021	-9	15	BICF2G630434717	BICF2G630433000	27577593	30266305	2688.71	220	3	1
S60	CON	4	00:04:00	15	BICF2G630434717	BICF2G630433000	27577593	30266305	2688.71	220	NA	NA
S60	UNION	4	00:04:00	15	CHR15_17792341	BICF2P374144	17916098	37380231	19464.1	1698	NA	NA
S61	MV018	MV018	-9	15	CHR15_17792341	BICF2G630432855	17916098	30466175	12550.1	1081	3	1*
S61	MV019	MV019	-9	15	BICF2P1322709	BICF2P374144	30322435	37380231	7057.8	629	3	1
S61	MV020	MV020	-9	15	BICF2G630434717	BICF2P374144	27577593	37380231	9802.64	852	3	1
S61	MV021	MV021	-9	15	BICF2P1322709	BICF2P374144	30322435	37380231	7057.8	629	3	1
S61	CON	4	00:04:00	15	BICF2P1322709	BICF2G630432855	30322435	30466175	143.741	12	NA	NA
S61	UNION	4	00:04:00	15	CHR15_17792341	BICF2P374144	17916098	37380231	19464.1	1698	NA	NA
S62	MV016	MV016	-9	15	BICF2G630423189	BICF2G630417172	55837438	64311461	8474.02	731	3	1*
S62	MV017	MV017	-9	15	BICF2G630423189	BICF2G630417172	55837438	64311461	8474.02	731	3	1
S62	MV018	MV018	-9	15	BICF2P922897	BICF2P1425429	59656992	62070462	2413.47	220	3	1
S62	MV020	MV020	-9	15	BICF2P218512	TIGRP2P207712_RS8724634	51233194	63368004	12134.8	1083	3	1
S62	CON	4	00:04:00	15	BICF2P922897	BICF2P1425429	59656992	62070462	2413.47	220	NA	NA
S62	UNION	4	00:04:00	15	BICF2P218512	BICF2G630417172	51233194	64311461	13078.3	1179	NA	NA
S63	MV016	MV016	-9	16	BICF2G630847322	BICF2P1110525	15730051	24466503	8736.45	840	1	1
S63	MV019	MV019	-9	16	BICF2G630847424	BICF2P1110525	16031723	24466503	8434.78	797	2	1*
S63	MV020	MV020	-9	16	BICF2G630843098	BICF2S22936500	13479	16128674	16115.2	1306	2	2
S63	MV021	MV021	-9	16	BICF2P159336	CHR16_20282815	11936815	21018803	9081.99	828	1	2*
S63	CON	4	00:04:00	16	BICF2G630847424	BICF2S22936500	16031723	16128674	96.952	14	NA	NA
S63	UNION	4	00:04:00	16	BICF2G630843098	BICF2P1110525	13479	24466503	24453	2089	NA	NA
S64	MV016	MV016	-9	16	BICF2S2291403	BICF2P1208081	52792388	55703553	2911.17	281	2	1
S64	MV019	MV019	-9	16	CHR16_51551250	BICF2P1445960	52584447	54582649	1998.2	198	3	1*
S64	MV020	MV020	-9	16	BICF2P493854	CHR16_54008799	24279410	55049524	30770.1	2769	2	1
S64	MV021	MV021	-9	16	CHR16_51551250	BICF2P1445960	52584447	54582649	1998.2	198	3	1
S64	CON	4	00:04:00	16	BICF2S2291403	BICF2P1445960	52792388	54582649	1790.26	181	NA	NA
S64	UNION	4	00:04:00	16	BICF2P493854	BICF2P1208081	24279410	55703553	31424.1	2825	NA	NA
S65	MV016	MV016	-9	19	BICF2P283284	BICF2P272016	3420373	43425411	40005	3310	2	1*
S65	MV019	MV019	-9	19	CHR19_10104	BICF2S23138910	720714	15147958	14427.2	1116	2	1
S65	MV020	MV020	-9	19	BICF2G63036229	BICF2S23138910	10409919	15147958	4738.04	381	2	1
S65	MV018	MV018	-9	19	CHR19_10104	BICF2G63041237	720714	19411367	18690.7	1488	0	2*
S65	CON	4	00:04:00	19	BICF2G63036229	BICF2S23138910	10409919	15147958	4738.04	381	NA	NA
S65	UNION	4	00:04:00	19	CHR19_10104	BICF2P272016	720714	43425411	42704.7	3516	NA	NA
S66	MV016	MV016	-9	19	BICF2P283284	BICF2P272016	3420373	43425411	40005	3310	2	1*
S66	MV017	MV017	-9	19	BICF2G63046959	BICF2P1001156	26671888	37109034	10437.1	937	2	1
S66	MV021	MV021	-9	19	BICF2G63046959	BICF2S22924527	26671888	35252286	8580.4	773	2	1
S66	MV018	MV018	-9	19	BICF2P1156447	BICF2P912033	23403095	27576158	4173.06	356	0	2*
S66	CON	4	00:04:00	19	BICF2G63046959	BICF2P912033	26671888	27576158	904.271	79	NA	NA
S66	UNION	4	00:04:00	19	BICF2P283284	BICF2P272016	3420373	43425411	40005	3310	NA	NA
S67	MV019	MV019	-9	20	BICF2G630227561	CHR20_8329189	33843	8399370	8365.53	753	2	1*
S67	MV020	MV020	-9	20	BICF2G630227561	CHR20_8329189	33843	8399370	8365.53	753	2	1
S67	MV021	MV021	-9	20	BICF2G630227561	BICF2P615141	33843	11993039	11959.2	1072	2	1
S67	MV017	MV017	-9	20	BICF2G630227561	CHR20_8389714	33843	8459633	8425.79	763	0	2*
S67	CON	4	00:04:00	20	BICF2G630227561	CHR20_8329189	33843	8399370	8365.53	753	NA	NA
S67	UNION	4	00:04:00	20	BICF2G630227561	BICF2P615141	33843	11993039	11959.2	1072	NA	NA
S68	MV016	MV016	-9	22	BICF2G630313711	BICF2G630315211	100330	2947326	2847	239	1	1*
S68	MV019	MV019	-9	22	BICF2G630313711	BICF2G630315211	100330	2947326	2847	239	1	1
S68	MV018	MV018	-9	22	BICF2G630313700	BICF2P438452	79662	13155727	13076.1	1092	0	2*
S68	MV020	MV020	-9	22	BICF2G630313700	BICF2G630318175	79662	11445767	11366.1	958	0	3*
S68	CON	4	00:04:00	22	BICF2G630313711	BICF2G630315211	100330	2947326	2847	239	NA	NA
S68	UNION	4	00:04:00	22	BICF2G630313700	BICF2P438452	79662	13155727	13076.1	1092	NA	NA
S69	MV017	MV017	-9	23	TIGRP2P302241_RS9029508	BICF2P561533	19650519	20903180	1252.66	114	3	1*
S69	MV018	MV018	-9	23	TIGRP2P302178_RS8693541	BICF2G630378649	19338007	24855972	5517.97	449	3	1
S69	MV019	MV019	-9	23	TIGRP2P302241_RS9029508	TIGRP2P303306_RS9208402	19650519	24136154	4485.64	365	3	1
S69	MV020	MV020	-9	23	TIGRP2P302241_RS9029508	TIGRP2P303306_RS9208402	19650519	24136154	4485.64	365	3	1
S69	CON	4	00:04:00	23	TIGRP2P302241_RS9029508	BICF2P561533	19650519	20903180	1252.66	114	NA	NA
S69	UNION	4	00:04:00	23	TIGRP2P302178_RS8693541	BICF2G630378649	19338007	24855972	5517.97	449	NA	NA
S70	MV017	MV017	-9	23	CHR23_20564222	TIGRP2P303306_RS9208402	20968275	24136154	3167.88	248	3	1*
S70	MV018	MV018	-9	23	TIGRP2P302178_RS8693541	BICF2G630378649	19338007	24855972	5517.97	449	3	1
S70	MV019	MV019	-9	23	TIGRP2P302241_RS9029508	TIGRP2P303306_RS9208402	19650519	24136154	4485.64	365	3	1
S70	MV020	MV020	-9	23	TIGRP2P302241_RS9029508	TIGRP2P303306_RS9208402	19650519	24136154	4485.64	365	3	1
S70	CON	4	00:04:00	23	CHR23_20564222	TIGRP2P303306_RS9208402	20968275	24136154	3167.88	248	NA	NA
S70	UNION	4	00:04:00	23	TIGRP2P302178_RS8693541	BICF2G630378649	19338007	24855972	5517.97	449	NA	NA
S71	MV017	MV017	-9	25	CHR25_16104	BICF2G630468991	82227	10273510	10191.3	820	1	1*
S71	MV021	MV021	-9	25	CHR25_16104	BICF2P596319	82227	4699332	4617.11	341	1	1
S71	MV016	MV016	-9	25	CHR25_16104	BICF2G63095251	82227	26620813	26538.6	2299	0	2*
S71	MV019	MV019	-9	25	CHR25_491482	BICF2P1071734	552337	2597111	2044.78	145	0	3*
S71	CON	4	00:04:00	25	CHR25_491482	BICF2P1071734	552337	2597111	2044.78	145	NA	NA
S71	UNION	4	00:04:00	25	CHR25_16104	BICF2G63095251	82227	26620813	26538.6	2299	NA	NA
S72	MV017	MV017	-9	25	CHR25_16104	BICF2G630468991	82227	10273510	10191.3	820	1	1*
S72	MV021	MV021	-9	25	CHR25_16104	BICF2P596319	82227	4699332	4617.11	341	1	1
S72	MV016	MV016	-9	25	CHR25_16104	BICF2G63095251	82227	26620813	26538.6	2299	0	2*
S72	MV018	MV018	-9	25	TIGRP2P335949_RS8827130	BICF2G630469000	2950004	10263769	7313.77	622	0	3*
S72	CON	4	00:04:00	25	TIGRP2P335949_RS8827130	BICF2P596319	2950004	4699332	1749.33	144	NA	NA
S72	UNION	4	00:04:00	25	CHR25_16104	BICF2G63095251	82227	26620813	26538.6	2299	NA	NA
S73	MV018	MV018	-9	25	TIGRP2P335949_RS8827130	BICF2G630469000	2950004	10263769	7313.77	622	1	1*
S73	MV019	MV019	-9	25	TIGRP2P324048_RS8851640	BICF2P1151640	7255871	8574371	1318.5	122	1	1
S73	MV016	MV016	-9	25	CHR25_16104	BICF2G63095251	82227	26620813	26538.6	2299	0	2*
S73	MV017	MV017	-9	25	CHR25_16104	BICF2G630468991	82227	10273510	10191.3	820	0	3*
S73	CON	4	00:04:00	25	TIGRP2P324048_RS8851640	BICF2P1151640	7255871	8574371	1318.5	122	NA	NA
S73	UNION	4	00:04:00	25	CHR25_16104	BICF2G63095251	82227	26620813	26538.6	2299	NA	NA
S74	MV016	MV016	-9	25	CHR25_16104	BICF2G63095251	82227	26620813	26538.6	2299	3	1*
S74	MV017	MV017	-9	25	BICF2P471428	BICF2G63095251	25083006	26620813	1537.81	163	3	1
S74	MV019	MV019	-9	25	TIGRP2P327725_RS9185876	TIGRP2P328068_RS8568667	26212571	28301152	2088.58	245	3	1
S74	MV020	MV020	-9	25	TIGRP2P327725_RS9185876	TIGRP2P328068_RS8568667	26212571	28301152	2088.58	245	3	1
S74	CON	4	00:04:00	25	TIGRP2P327725_RS9185876	BICF2G63095251	26212571	26620813	408.243	64	NA	NA
S74	UNION	4	00:04:00	25	CHR25_16104	TIGRP2P328068_RS8568667	82227	28301152	28218.9	2480	NA	NA
S75	MV016	MV016	-9	28	BICF2G630276773	CHR28_9214201	7718227	9397748	1679.52	151	1	1*
S75	MV017	MV017	-9	28	BICF2G630276773	CHR28_9214201	7718227	9397748	1679.52	151	1	1
S75	MV019	MV019	-9	28	CHRUN_JH373272_234142	BICF2G630274837	116162	12648929	12532.8	1104	1	2*
S75	MV020	MV020	-9	28	CHRUN_JH373272_234142	BICF2G630274837	116162	12648929	12532.8	1104	1	2
S75	CON	4	00:04:00	28	BICF2G630276773	CHR28_9214201	7718227	9397748	1679.52	151	NA	NA
S75	UNION	4	00:04:00	28	CHRUN_JH373272_234142	BICF2G630274837	116162	12648929	12532.8	1104	NA	NA
S76	MV016	MV016	-9	28	BICF2P419077	BICF2P68978	9472886	10571751	1098.87	106	1	1*
S76	MV017	MV017	-9	28	BICF2P419077	BICF2P68978	9472886	10571751	1098.87	106	1	1
S76	MV019	MV019	-9	28	CHRUN_JH373272_234142	BICF2G630274837	116162	12648929	12532.8	1104	1	2*
S76	MV020	MV020	-9	28	CHRUN_JH373272_234142	BICF2G630274837	116162	12648929	12532.8	1104	1	2
S76	CON	4	00:04:00	28	BICF2P419077	BICF2P68978	9472886	10571751	1098.87	106	NA	NA
S76	UNION	4	00:04:00	28	CHRUN_JH373272_234142	BICF2G630274837	116162	12648929	12532.8	1104	NA	NA
S77	MV016	MV016	-9	29	BICF2P1433782	TIGRP2P363985_RS8469577	297133	8964267	8667.14	717	2	1*
S77	MV020	MV020	-9	29	BICF2P1506750	BICF2S23143012	6468321	7774683	1306.36	107	2	1
S77	MV021	MV021	-9	29	BICF2P1433782	TIGRP2P363985_RS8469577	297133	8964267	8667.14	717	2	1
S77	MV019	MV019	-9	29	BICF2P1433782	BICF2P836072	297133	14799757	14502.6	1239	0	2*
S77	CON	4	00:04:00	29	BICF2P1506750	BICF2S23143012	6468321	7774683	1306.36	107	NA	NA
S77	UNION	4	00:04:00	29	BICF2P1433782	BICF2P836072	297133	14799757	14502.6	1239	NA	NA
S78	MV016	MV016	-9	30	BICF2P872367	BICF2P1088939	174530	23314929	23140.4	2189	1	1*
S78	MV017	MV017	-9	30	BICF2P872367	BICF2P1088939	174530	23314929	23140.4	2189	1	1
S78	MV019	MV019	-9	30	BICF2G630410662	BICF2P512933	8318764	13887650	5568.89	582	1	2*
S78	MV021	MV021	-9	30	BICF2G630410662	BICF2P512933	8318764	13887650	5568.89	582	1	2
S78	CON	4	00:04:00	30	BICF2G630410662	BICF2P512933	8318764	13887650	5568.89	582	NA	NA
S78	UNION	4	00:04:00	30	BICF2P872367	BICF2P1088939	174530	23314929	23140.4	2189	NA	NA
S79	MV016	MV016	-9	30	BICF2P752922	BICF2G630397789	31745796	35802902	4057.11	456	1	1*
S79	MV017	MV017	-9	30	BICF2P752922	BICF2P616602	31745796	37144925	5399.13	586	1	1
S79	MV018	MV018	-9	30	BICF2P1046740	BICF2P631374	31278455	36286427	5007.97	550	0	2*
S79	MV021	MV021	-9	30	BICF2S23258223	TIGRP2P372215_RS8974301	31338496	33513258	2174.76	248	0	3*
S79	CON	4	00:04:00	30	BICF2P752922	TIGRP2P372215_RS8974301	31745796	33513258	1767.46	209	NA	NA
S79	UNION	4	00:04:00	30	BICF2P1046740	BICF2P616602	31278455	37144925	5866.47	629	NA	NA
S80	MV016	MV016	-9	33	CHRUN_JH373301_24277	BICF2G630244884	209816	2336924	2127.11	155	3	1*
S80	MV017	MV017	-9	33	CHRUN_JH373301_24277	BICF2G630244884	209816	2336924	2127.11	155	3	1
S80	MV019	MV019	-9	33	CHRUN_JH373301_24277	BICF2P477534	209816	12301615	12091.8	1047	3	1
S80	MV020	MV020	-9	33	BICF2S23525394	TIGRP2P388869_RS9126680	1148256	22632378	21484.1	1939	3	1
S80	CON	4	00:04:00	33	BICF2S23525394	BICF2G630244884	1148256	2336924	1188.67	86	NA	NA
S80	UNION	4	00:04:00	33	CHRUN_JH373301_24277	TIGRP2P388869_RS9126680	209816	22632378	22422.6	2008	NA	NA
S81	MV016	MV016	-9	33	BICF2G630247700	TIGRP2P390847_RS8628478	8583457	32079630	23496.2	2362	2	1*
S81	MV017	MV017	-9	33	BICF2G630247700	TIGRP2P390847_RS8628478	8583457	32079630	23496.2	2362	2	1
S81	MV018	MV018	-9	33	BICF2P561828	BICF2G63078618	21056530	22274434	1217.9	101	2	1
S81	MV020	MV020	-9	33	BICF2S23525394	TIGRP2P388869_RS9126680	1148256	22632378	21484.1	1939	0	2*
S81	CON	4	00:04:00	33	BICF2P561828	BICF2G63078618	21056530	22274434	1217.9	101	NA	NA
S81	UNION	4	00:04:00	33	BICF2S23525394	TIGRP2P390847_RS8628478	1148256	32079630	30931.4	3024	NA	NA
S82	MV016	MV016	-9	34	BICF2P595024	BICF2P628731	9002094	16750821	7748.73	698	2	1*
S82	MV019	MV019	-9	34	CHR34_2083	BICF2P628731	95628	16750821	16655.2	1512	2	1
S82	MV020	MV020	-9	34	CHR34_2083	TIGRP2P393501_RS8681400	95628	9531212	9435.58	863	2	1
S82	MV018	MV018	-9	34	BICF2P719643	BICF2P966305	3253220	13625770	10372.6	987	0	2*
S82	CON	4	00:04:00	34	BICF2P595024	TIGRP2P393501_RS8681400	9002094	9531212	529.119	49	NA	NA
S82	UNION	4	00:04:00	34	CHR34_2083	BICF2P628731	95628	16750821	16655.2	1512	NA	NA
S83	MV017	MV017	-9	34	BICF2G630460490	BICF2G630452348	24857782	33578870	8721.09	808	2	1
S83	MV019	MV019	-9	34	BICF2S2293899	BICF2P719894	26117580	39445234	13327.7	1259	1	1
S83	MV020	MV020	-9	34	BICF2P1310485	BICF2G630459420	21396594	26183700	4787.11	452	3	1*
S83	MV021	MV021	-9	34	BICF2G630460490	BICF2G630458890	24857782	26967117	2109.34	219	2	1
S83	CON	4	00:04:00	34	BICF2S2293899	BICF2G630459420	26117580	26183700	66.121	7	NA	NA
S83	UNION	4	00:04:00	34	BICF2P1310485	BICF2P719894	21396594	39445234	18048.6	1704	NA	NA
S84	MV016	MV016	-9	35	BICF2G630773315	BICF2G630774049	10930161	12053216	1123.06	126	3	1*
S84	MV017	MV017	-9	35	CHR35_10422061	BICF2P126417	11723117	13002834	1279.72	148	3	1
S84	MV019	MV019	-9	35	BICF2P845214	BICF2P898376	11053694	12071331	1017.64	115	3	1
S84	MV021	MV021	-9	35	CHR35_10422061	CHR35_11706534	11723117	13008572	1285.46	150	3	1
S84	CON	4	00:04:00	35	CHR35_10422061	BICF2G630774049	11723117	12053216	330.1	44	NA	NA
S84	UNION	4	00:04:00	35	BICF2G630773315	CHR35_11706534	10930161	13008572	2078.41	232	NA	NA
S85	MV017	MV017	-9	37	BICF2S23424501	BICF2G630136177	26444611	30783634	4339.02	503	2	1
S85	MV018	MV018	-9	37	BICF2G630134657	BICF2G630136177	29093558	30783634	1690.08	218	2	1
S85	MV020	MV020	-9	37	TIGRP2P422416_RS8673430	BICF2G630136177	29367769	30783634	1415.87	193	1	1
S85	MV021	MV021	-9	37	BICF2P756972	CHR37_29604319	27261574	29484226	2222.65	244	3	1*
S85	CON	4	00:04:00	37	TIGRP2P422416_RS8673430	CHR37_29604319	29367769	29484226	116.458	14	NA	NA
S85	UNION	4	00:04:00	37	BICF2S23424501	BICF2G630136177	26444611	30783634	4339.02	503	NA	NA
S86	MV017	MV017	-9	39	CHRX_6657486	CHRX_44427955	6620386	44783697	38163.3	2298	1	1
S86	MV018	MV018	-9	39	BICF2P307658	BICF2S23148031	36078334	38076865	1998.53	103	3	1*
S86	MV019	MV019	-9	39	BICF2P220568	CHRX_44427955	6377576	44783697	38406.1	2326	1	1
S86	MV021	MV021	-9	39	BICF2G630538994	CHRX_44427955	6553963	44783697	38229.7	2305	1	1
S86	CON	4	00:04:00	39	BICF2P307658	BICF2S23148031	36078334	38076865	1998.53	103	NA	NA
S86	UNION	4	00:04:00	39	BICF2P220568	CHRX_44427955	6377576	44783697	38406.1	2326	NA	NA
S87	MV016	MV016	-9	39	CHRX_38520828	BICF2P1051914	38721908	43208198	4486.29	212	0	1*
S87	MV017	MV017	-9	39	CHRX_6657486	CHRX_44427955	6620386	44783697	38163.3	2298	0	2*
S87	MV019	MV019	-9	39	BICF2P220568	CHRX_44427955	6377576	44783697	38406.1	2326	0	3*
S87	MV021	MV021	-9	39	BICF2G630538994	CHRX_44427955	6553963	44783697	38229.7	2305	0	4*
S87	CON	4	00:04:00	39	CHRX_38520828	BICF2P1051914	38721908	43208198	4486.29	212	NA	NA
S87	UNION	4	00:04:00	39	BICF2P220568	CHRX_44427955	6377576	44783697	38406.1	2326	NA	NA
S88	MV017	MV017	-9	39	BICF2G630531734	CHRX_123833839	44981816	124955433	79973.6	3744	0	1*
S88	MV018	MV018	-9	39	BICF2S23441915	BICF2G63014737	72645234	75178712	2533.48	115	0	2*
S88	MV019	MV019	-9	39	BICF2G630531734	CHRX_123833839	44981816	124955433	79973.6	3744	0	3*
S88	MV021	MV021	-9	39	BICF2G630531734	CHRX_123833839	44981816	124955433	79973.6	3744	0	4*
S88	CON	4	00:04:00	39	BICF2S23441915	BICF2G63014737	72645234	75178712	2533.48	115	NA	NA
S88	UNION	4	00:04:00	39	BICF2G630531734	CHRX_123833839	44981816	124955433	79973.6	3744	NA	NA
S89	MV018	MV018	-9	1	CHRUN_JH373247_391756	BICF2P662198	63551	13026355	12962.8	1003	2	1*
S89	MV020	MV020	-9	1	CHRUN_JH373247_391756	BICF2S23628196	63551	6932690	6869.14	569	2	1
S89	MV021	MV021	-9	1	CHRUN_JH373247_391756	BICF2S23628196	63551	6932690	6869.14	569	2	1
S89	CON	3	00:03:00	1	CHRUN_JH373247_391756	BICF2S23628196	63551	6932690	6869.14	569	NA	NA
S89	UNION	3	00:03:00	1	CHRUN_JH373247_391756	BICF2P662198	63551	13026355	12962.8	1003	NA	NA
S90	MV016	MV016	-9	1	BICF2S23911228	BICF2G630714188	16571548	17929822	1358.28	170	2	1*
S90	MV017	MV017	-9	1	BICF2S23911228	BICF2G630714188	16571548	17929822	1358.28	170	2	1
S90	MV020	MV020	-9	1	BICF2P347527	BICF2G630714188	16589209	17929822	1340.61	168	2	1
S90	CON	3	00:03:00	1	BICF2P347527	BICF2G630714188	16589209	17929822	1340.61	168	NA	NA
S90	UNION	3	00:03:00	1	BICF2S23911228	BICF2G630714188	16571548	17929822	1358.28	170	NA	NA
S91	MV017	MV017	-9	1	BICF2P1054180	BICF2P1330507	22708217	24842760	2134.54	201	2	1*
S91	MV019	MV019	-9	1	TIGRP2P17710_RS8808553	BICF2S22960046	23731619	25048875	1317.26	124	2	1
S91	MV021	MV021	-9	1	TIGRP2P17710_RS8808553	TIGRP2P18790_RS8931387	23731619	27046656	3315.04	284	2	1
S91	CON	3	00:03:00	1	TIGRP2P17710_RS8808553	BICF2P1330507	23731619	24842760	1111.14	105	NA	NA
S91	UNION	3	00:03:00	1	BICF2P1054180	TIGRP2P18790_RS8931387	22708217	27046656	4338.44	380	NA	NA
S92	MV019	MV019	-9	1	BICF2S23021022	BICF2G630716691	27093367	30610275	3516.91	333	1	1*
S92	MV021	MV021	-9	1	BICF2S23021022	BICF2G630716691	27093367	30610275	3516.91	333	1	1
S92	MV018	MV018	-9	1	TIGRP2P871_RS8681644	BICF2G630717639	27346887	31896402	4549.52	440	0	2*
S92	CON	3	00:03:00	1	TIGRP2P871_RS8681644	BICF2G630716691	27346887	30610275	3263.39	305	NA	NA
S92	UNION	3	00:03:00	1	BICF2S23021022	BICF2G630717639	27093367	31896402	4803.04	468	NA	NA
S93	MV016	MV016	-9	1	BICF2S23545144	BICF2P57965	59218258	60578547	1360.29	116	2	1*
S93	MV020	MV020	-9	1	BICF2S23545144	BICF2P57965	59218258	60578547	1360.29	116	2	1
S93	MV021	MV021	-9	1	BICF2S23545144	BICF2P57965	59218258	60578547	1360.29	116	2	1
S93	CON	3	00:03:00	1	BICF2S23545144	BICF2P57965	59218258	60578547	1360.29	116	NA	NA
S93	UNION	3	00:03:00	1	BICF2S23545144	BICF2P57965	59218258	60578547	1360.29	116	NA	NA
S94	MV019	MV019	-9	1	BICF2S22912197	TIGRP2P12265_RS8739853	71258991	88661425	17402.4	1417	1	1*
S94	MV020	MV020	-9	1	BICF2P327691	BICF2P1179193	64859687	71727334	6867.65	573	1	1
S94	MV017	MV017	-9	1	BICF2P861224	BICF2P298325	66034358	85746983	19712.6	1624	0	2*
S94	CON	3	00:03:00	1	BICF2S22912197	BICF2P1179193	71258991	71727334	468.344	35	NA	NA
S94	UNION	3	00:03:00	1	BICF2P327691	TIGRP2P12265_RS8739853	64859687	88661425	23801.7	1955	NA	NA
S95	MV019	MV019	-9	1	BICF2S22912197	TIGRP2P12265_RS8739853	71258991	88661425	17402.4	1417	1	1*
S95	MV020	MV020	-9	1	BICF2G630791761	BICF2P108030	83453109	91754647	8301.54	739	1	1
S95	MV017	MV017	-9	1	BICF2P861224	BICF2P298325	66034358	85746983	19712.6	1624	0	2*
S95	CON	3	00:03:00	1	BICF2G630791761	BICF2P298325	83453109	85746983	2293.88	190	NA	NA
S95	UNION	3	00:03:00	1	BICF2P861224	BICF2P108030	66034358	91754647	25720.3	2173	NA	NA
S96	MV020	MV020	-9	1	CHR1_92177577	BICF2P1057077	92850433	96193191	3342.76	314	1	1*
S96	MV021	MV021	-9	1	BICF2P806585	BICF2P497753	92197157	117713944	25516.8	2627	1	1
S96	MV016	MV016	-9	1	BICF2P225556	BICF2P1184970	94774016	98239072	3465.06	319	0	2*
S96	CON	3	00:03:00	1	BICF2P225556	BICF2P1057077	94774016	96193191	1419.18	140	NA	NA
S96	UNION	3	00:03:00	1	BICF2P806585	BICF2P497753	92197157	117713944	25516.8	2627	NA	NA
S97	MV017	MV017	-9	2	BICF2G630787454	BICF2G630787094	255451	2045639	1790.19	119	1	1*
S97	MV018	MV018	-9	2	BICF2G630787454	BICF2G630786632	255451	3698680	3443.23	255	1	1
S97	MV021	MV021	-9	2	BICF2G630787454	BICF2G630675478	255451	7958427	7702.98	614	0	2*
S97	CON	3	00:03:00	2	BICF2G630787454	BICF2G630787094	255451	2045639	1790.19	119	NA	NA
S97	UNION	3	00:03:00	2	BICF2G630787454	BICF2G630675478	255451	7958427	7702.98	614	NA	NA
S98	MV018	MV018	-9	2	BICF2P474098	BICF2P529737	60880121	73340432	12460.3	1215	1	1*
S98	MV019	MV019	-9	2	TIGRP2P28117_RS9213497	BICF2P433257	63922655	70372265	6449.61	609	1	1
S98	MV016	MV016	-9	2	BICF2P1244625	BICF2P89505	69960847	76903963	6943.12	800	0	2*
S98	CON	3	00:03:00	2	BICF2P1244625	BICF2P433257	69960847	70372265	411.419	33	NA	NA
S98	UNION	3	00:03:00	2	BICF2P474098	BICF2P89505	60880121	76903963	16023.8	1653	NA	NA
S99	MV018	MV018	-9	3	BICF2S23523257	BICF2G630707349	25228618	31613958	6385.34	625	2	1*
S99	MV019	MV019	-9	3	CHRUN_JH373233_1915593	BICF2P225883	19183	43681464	43662.3	3649	2	1
S99	MV020	MV020	-9	3	CHRUN_JH373233_1915593	BICF2P225883	19183	43681464	43662.3	3649	2	1
S99	CON	3	00:03:00	3	BICF2S23523257	BICF2G630707349	25228618	31613958	6385.34	625	NA	NA
S99	UNION	3	00:03:00	3	CHRUN_JH373233_1915593	BICF2P225883	19183	43681464	43662.3	3649	NA	NA
S100	MV017	MV017	-9	3	BICF2P557472	BICF2G630352059	69640031	78084025	8444	802	0	1*
S100	MV018	MV018	-9	3	BICF2P203299	BICF2P213131	75524519	81651486	6126.97	530	0	2*
S100	MV021	MV021	-9	3	BICF2G630342302	CHR3_84587931	58155827	85182400	27026.6	2568	0	3*
S100	CON	3	00:03:00	3	BICF2P203299	BICF2G630352059	75524519	78084025	2559.51	222	NA	NA
S100	UNION	3	00:03:00	3	BICF2G630342302	CHR3_84587931	58155827	85182400	27026.6	2568	NA	NA
S101	MV016	MV016	-9	4	BICF2P856871	CHR4_61785419	58519198	62701352	4182.15	470	1	1*
S101	MV017	MV017	-9	4	BICF2P856871	CHR4_61785419	58519198	62701352	4182.15	470	1	1
S101	MV021	MV021	-9	4	CHR4_55610447	BICF2P641174	56476655	58925106	2448.45	231	0	2*
S101	CON	3	00:03:00	4	BICF2P856871	BICF2P641174	58519198	58925106	405.909	55	NA	NA
S101	UNION	3	00:03:00	4	CHR4_55610447	CHR4_61785419	56476655	62701352	6224.7	646	NA	NA
S102	MV016	MV016	-9	4	BICF2P687018	CHR4_88273586	70955551	89527424	18571.9	1636	1	1*
S102	MV017	MV017	-9	4	BICF2P687018	CHR4_88273586	70955551	89527424	18571.9	1636	1	1
S102	MV021	MV021	-9	4	BICF2G630178632	BICF2P980738	85407660	87128799	1721.14	142	0	2*
S102	CON	3	00:03:00	4	BICF2G630178632	BICF2P980738	85407660	87128799	1721.14	142	NA	NA
S102	UNION	3	00:03:00	4	BICF2P687018	CHR4_88273586	70955551	89527424	18571.9	1636	NA	NA
S103	MV018	MV018	-9	5	BICF2S23627287	BICF2G630189453	17405788	48314648	30908.9	3033	1	1*
S103	MV021	MV021	-9	5	BICF2P72123	BICF2P905524	10258991	27047547	16788.6	1673	1	1
S103	MV019	MV019	-9	5	BICF2P1137716	BICF2P1422265	19515294	22365872	2850.58	275	0	2*
S103	CON	3	00:03:00	5	BICF2P1137716	BICF2P1422265	19515294	22365872	2850.58	275	NA	NA
S103	UNION	3	00:03:00	5	BICF2P72123	BICF2G630189453	10258991	48314648	38055.7	3801	NA	NA
S104	MV018	MV018	-9	5	BICF2S23627287	BICF2G630189453	17405788	48314648	30908.9	3033	2	1*
S104	MV020	MV020	-9	5	BICF2S2306878	BICF2P329738	23572715	39240281	15667.6	1624	1	1
S104	MV021	MV021	-9	5	BICF2P72123	BICF2P905524	10258991	27047547	16788.6	1673	1	1
S104	CON	3	00:03:00	5	BICF2S2306878	BICF2P905524	23572715	27047547	3474.83	334	NA	NA
S104	UNION	3	00:03:00	5	BICF2P72123	BICF2G630189453	10258991	48314648	38055.7	3801	NA	NA
S105	MV018	MV018	-9	5	BICF2S23627287	BICF2G630189453	17405788	48314648	30908.9	3033	1	1*
S105	MV020	MV020	-9	5	BICF2S2306878	BICF2P329738	23572715	39240281	15667.6	1624	1	1
S105	MV016	MV016	-9	5	BICF2P291957	BICF2P798838	31638669	32650888	1012.22	112	0	2*
S105	CON	3	00:03:00	5	BICF2P291957	BICF2P798838	31638669	32650888	1012.22	112	NA	NA
S105	UNION	3	00:03:00	5	BICF2S23627287	BICF2G630189453	17405788	48314648	30908.9	3033	NA	NA
S106	MV016	MV016	-9	5	BICF2S23351020	BICF2P1186456	52401492	57893398	5491.91	565	1	1*
S106	MV017	MV017	-9	5	BICF2P1041109	BICF2P671511	51423532	52611471	1187.94	101	1	1
S106	MV021	MV021	-9	5	BICF2P1253543	BICF2P789241	50424706	58503294	8078.59	816	0	2*
S106	CON	3	00:03:00	5	BICF2S23351020	BICF2P671511	52401492	52611471	209.98	15	NA	NA
S106	UNION	3	00:03:00	5	BICF2P1253543	BICF2P789241	50424706	58503294	8078.59	816	NA	NA
S107	MV017	MV017	-9	5	BICF2G630242095	TIGRP2P74383_RS9036670	67541246	72545228	5003.98	540	1	1*
S107	MV018	MV018	-9	5	BICF2G630238703	BICF2S23633793	72121027	73968780	1847.75	172	1	1
S107	MV016	MV016	-9	5	BICF2P351043	BICF2S23223785	67160334	82897690	15737.4	1563	0	2*
S107	CON	3	00:03:00	5	BICF2G630238703	TIGRP2P74383_RS9036670	72121027	72545228	424.202	42	NA	NA
S107	UNION	3	00:03:00	5	BICF2P351043	BICF2S23223785	67160334	82897690	15737.4	1563	NA	NA
S108	MV016	MV016	-9	5	BICF2P124934	BICF2G630236653	85534063	87569201	2035.14	180	2	1*
S108	MV017	MV017	-9	5	CHR5_82605590	BICF2P942522	83190821	85626365	2435.55	224	1	1
S108	MV019	MV019	-9	5	BICF2P1364953	BICF2P1036138	80750417	88132430	7382.01	665	1	1
S108	CON	3	00:03:00	5	BICF2P124934	BICF2P942522	85534063	85626365	92.303	8	NA	NA
S108	UNION	3	00:03:00	5	BICF2P1364953	BICF2P1036138	80750417	88132430	7382.01	665	NA	NA
S109	MV016	MV016	-9	5	BICF2P124934	BICF2G630236653	85534063	87569201	2035.14	180	1	1*
S109	MV019	MV019	-9	5	BICF2P1364953	BICF2P1036138	80750417	88132430	7382.01	665	1	1
S109	MV018	MV018	-9	5	TIGRP2P76529_RS9133954	BICF2G630236127	86714466	88064890	1350.42	125	0	2*
S109	CON	3	00:03:00	5	TIGRP2P76529_RS9133954	BICF2G630236653	86714466	87569201	854.736	85	NA	NA
S109	UNION	3	00:03:00	5	BICF2P1364953	BICF2P1036138	80750417	88132430	7382.01	665	NA	NA
S110	MV016	MV016	-9	6	BICF2P398305	BICF2P1318132	11349972	15838225	4488.25	489	2	1*
S110	MV019	MV019	-9	6	BICF2P398305	BICF2P1420142	11349972	17493595	6143.62	671	2	1
S110	MV020	MV020	-9	6	CHRUN_JH373280_120421	BICF2P52793	36137	13114144	13078	1375	2	1
S110	CON	3	00:03:00	6	BICF2P398305	BICF2P52793	11349972	13114144	1764.17	208	NA	NA
S110	UNION	3	00:03:00	6	CHRUN_JH373280_120421	BICF2P1420142	36137	17493595	17457.5	1838	NA	NA
S111	MV018	MV018	-9	6	BICF2G630577405	BICF2P193228	49232242	54836088	5603.85	516	1	1*
S111	MV020	MV020	-9	6	BICF2S23645696	BICF2G630577352	47235418	49298218	2062.8	176	1	1
S111	MV021	MV021	-9	6	BICF2P1471715	CHR6_63355504	17890676	63896784	46006.1	4410	0	2*
S111	CON	3	00:03:00	6	BICF2G630577405	BICF2G630577352	49232242	49298218	65.977	7	NA	NA
S111	UNION	3	00:03:00	6	BICF2P1471715	CHR6_63355504	17890676	63896784	46006.1	4410	NA	NA
S112	MV016	MV016	-9	6	BICF2P614196	BICF2P672415	54235933	56504381	2268.45	223	0	1*
S112	MV018	MV018	-9	6	BICF2G630577405	BICF2P193228	49232242	54836088	5603.85	516	0	2*
S112	MV021	MV021	-9	6	BICF2P1471715	CHR6_63355504	17890676	63896784	46006.1	4410	0	3*
S112	CON	3	00:03:00	6	BICF2P614196	BICF2P193228	54235933	54836088	600.156	56	NA	NA
S112	UNION	3	00:03:00	6	BICF2P1471715	CHR6_63355504	17890676	63896784	46006.1	4410	NA	NA
S113	MV016	MV016	-9	6	CHR6_71608695	TIGRP2P90680_RS8450920	72136582	78103814	5967.23	560	1	1*
S113	MV018	MV018	-9	6	BICF2S23554285	TIGRP2P90680_RS8450920	75266922	78103814	2836.89	290	1	1
S113	MV020	MV020	-9	6	BICF2S2296188	BICF2G630569781	61655183	77577352	15922.2	1482	0	2*
S113	CON	3	00:03:00	6	BICF2S23554285	BICF2G630569781	75266922	77577352	2310.43	225	NA	NA
S113	UNION	3	00:03:00	6	BICF2S2296188	TIGRP2P90680_RS8450920	61655183	78103814	16448.6	1547	NA	NA
S114	MV019	MV019	-9	7	BICF2P767790	BICF2P882353	31474194	38368634	6894.44	600	1	1*
S114	MV020	MV020	-9	7	BICF2P767790	BICF2P882353	31474194	38368634	6894.44	600	1	1
S114	MV016	MV016	-9	7	BICF2G630557681	TIGRP2P95479_RS8899639	34903794	38158016	3254.22	277	0	2*
S114	CON	3	00:03:00	7	BICF2G630557681	TIGRP2P95479_RS8899639	34903794	38158016	3254.22	277	NA	NA
S114	UNION	3	00:03:00	7	BICF2P767790	BICF2P882353	31474194	38368634	6894.44	600	NA	NA
S115	MV017	MV017	-9	7	BICF2P882353	CHR7_64513295	38368634	64561296	26192.7	2446	2	1*
S115	MV019	MV019	-9	7	BICF2P767790	BICF2P882353	31474194	38368634	6894.44	600	2	1
S115	MV020	MV020	-9	7	BICF2P767790	BICF2P882353	31474194	38368634	6894.44	600	2	1
S115	CON	3	00:03:00	7	BICF2P882353	BICF2P882353	38368634	38368634	0.001	1	NA	NA
S115	UNION	3	00:03:00	7	BICF2P767790	CHR7_64513295	31474194	64561296	33087.1	3045	NA	NA
S116	MV018	MV018	-9	7	BICF2P875302	BICF2S23259885	45929918	47907689	1977.77	162	1	1*
S116	MV021	MV021	-9	7	BICF2P875302	BICF2S23259885	45929918	47907689	1977.77	162	1	1
S116	MV017	MV017	-9	7	BICF2P882353	CHR7_64513295	38368634	64561296	26192.7	2446	0	2*
S116	CON	3	00:03:00	7	BICF2P875302	BICF2S23259885	45929918	47907689	1977.77	162	NA	NA
S116	UNION	3	00:03:00	7	BICF2P882353	CHR7_64513295	38368634	64561296	26192.7	2446	NA	NA
S117	MV016	MV016	-9	7	BICF2P179914	CHR7_64513295	50593955	64561296	13967.3	1266	1	1*
S117	MV017	MV017	-9	7	BICF2P882353	CHR7_64513295	38368634	64561296	26192.7	2446	1	1
S117	MV021	MV021	-9	7	BICF2S2378522	BICF2P1405953	50711045	52237716	1526.67	131	0	2*
S117	CON	3	00:03:00	7	BICF2S2378522	BICF2P1405953	50711045	52237716	1526.67	131	NA	NA
S117	UNION	3	00:03:00	7	BICF2P882353	CHR7_64513295	38368634	64561296	26192.7	2446	NA	NA
S118	MV016	MV016	-9	7	BICF2P179914	CHR7_64513295	50593955	64561296	13967.3	1266	1	1*
S118	MV017	MV017	-9	7	BICF2P882353	CHR7_64513295	38368634	64561296	26192.7	2446	1	1
S118	MV021	MV021	-9	7	CHR7_53283497	BICF2P664834	53243449	57565697	4322.25	410	0	2*
S118	CON	3	00:03:00	7	CHR7_53283497	BICF2P664834	53243449	57565697	4322.25	410	NA	NA
S118	UNION	3	00:03:00	7	BICF2P882353	CHR7_64513295	38368634	64561296	26192.7	2446	NA	NA
S119	MV016	MV016	-9	7	BICF2P179914	CHR7_64513295	50593955	64561296	13967.3	1266	2	1*
S119	MV017	MV017	-9	7	BICF2P882353	CHR7_64513295	38368634	64561296	26192.7	2446	2	1
S119	MV021	MV021	-9	7	BICF2S23915219	BICF2G630563007	58228271	60426626	2198.36	191	2	1
S119	CON	3	00:03:00	7	BICF2S23915219	BICF2G630563007	58228271	60426626	2198.36	191	NA	NA
S119	UNION	3	00:03:00	7	BICF2P882353	CHR7_64513295	38368634	64561296	26192.7	2446	NA	NA
S120	MV016	MV016	-9	7	BICF2P179914	CHR7_64513295	50593955	64561296	13967.3	1266	2	1*
S120	MV017	MV017	-9	7	BICF2P882353	CHR7_64513295	38368634	64561296	26192.7	2446	2	1
S120	MV021	MV021	-9	7	BICF2G630563962	BICF2P532353	61570921	63282067	1711.15	148	2	1
S120	CON	3	00:03:00	7	BICF2G630563962	BICF2P532353	61570921	63282067	1711.15	148	NA	NA
S120	UNION	3	00:03:00	7	BICF2P882353	CHR7_64513295	38368634	64561296	26192.7	2446	NA	NA
S121	MV016	MV016	-9	8	BICF2S23630301	BICF2P1111300	20229129	21811897	1582.77	109	2	1*
S121	MV019	MV019	-9	8	BICF2P1069623	BICF2S2329036	19511476	28426747	8915.27	710	2	1
S121	MV021	MV021	-9	8	BICF2S23630301	BICF2P1111300	20229129	21811897	1582.77	109	2	1
S121	CON	3	00:03:00	8	BICF2S23630301	BICF2P1111300	20229129	21811897	1582.77	109	NA	NA
S121	UNION	3	00:03:00	8	BICF2P1069623	BICF2S2329036	19511476	28426747	8915.27	710	NA	NA
S122	MV020	MV020	-9	9	BICF2P1437184	BICF2P1328224	9900518	13413552	3513.03	329	1	1*
S122	MV021	MV021	-9	9	BICF2P1437184	CHR9_10872565	9900518	16055006	6154.49	590	1	1
S122	MV018	MV018	-9	9	BICF2G630827581	BICF2S23412500	10205359	18078532	7873.17	762	0	2*
S122	CON	3	00:03:00	9	BICF2G630827581	BICF2P1328224	10205359	13413552	3208.19	320	NA	NA
S122	UNION	3	00:03:00	9	BICF2P1437184	BICF2S23412500	9900518	18078532	8178.02	771	NA	NA
S123	MV020	MV020	-9	9	BICF2P883021	CHR9_10872565	14789339	16055006	1265.67	141	1	1*
S123	MV021	MV021	-9	9	BICF2P1437184	CHR9_10872565	9900518	16055006	6154.49	590	1	1
S123	MV018	MV018	-9	9	BICF2G630827581	BICF2S23412500	10205359	18078532	7873.17	762	0	2*
S123	CON	3	00:03:00	9	BICF2P883021	CHR9_10872565	14789339	16055006	1265.67	141	NA	NA
S123	UNION	3	00:03:00	9	BICF2P1437184	BICF2S23412500	9900518	18078532	8178.02	771	NA	NA
S124	MV018	MV018	-9	9	BICF2G630832150	BICF2P851059	25280282	27712917	2432.64	271	1	1*
S124	MV019	MV019	-9	9	BICF2G630832193	CHR9_26656295	25333554	26606615	1273.06	168	1	1
S124	MV021	MV021	-9	9	BICF2S2353168	TIGRP2P130554_RS8779530	24843712	51648259	26804.5	2827	0	2*
S124	CON	3	00:03:00	9	BICF2G630832193	CHR9_26656295	25333554	26606615	1273.06	168	NA	NA
S124	UNION	3	00:03:00	9	BICF2S2353168	TIGRP2P130554_RS8779530	24843712	51648259	26804.5	2827	NA	NA
S125	MV017	MV017	-9	9	BICF2P405846	BICF2P648889	27415683	28594337	1178.65	106	1	1*
S125	MV021	MV021	-9	9	BICF2S2353168	TIGRP2P130554_RS8779530	24843712	51648259	26804.5	2827	1	1
S125	MV018	MV018	-9	9	BICF2G630832150	BICF2P851059	25280282	27712917	2432.64	271	0	2*
S125	CON	3	00:03:00	9	BICF2P405846	BICF2P851059	27415683	27712917	297.235	30	NA	NA
S125	UNION	3	00:03:00	9	BICF2S2353168	TIGRP2P130554_RS8779530	24843712	51648259	26804.5	2827	NA	NA
S126	MV017	MV017	-9	9	BICF2P405846	BICF2P648889	27415683	28594337	1178.65	106	2	1*
S126	MV018	MV018	-9	9	BICF2G630832571	BICF2G630839689	27890325	39671322	11781	1106	1	1
S126	MV021	MV021	-9	9	BICF2S2353168	TIGRP2P130554_RS8779530	24843712	51648259	26804.5	2827	1	1
S126	CON	3	00:03:00	9	BICF2G630832571	BICF2P648889	27890325	28594337	704.013	60	NA	NA
S126	UNION	3	00:03:00	9	BICF2S2353168	TIGRP2P130554_RS8779530	24843712	51648259	26804.5	2827	NA	NA
S127	MV020	MV020	-9	9	TIGRP2P126391_RS8392170	BICF2G630839964	37153320	39928300	2774.98	285	1	1*
S127	MV021	MV021	-9	9	BICF2S2353168	TIGRP2P130554_RS8779530	24843712	51648259	26804.5	2827	1	1
S127	MV018	MV018	-9	9	BICF2G630832571	BICF2G630839689	27890325	39671322	11781	1106	0	2*
S127	CON	3	00:03:00	9	TIGRP2P126391_RS8392170	BICF2G630839689	37153320	39671322	2518	263	NA	NA
S127	UNION	3	00:03:00	9	BICF2S2353168	TIGRP2P130554_RS8779530	24843712	51648259	26804.5	2827	NA	NA
S128	MV016	MV016	-9	9	BICF2P1229877	BICF2S23620985	41740347	46709022	4968.68	504	1	1*
S128	MV019	MV019	-9	9	CHR9_45782796	BICF2S23744222	45728967	48988130	3259.16	400	1	1
S128	MV021	MV021	-9	9	BICF2S2353168	TIGRP2P130554_RS8779530	24843712	51648259	26804.5	2827	0	2*
S128	CON	3	00:03:00	9	CHR9_45782796	BICF2S23620985	45728967	46709022	980.056	91	NA	NA
S128	UNION	3	00:03:00	9	BICF2S2353168	TIGRP2P130554_RS8779530	24843712	51648259	26804.5	2827	NA	NA
S129	MV017	MV017	-9	9	BICF2P338413	BICF2S23744222	47447616	48988130	1540.52	234	1	1*
S129	MV019	MV019	-9	9	CHR9_45782796	BICF2S23744222	45728967	48988130	3259.16	400	1	1
S129	MV021	MV021	-9	9	BICF2S2353168	TIGRP2P130554_RS8779530	24843712	51648259	26804.5	2827	0	2*
S129	CON	3	00:03:00	9	BICF2P338413	BICF2S23744222	47447616	48988130	1540.52	234	NA	NA
S129	UNION	3	00:03:00	9	BICF2S2353168	TIGRP2P130554_RS8779530	24843712	51648259	26804.5	2827	NA	NA
S130	MV016	MV016	-9	9	BICF2P396584	BICF2G630474074	50626936	55372304	4745.37	609	1	1*
S130	MV017	MV017	-9	9	BICF2G630471963	BICF2P211557	50868295	59040477	8172.18	978	1	1
S130	MV021	MV021	-9	9	BICF2S2353168	TIGRP2P130554_RS8779530	24843712	51648259	26804.5	2827	0	2*
S130	CON	3	00:03:00	9	BICF2G630471963	TIGRP2P130554_RS8779530	50868295	51648259	779.965	96	NA	NA
S130	UNION	3	00:03:00	9	BICF2S2353168	BICF2P211557	24843712	59040477	34196.8	3709	NA	NA
S131	MV016	MV016	-9	9	BICF2P396584	BICF2G630474074	50626936	55372304	4745.37	609	1	1*
S131	MV017	MV017	-9	9	BICF2G630471963	BICF2P211557	50868295	59040477	8172.18	978	1	1
S131	MV021	MV021	-9	9	BICF2P1154988	BICF2S2329700	51842945	53387252	1544.31	216	0	2*
S131	CON	3	00:03:00	9	BICF2P1154988	BICF2S2329700	51842945	53387252	1544.31	216	NA	NA
S131	UNION	3	00:03:00	9	BICF2P396584	BICF2P211557	50626936	59040477	8413.54	1016	NA	NA
S132	MV017	MV017	-9	10	BICF2S23661386	BICF2G630476398	17486930	18520264	1033.34	107	1	1*
S132	MV020	MV020	-9	10	BICF2G630665959	CHR10_16804837	15803681	17710833	1907.15	121	1	1
S132	MV021	MV021	-9	10	BICF2P678176	BICF2P203260	11051033	20115296	9064.26	753	0	2*
S132	CON	3	00:03:00	10	BICF2S23661386	CHR10_16804837	17486930	17710833	223.904	17	NA	NA
S132	UNION	3	00:03:00	10	BICF2P678176	BICF2P203260	11051033	20115296	9064.26	753	NA	NA
S133	MV018	MV018	-9	10	CHR10_28783357	CHR10_40225622	29782125	41280048	11497.9	1051	1	1
S133	MV019	MV019	-9	10	BICF2P901724	BICF2P539231	34491711	38261689	3769.98	345	1	1
S133	MV021	MV021	-9	10	CHR10_35576615	BICF2P877803	36634807	38062607	1427.8	114	2	1*
S133	CON	3	00:03:00	10	CHR10_35576615	BICF2P877803	36634807	38062607	1427.8	114	NA	NA
S133	UNION	3	00:03:00	10	CHR10_28783357	CHR10_40225622	29782125	41280048	11497.9	1051	NA	NA
S134	MV016	MV016	-9	11	BICF2P543656	BICF2G630302183	41783050	58292722	16509.7	1424	2	1*
S134	MV017	MV017	-9	11	BICF2P24975	BICF2P1293007	15645072	58952562	43307.5	3676	2	1
S134	MV019	MV019	-9	11	BICF2P543656	BICF2P542346	41783050	56029662	14246.6	1206	2	1
S134	CON	3	00:03:00	11	BICF2P543656	BICF2P542346	41783050	56029662	14246.6	1206	NA	NA
S134	UNION	3	00:03:00	11	BICF2P24975	BICF2P1293007	15645072	58952562	43307.5	3676	NA	NA
S135	MV016	MV016	-9	11	BICF2S23546211	BICF2G630307423	65432860	71300021	5867.16	580	1	1*
S135	MV017	MV017	-9	11	BICF2S23546211	BICF2G630307423	65432860	71300021	5867.16	580	1	1
S135	MV021	MV021	-9	11	CHR11_61484239	CHR11_73177341	61858227	73588199	11730	1148	0	2*
S135	CON	3	00:03:00	11	BICF2S23546211	BICF2G630307423	65432860	71300021	5867.16	580	NA	NA
S135	UNION	3	00:03:00	11	CHR11_61484239	CHR11_73177341	61858227	73588199	11730	1148	NA	NA
S136	MV016	MV016	-9	12	BICF2P1109506	BICF2P666155	9451175	10932378	1481.2	176	1	1*
S136	MV017	MV017	-9	12	BICF2P550871	CHR12_12537299	6926356	12726921	5800.57	609	1	1
S136	MV021	MV021	-9	12	BICF2P912413	BICF2P677629	10494185	14978041	4483.86	497	0	2*
S136	CON	3	00:03:00	12	BICF2P912413	BICF2P666155	10494185	10932378	438.194	59	NA	NA
S136	UNION	3	00:03:00	12	BICF2P550871	BICF2P677629	6926356	14978041	8051.69	846	NA	NA
S137	MV018	MV018	-9	12	BICF2P1457841	BICF2P1126016	14683035	21795670	7112.64	699	1	1*
S137	MV020	MV020	-9	12	BICF2P866830	BICF2S23044885	20205978	37471073	17265.1	1431	1	1
S137	MV019	MV019	-9	12	TIGRP2P158492_RS8694594	G742F37S176	16076391	34195023	18118.6	1544	0	2*
S137	CON	3	00:03:00	12	BICF2P866830	BICF2P1126016	20205978	21795670	1589.69	164	NA	NA
S137	UNION	3	00:03:00	12	BICF2P1457841	BICF2S23044885	14683035	37471073	22788	1966	NA	NA
S138	MV016	MV016	-9	12	TIGRP2P163363_RS8795340	BICF2P1013135	34490080	35953267	1463.19	118	2	1*
S138	MV017	MV017	-9	12	TIGRP2P163363_RS8795340	BICF2P1013135	34490080	35953267	1463.19	118	2	1
S138	MV020	MV020	-9	12	BICF2P866830	BICF2S23044885	20205978	37471073	17265.1	1431	2	1
S138	CON	3	00:03:00	12	TIGRP2P163363_RS8795340	BICF2P1013135	34490080	35953267	1463.19	118	NA	NA
S138	UNION	3	00:03:00	12	BICF2P866830	BICF2S23044885	20205978	37471073	17265.1	1431	NA	NA
S139	MV016	MV016	-9	13	BICF2G630603346	BICF2P1263141	2796114	4458104	1661.99	136	2	1*
S139	MV017	MV017	-9	13	BICF2G630602134	CHR13_15260353	142760	15638822	15496.1	1331	2	1
S139	MV019	MV019	-9	13	BICF2S23611117	BICF2P782371	2603810	4418922	1815.11	152	2	1
S139	CON	3	00:03:00	13	BICF2G630603346	BICF2P782371	2796114	4418922	1622.81	133	NA	NA
S139	UNION	3	00:03:00	13	BICF2G630602134	CHR13_15260353	142760	15638822	15496.1	1331	NA	NA
S140	MV017	MV017	-9	13	BICF2G630602134	CHR13_15260353	142760	15638822	15496.1	1331	1	1*
S140	MV019	MV019	-9	13	BICF2G630607194	BICF2S23243248	11539572	13201292	1661.72	137	1	1
S140	MV018	MV018	-9	13	BICF2G630603880	BICF2G630609767	6209809	14749838	8540.03	730	0	2*
S140	CON	3	00:03:00	13	BICF2G630607194	BICF2S23243248	11539572	13201292	1661.72	137	NA	NA
S140	UNION	3	00:03:00	13	BICF2G630602134	CHR13_15260353	142760	15638822	15496.1	1331	NA	NA
S141	MV020	MV020	-9	13	BICF2G630616395	CHR13_29217740	24163158	29711238	5548.08	464	1	1*
S141	MV021	MV021	-9	13	BICF2G630616395	BICF2G630619594	24163158	29316267	5153.11	425	1	1
S141	MV017	MV017	-9	13	BICF2P1259600	BICF2G630616421	21615841	24276400	2660.56	268	0	2*
S141	CON	3	00:03:00	13	BICF2G630616395	BICF2G630616421	24163158	24276400	113.243	8	NA	NA
S141	UNION	3	00:03:00	13	BICF2P1259600	CHR13_29217740	21615841	29711238	8095.4	724	NA	NA
S142	MV016	MV016	-9	13	BICF2P860991	BICF2P1432069	43513688	46120294	2606.61	268	2	1*
S142	MV017	MV017	-9	13	BICF2P860991	BICF2P1432069	43513688	46120294	2606.61	268	2	1
S142	MV021	MV021	-9	13	BICF2S22952347	BICF2P997481	33965176	48401028	14435.9	1348	2	1
S142	CON	3	00:03:00	13	BICF2P860991	BICF2P1432069	43513688	46120294	2606.61	268	NA	NA
S142	UNION	3	00:03:00	13	BICF2S22952347	BICF2P997481	33965176	48401028	14435.9	1348	NA	NA
S143	MV016	MV016	-9	13	BICF2S23257668	BICF2S23452466	47937120	49975384	2038.27	204	1	1*
S143	MV017	MV017	-9	13	BICF2S23257668	BICF2S23452466	47937120	49975384	2038.27	204	1	1
S143	MV021	MV021	-9	13	BICF2S22952347	BICF2P997481	33965176	48401028	14435.9	1348	0	2*
S143	CON	3	00:03:00	13	BICF2S23257668	BICF2P997481	47937120	48401028	463.909	53	NA	NA
S143	UNION	3	00:03:00	13	BICF2S22952347	BICF2S23452466	33965176	49975384	16010.2	1499	NA	NA
S144	MV018	MV018	-9	14	BICF2G630516971	BICF2P388475	21544	2028587	2007.04	144	2	1*
S144	MV019	MV019	-9	14	BICF2G630516971	BICF2P388475	21544	2028587	2007.04	144	2	1
S144	MV020	MV020	-9	14	BICF2G630516971	BICF2P388475	21544	2028587	2007.04	144	2	1
S144	CON	3	00:03:00	14	BICF2G630516971	BICF2P388475	21544	2028587	2007.04	144	NA	NA
S144	UNION	3	00:03:00	14	BICF2G630516971	BICF2P388475	21544	2028587	2007.04	144	NA	NA
S145	MV018	MV018	-9	14	BICF2P942451	BICF2P1327695	4717495	9398414	4680.92	401	1	1
S145	MV019	MV019	-9	14	CHR14_2832665	BICF2P89117	2656570	5816280	3159.71	264	1	1
S145	MV020	MV020	-9	14	CHR14_2832665	BICF2S23513796	2656570	4959333	2302.76	199	2	1*
S145	CON	3	00:03:00	14	BICF2P942451	BICF2S23513796	4717495	4959333	241.839	25	NA	NA
S145	UNION	3	00:03:00	14	CHR14_2832665	BICF2P1327695	2656570	9398414	6741.85	575	NA	NA
S146	MV018	MV018	-9	14	BICF2P942451	BICF2P1327695	4717495	9398414	4680.92	401	0	1*
S146	MV019	MV019	-9	14	CHR14_2832665	BICF2P89117	2656570	5816280	3159.71	264	0	2*
S146	MV021	MV021	-9	14	BICF2P1130008	TIGRP2P194168_RS9149873	5610892	7150156	1539.27	105	0	3*
S146	CON	3	00:03:00	14	BICF2P1130008	BICF2P89117	5610892	5816280	205.389	14	NA	NA
S146	UNION	3	00:03:00	14	CHR14_2832665	BICF2P1327695	2656570	9398414	6741.85	575	NA	NA
S147	MV018	MV018	-9	14	TIGRP2P185907_RS8923624	BICF2P370428	9525162	12563084	3037.92	244	2	1*
S147	MV020	MV020	-9	14	TIGRP2P185907_RS8923624	TIGRP2P187264_RS9219958	9525162	14571253	5046.09	427	2	1
S147	MV021	MV021	-9	14	BICF2S23249800	BICF2P185800	11513371	13334188	1820.82	153	2	1
S147	CON	3	00:03:00	14	BICF2S23249800	BICF2P370428	11513371	12563084	1049.71	83	NA	NA
S147	UNION	3	00:03:00	14	TIGRP2P185907_RS8923624	TIGRP2P187264_RS9219958	9525162	14571253	5046.09	427	NA	NA
S148	MV019	MV019	-9	15	BICF2P1354856	BICF2G630437002	11064212	24030702	12966.5	1219	1	1*
S148	MV020	MV020	-9	15	BICF2P1354856	BICF2G630437002	11064212	24030702	12966.5	1219	1	1
S148	MV018	MV018	-9	15	TIGRP2P208023_RS9062185	CHR15_17779673	94414	17903431	17809	1477	0	2*
S148	CON	3	00:03:00	15	BICF2P1354856	CHR15_17779673	11064212	17903431	6839.22	662	NA	NA
S148	UNION	3	00:03:00	15	TIGRP2P208023_RS9062185	BICF2G630437002	94414	24030702	23936.3	2034	NA	NA
S149	MV016	MV016	-9	16	BICF2G630847322	BICF2P1110525	15730051	24466503	8736.45	840	2	1*
S149	MV019	MV019	-9	16	BICF2G630847424	BICF2P1110525	16031723	24466503	8434.78	797	2	1
S149	MV020	MV020	-9	16	BICF2P493854	CHR16_54008799	24279410	55049524	30770.1	2769	2	1
S149	CON	3	00:03:00	16	BICF2P493854	BICF2P1110525	24279410	24466503	187.094	14	NA	NA
S149	UNION	3	00:03:00	16	BICF2G630847322	CHR16_54008799	15730051	55049524	39319.5	3595	NA	NA
S150	MV016	MV016	-9	16	BICF2S2291403	BICF2P1208081	52792388	55703553	2911.17	281	0	1*
S150	MV017	MV017	-9	16	TIGRP2P225691_RS8651440	TIGRP2P226751_RS8653022	55568003	58706574	3138.57	274	0	2*
S150	MV020	MV020	-9	16	BICF2S2445951	BICF2P1374414	55197944	57131466	1933.52	174	0	3*
S150	CON	3	00:03:00	16	TIGRP2P225691_RS8651440	BICF2P1208081	55568003	55703553	135.551	29	NA	NA
S150	UNION	3	00:03:00	16	BICF2S2291403	TIGRP2P226751_RS8653022	52792388	58706574	5914.19	526	NA	NA
S151	MV020	MV020	-9	16	BICF2S2445951	BICF2P1374414	55197944	57131466	1933.52	174	1	1*
S151	MV021	MV021	-9	16	TIGRP2P225950_RS8932316	BICF2G630821776	56176718	59336467	3159.75	267	1	1
S151	MV017	MV017	-9	16	TIGRP2P225691_RS8651440	TIGRP2P226751_RS8653022	55568003	58706574	3138.57	274	0	2*
S151	CON	3	00:03:00	16	TIGRP2P225950_RS8932316	BICF2P1374414	56176718	57131466	954.749	78	NA	NA
S151	UNION	3	00:03:00	16	BICF2S2445951	BICF2G630821776	55197944	59336467	4138.52	363	NA	NA
S152	MV017	MV017	-9	16	TIGRP2P225691_RS8651440	TIGRP2P226751_RS8653022	55568003	58706574	3138.57	274	1	1*
S152	MV019	MV019	-9	16	BICF2P1194100	CHR16_55141676	58194014	59323330	1129.32	107	1	1
S152	MV021	MV021	-9	16	TIGRP2P225950_RS8932316	BICF2G630821776	56176718	59336467	3159.75	267	0	2*
S152	CON	3	00:03:00	16	BICF2P1194100	TIGRP2P226751_RS8653022	58194014	58706574	512.561	43	NA	NA
S152	UNION	3	00:03:00	16	TIGRP2P225691_RS8651440	BICF2G630821776	55568003	59336467	3768.47	340	NA	NA
S153	MV016	MV016	-9	16	TIGRP2P227096_RS9188368	BICF2P1235072	59253240	60336211	1082.97	102	1	1*
S153	MV021	MV021	-9	16	TIGRP2P225950_RS8932316	BICF2G630821776	56176718	59336467	3159.75	267	1	1
S153	MV019	MV019	-9	16	BICF2P1194100	CHR16_55141676	58194014	59323330	1129.32	107	0	2*
S153	CON	3	00:03:00	16	TIGRP2P227096_RS9188368	CHR16_55141676	59253240	59323330	70.091	13	NA	NA
S153	UNION	3	00:03:00	16	TIGRP2P225950_RS8932316	BICF2P1235072	56176718	60336211	4159.49	354	NA	NA
S154	MV016	MV016	-9	18	BICF2P1389602	BICF2P906294	1907438	4131199	2223.76	160	2	1*
S154	MV017	MV017	-9	18	BICF2P1389602	BICF2P906294	1907438	4131199	2223.76	160	2	1
S154	MV018	MV018	-9	18	CHRUN_JH373295_1257	TIGRP2P239419_RS8882877	87823	13124245	13036.4	1057	2	1
S154	CON	3	00:03:00	18	BICF2P1389602	BICF2P906294	1907438	4131199	2223.76	160	NA	NA
S154	UNION	3	00:03:00	18	CHRUN_JH373295_1257	TIGRP2P239419_RS8882877	87823	13124245	13036.4	1057	NA	NA
S155	MV016	MV016	-9	18	BICF2P228036	BICF2P1008875	5638184	6802501	1164.32	105	2	1*
S155	MV017	MV017	-9	18	BICF2P228036	BICF2P1008875	5638184	6802501	1164.32	105	2	1
S155	MV018	MV018	-9	18	CHRUN_JH373295_1257	TIGRP2P239419_RS8882877	87823	13124245	13036.4	1057	2	1
S155	CON	3	00:03:00	18	BICF2P228036	BICF2P1008875	5638184	6802501	1164.32	105	NA	NA
S155	UNION	3	00:03:00	18	CHRUN_JH373295_1257	TIGRP2P239419_RS8882877	87823	13124245	13036.4	1057	NA	NA
S156	MV018	MV018	-9	18	BICF2S23416025	BICF2G630700164	29859282	33707039	3847.76	354	2	1*
S156	MV019	MV019	-9	18	CHR18_31692219	BICF2G630696763	32094063	38218739	6124.68	642	2	1
S156	MV020	MV020	-9	18	CHR18_31692219	BICF2S237363	32094063	33848845	1754.78	171	2	1
S156	CON	3	00:03:00	18	CHR18_31692219	BICF2G630700164	32094063	33707039	1612.98	156	NA	NA
S156	UNION	3	00:03:00	18	BICF2S23416025	BICF2G630696763	29859282	38218739	8359.46	840	NA	NA
S157	MV016	MV016	-9	18	BICF2S23612394	BICF2P723507	45921461	48910771	2989.31	373	0	1*
S157	MV018	MV018	-9	18	BICF2S23743687	BICF2P899829	44310785	53216268	8905.48	1177	0	2*
S157	MV021	MV021	-9	18	BICF2G630690945	BICF2S23162390	46003606	47255777	1252.17	159	0	3*
S157	CON	3	00:03:00	18	BICF2G630690945	BICF2S23162390	46003606	47255777	1252.17	159	NA	NA
S157	UNION	3	00:03:00	18	BICF2S23743687	BICF2P899829	44310785	53216268	8905.48	1177	NA	NA
S158	MV016	MV016	-9	18	BICF2P1058980	BICF2P889108	53179484	55346719	2167.24	281	1	1*
S158	MV018	MV018	-9	18	BICF2S23743687	BICF2P899829	44310785	53216268	8905.48	1177	1	1
S158	MV020	MV020	-9	18	BICF2S2364601	BICF2P658457	51493527	53659881	2166.36	337	0	2*
S158	CON	3	00:03:00	18	BICF2P1058980	BICF2P899829	53179484	53216268	36.785	3	NA	NA
S158	UNION	3	00:03:00	18	BICF2S23743687	BICF2P889108	44310785	55346719	11035.9	1455	NA	NA
S159	MV016	MV016	-9	19	CHR19_10104	BICF2P996871	720714	2516229	1795.52	135	1	1*
S159	MV019	MV019	-9	19	CHR19_10104	BICF2S23138910	720714	15147958	14427.2	1116	1	1
S159	MV018	MV018	-9	19	CHR19_10104	BICF2G63041237	720714	19411367	18690.7	1488	0	2*
S159	CON	3	00:03:00	19	CHR19_10104	BICF2P996871	720714	2516229	1795.52	135	NA	NA
S159	UNION	3	00:03:00	19	CHR19_10104	BICF2G63041237	720714	19411367	18690.7	1488	NA	NA
S160	MV016	MV016	-9	19	BICF2P283284	BICF2P272016	3420373	43425411	40005	3310	2	1*
S160	MV017	MV017	-9	19	TIGRP2P267187_RS9124912	BICF2P323843	41734984	44975191	3240.21	269	1	1
S160	MV020	MV020	-9	19	BICF2P764583	BICF2P150743	43288844	47019821	3730.98	309	1	1
S160	CON	3	00:03:00	19	BICF2P764583	BICF2P272016	43288844	43425411	136.568	13	NA	NA
S160	UNION	3	00:03:00	19	BICF2P283284	BICF2P150743	3420373	47019821	43599.4	3606	NA	NA
S161	MV019	MV019	-9	21	BICF2P1031144	BICF2G630654056	32146	13026641	12994.5	1064	1	1
S161	MV020	MV020	-9	21	BICF2P1031144	BICF2P190766	32146	4982510	4950.36	337	2	1*
S161	MV021	MV021	-9	21	BICF2P1031144	TIGRP2P284427_RS9140654	32146	32259852	32227.7	2972	1	1
S161	CON	3	00:03:00	21	BICF2P1031144	BICF2P190766	32146	4982510	4950.36	337	NA	NA
S161	UNION	3	00:03:00	21	BICF2P1031144	TIGRP2P284427_RS9140654	32146	32259852	32227.7	2972	NA	NA
S162	MV016	MV016	-9	21	BICF2P1419125	BICF2S2376247	41468343	43748162	2279.82	256	0	1*
S162	MV018	MV018	-9	21	BICF2S23454389	CHR21_42179142	38705172	42859557	4154.39	420	0	2*
S162	MV021	MV021	-9	21	CHR21_39975149	CHR21_41111129	40639308	41792124	1152.82	145	0	3*
S162	CON	3	00:03:00	21	BICF2P1419125	CHR21_41111129	41468343	41792124	323.782	48	NA	NA
S162	UNION	3	00:03:00	21	BICF2S23454389	BICF2S2376247	38705172	43748162	5042.99	516	NA	NA
S163	MV016	MV016	-9	22	CHR22_30035729	BICF2P67658	30126133	42069238	11943.1	960	2	1*
S163	MV017	MV017	-9	22	BICF2S23744056	BICF2S2368084	33161323	53981802	20820.5	1778	2	1
S163	MV018	MV018	-9	22	BICF2G630327994	BICF2P1147914	33064941	34486973	1422.03	103	2	1
S163	CON	3	00:03:00	22	BICF2S23744056	BICF2P1147914	33161323	34486973	1325.65	97	NA	NA
S163	UNION	3	00:03:00	22	CHR22_30035729	BICF2S2368084	30126133	53981802	23855.7	2027	NA	NA
S164	MV019	MV019	-9	22	BICF2P699404	BICF2G630336324	52192240	54438674	2246.43	201	1	1*
S164	MV021	MV021	-9	22	BICF2P699404	BICF2G630336324	52192240	54438674	2246.43	201	1	1
S164	MV017	MV017	-9	22	BICF2S23744056	BICF2S2368084	33161323	53981802	20820.5	1778	0	2*
S164	CON	3	00:03:00	22	BICF2P699404	BICF2S2368084	52192240	53981802	1789.56	162	NA	NA
S164	UNION	3	00:03:00	22	BICF2S23744056	BICF2G630336324	33161323	54438674	21277.4	1817	NA	NA
S165	MV019	MV019	-9	23	CHRUN_JH373301_13047	BICF2G630383016	54108	18489516	18435.4	1675	1	1*
S165	MV020	MV020	-9	23	CHRUN_JH373301_13047	BICF2G630383016	54108	18489516	18435.4	1675	1	1
S165	MV016	MV016	-9	23	CHRUN_JH373301_13047	CHR23_1756974	54108	1931588	1877.48	118	0	2*
S165	CON	3	00:03:00	23	CHRUN_JH373301_13047	CHR23_1756974	54108	1931588	1877.48	118	NA	NA
S165	UNION	3	00:03:00	23	CHRUN_JH373301_13047	BICF2G630383016	54108	18489516	18435.4	1675	NA	NA
S166	MV019	MV019	-9	23	CHRUN_JH373301_13047	BICF2G630383016	54108	18489516	18435.4	1675	1	1*
S166	MV020	MV020	-9	23	CHRUN_JH373301_13047	BICF2G630383016	54108	18489516	18435.4	1675	1	1
S166	MV016	MV016	-9	23	BICF2G630392563	BICF2G630387006	5738611	12953237	7214.63	759	0	2*
S166	CON	3	00:03:00	23	BICF2G630392563	BICF2G630387006	5738611	12953237	7214.63	759	NA	NA
S166	UNION	3	00:03:00	23	CHRUN_JH373301_13047	BICF2G630383016	54108	18489516	18435.4	1675	NA	NA
S167	MV016	MV016	-9	25	CHR25_16104	BICF2G63095251	82227	26620813	26538.6	2299	2	1*
S167	MV017	MV017	-9	25	BICF2G630466746	BICF2S23624829	14581571	16746761	2165.19	203	2	1
S167	MV020	MV020	-9	25	BICF2G630466746	BICF2S23624829	14581571	16746761	2165.19	203	2	1
S167	CON	3	00:03:00	25	BICF2G630466746	BICF2S23624829	14581571	16746761	2165.19	203	NA	NA
S167	UNION	3	00:03:00	25	CHR25_16104	BICF2G63095251	82227	26620813	26538.6	2299	NA	NA
S168	MV016	MV016	-9	25	BICF2P982542	CHR25_50512130	46270391	50827858	4557.47	464	2	1*
S168	MV018	MV018	-9	25	BICF2G630158733	BICF2P936423	48597253	50123714	1526.46	169	2	1
S168	MV021	MV021	-9	25	BICF2G630158903	BICF2P936423	48269229	50123714	1854.49	211	2	1
S168	CON	3	00:03:00	25	BICF2G630158733	BICF2P936423	48597253	50123714	1526.46	169	NA	NA
S168	UNION	3	00:03:00	25	BICF2P982542	CHR25_50512130	46270391	50827858	4557.47	464	NA	NA
S169	MV016	MV016	-9	26	BICF2P397112	BICF2P1471419	630492	7201051	6570.56	626	2	1*
S169	MV019	MV019	-9	26	BICF2P919531	BICF2S2355772	2885742	8116858	5231.12	514	2	1
S169	MV020	MV020	-9	26	BICF2S23154785	TIGRP2P346639_RS8742389	25200	4467036	4441.84	425	2	1
S169	CON	3	00:03:00	26	BICF2P919531	TIGRP2P346639_RS8742389	2885742	4467036	1581.3	147	NA	NA
S169	UNION	3	00:03:00	26	BICF2S23154785	BICF2S2355772	25200	8116858	8091.66	792	NA	NA
S170	MV016	MV016	-9	27	CHRUN_JH373295_137422	BICF2G630148736	178280	24402965	24224.7	2262	1	1
S170	MV018	MV018	-9	27	CHR27_43665707	CHR27_42257782	2377390	3786514	1409.12	123	1	1
S170	MV021	MV021	-9	27	CHRUN_JH373295_137422	TIGRP2P356514_RS8660158	178280	3110530	2932.25	233	2	1*
S170	CON	3	00:03:00	27	CHR27_43665707	TIGRP2P356514_RS8660158	2377390	3110530	733.141	52	NA	NA
S170	UNION	3	00:03:00	27	CHRUN_JH373295_137422	BICF2G630148736	178280	24402965	24224.7	2262	NA	NA
S171	MV019	MV019	-9	28	CHRUN_JH373272_234142	BICF2G630274837	116162	12648929	12532.8	1104	1	1*
S171	MV020	MV020	-9	28	CHRUN_JH373272_234142	BICF2G630274837	116162	12648929	12532.8	1104	1	1
S171	MV018	MV018	-9	28	BICF2S23717195	BICF2P558927	326614	1882913	1556.3	151	0	2*
S171	CON	3	00:03:00	28	BICF2S23717195	BICF2P558927	326614	1882913	1556.3	151	NA	NA
S171	UNION	3	00:03:00	28	CHRUN_JH373272_234142	BICF2G630274837	116162	12648929	12532.8	1104	NA	NA
S172	MV017	MV017	-9	28	BICF2G630273327	BICF2P118288	16386769	28972948	12586.2	1225	2	1*
S172	MV018	MV018	-9	28	BICF2P177126	TIGRP2P359286_RS8612437	25793991	27071542	1277.55	117	2	1
S172	MV021	MV021	-9	28	TIGRP2P359262_RS9081336	BICF2P118288	27019695	28972948	1953.25	200	2	1
S172	CON	3	00:03:00	28	TIGRP2P359262_RS9081336	TIGRP2P359286_RS8612437	27019695	27071542	51.848	6	NA	NA
S172	UNION	3	00:03:00	28	BICF2G630273327	BICF2P118288	16386769	28972948	12586.2	1225	NA	NA
S173	MV017	MV017	-9	28	BICF2G630273327	BICF2P118288	16386769	28972948	12586.2	1225	1	1*
S173	MV021	MV021	-9	28	TIGRP2P359262_RS9081336	BICF2P118288	27019695	28972948	1953.25	200	1	1
S173	MV016	MV016	-9	28	TIGRP2P359346_RS8819266	BICF2S23340306	27233452	28590341	1356.89	143	0	2*
S173	CON	3	00:03:00	28	TIGRP2P359346_RS8819266	BICF2S23340306	27233452	28590341	1356.89	143	NA	NA
S173	UNION	3	00:03:00	28	BICF2G630273327	BICF2P118288	16386769	28972948	12586.2	1225	NA	NA
S174	MV017	MV017	-9	29	BICF2P1388419	BICF2P1259434	9964714	11349271	1384.56	115	1	1*
S174	MV020	MV020	-9	29	BICF2S23615629	TIGRP2P364969_RS8657615	11162108	12663352	1501.24	144	1	1
S174	MV019	MV019	-9	29	BICF2P1433782	BICF2P836072	297133	14799757	14502.6	1239	0	2*
S174	CON	3	00:03:00	29	BICF2S23615629	BICF2P1259434	11162108	11349271	187.164	18	NA	NA
S174	UNION	3	00:03:00	29	BICF2P1433782	BICF2P836072	297133	14799757	14502.6	1239	NA	NA
S175	MV016	MV016	-9	30	BICF2P872367	BICF2P1088939	174530	23314929	23140.4	2189	1	1*
S175	MV017	MV017	-9	30	BICF2P872367	BICF2P1088939	174530	23314929	23140.4	2189	1	1
S175	MV020	MV020	-9	30	BICF2P441715	BICF2G630411559	3075729	4435689	1359.96	106	0	2*
S175	CON	3	00:03:00	30	BICF2P441715	BICF2G630411559	3075729	4435689	1359.96	106	NA	NA
S175	UNION	3	00:03:00	30	BICF2P872367	BICF2P1088939	174530	23314929	23140.4	2189	NA	NA
S176	MV016	MV016	-9	30	BICF2P872367	BICF2P1088939	174530	23314929	23140.4	2189	1	1*
S176	MV017	MV017	-9	30	BICF2P872367	BICF2P1088939	174530	23314929	23140.4	2189	1	1
S176	MV020	MV020	-9	30	BICF2P240633	CHR30_27887403	23236764	28298189	5061.43	489	0	2*
S176	CON	3	00:03:00	30	BICF2P240633	BICF2P1088939	23236764	23314929	78.166	7	NA	NA
S176	UNION	3	00:03:00	30	BICF2P872367	CHR30_27887403	174530	28298189	28123.7	2671	NA	NA
S177	MV019	MV019	-9	30	BICF2G630404407	TIGRP2P371564_RS9117831	23559386	31344256	7784.87	782	2	1*
S177	MV020	MV020	-9	30	BICF2P240633	CHR30_27887403	23236764	28298189	5061.43	489	2	1
S177	MV021	MV021	-9	30	BICF2G630404407	TIGRP2P370655_RS8834856	23559386	26419906	2860.52	273	2	1
S177	CON	3	00:03:00	30	BICF2G630404407	TIGRP2P370655_RS8834856	23559386	26419906	2860.52	273	NA	NA
S177	UNION	3	00:03:00	30	BICF2P240633	TIGRP2P371564_RS9117831	23236764	31344256	8107.49	818	NA	NA
S178	MV019	MV019	-9	30	BICF2G630404407	TIGRP2P371564_RS9117831	23559386	31344256	7784.87	782	1	1*
S178	MV021	MV021	-9	30	BICF2S23258223	TIGRP2P372215_RS8974301	31338496	33513258	2174.76	248	1	1
S178	MV018	MV018	-9	30	BICF2P1046740	BICF2P631374	31278455	36286427	5007.97	550	0	2*
S178	CON	3	00:03:00	30	BICF2S23258223	TIGRP2P371564_RS9117831	31338496	31344256	5.761	2	NA	NA
S178	UNION	3	00:03:00	30	BICF2G630404407	BICF2P631374	23559386	36286427	12727	1326	NA	NA
S179	MV017	MV017	-9	31	TIGRP2P374959_RS8538740	BICF2P580735	373211	13770183	13397	1121	1	1*
S179	MV021	MV021	-9	31	BICF2G630729518	CHR31_13128007	6679277	13566012	6886.74	576	1	1
S179	MV020	MV020	-9	31	TIGRP2P374959_RS8538740	BICF2G630732034	373211	11296941	10923.7	905	0	2*
S179	CON	3	00:03:00	31	BICF2G630729518	BICF2G630732034	6679277	11296941	4617.66	378	NA	NA
S179	UNION	3	00:03:00	31	TIGRP2P374959_RS8538740	BICF2P580735	373211	13770183	13397	1121	NA	NA
S180	MV020	MV020	-9	32	BICF2G630600182	CHR32_43908	34446788	40158046	5711.26	501	1	1*
S180	MV021	MV021	-9	32	BICF2G630600352	BICF2P1410543	34770888	35972813	1201.93	100	1	1
S180	MV018	MV018	-9	32	BICF2P56676	BICF2G630600979	34024037	35577172	1553.14	131	0	2*
S180	CON	3	00:03:00	32	BICF2G630600352	BICF2G630600979	34770888	35577172	806.285	66	NA	NA
S180	UNION	3	00:03:00	32	BICF2P56676	CHR32_43908	34024037	40158046	6134.01	540	NA	NA
S181	MV019	MV019	-9	34	CHR34_2083	BICF2P628731	95628	16750821	16655.2	1512	1	1*
S181	MV020	MV020	-9	34	CHR34_2083	TIGRP2P393501_RS8681400	95628	9531212	9435.58	863	1	1
S181	MV018	MV018	-9	34	TIGRP2P392248_RS8831569	BICF2S23544902	725946	2674011	1948.07	163	0	2*
S181	CON	3	00:03:00	34	TIGRP2P392248_RS8831569	BICF2S23544902	725946	2674011	1948.07	163	NA	NA
S181	UNION	3	00:03:00	34	CHR34_2083	BICF2P628731	95628	16750821	16655.2	1512	NA	NA
S182	MV016	MV016	-9	34	BICF2G630457081	TIGRP2P401632_RS9249797	28745003	41338539	12593.5	1191	1	1*
S182	MV019	MV019	-9	34	BICF2S2293899	BICF2P719894	26117580	39445234	13327.7	1259	1	1
S182	MV018	MV018	-9	34	BICF2G630451676	TIGRP2P400753_RS8936531	34461622	39102354	4640.73	469	0	2*
S182	CON	3	00:03:00	34	BICF2G630451676	TIGRP2P400753_RS8936531	34461622	39102354	4640.73	469	NA	NA
S182	UNION	3	00:03:00	34	BICF2S2293899	TIGRP2P401632_RS9249797	26117580	41338539	15221	1433	NA	NA
S183	MV016	MV016	-9	34	BICF2G630457081	TIGRP2P401632_RS9249797	28745003	41338539	12593.5	1191	1	1*
S183	MV019	MV019	-9	34	BICF2S2293899	BICF2P719894	26117580	39445234	13327.7	1259	1	1
S183	MV021	MV021	-9	34	CHR34_38980399	BICF2S23753268	39236026	41183302	1947.28	176	0	2*
S183	CON	3	00:03:00	34	CHR34_38980399	BICF2P719894	39236026	39445234	209.209	19	NA	NA
S183	UNION	3	00:03:00	34	BICF2S2293899	TIGRP2P401632_RS9249797	26117580	41338539	15221	1433	NA	NA
S184	MV016	MV016	-9	35	BICF2G630773315	BICF2G630774049	10930161	12053216	1123.06	126	2	1*
S184	MV017	MV017	-9	35	BICF2G630771425	BICF2P845214	8304018	11053694	2749.68	271	2	1
S184	MV019	MV019	-9	35	BICF2P845214	BICF2P898376	11053694	12071331	1017.64	115	2	1
S184	CON	3	00:03:00	35	BICF2P845214	BICF2P845214	11053694	11053694	0.001	1	NA	NA
S184	UNION	3	00:03:00	35	BICF2G630771425	BICF2P898376	8304018	12071331	3767.31	385	NA	NA
S185	MV016	MV016	-9	35	CHR35_16154420	BICF2G630777335	17461375	21574577	4113.2	368	2	1*
S185	MV018	MV018	-9	35	TIGRP2P407032_RS8764730	BICF2P344772	14728210	28000862	13272.7	1389	2	1
S185	MV019	MV019	-9	35	CHR35_14415569	TIGRP2P408346_RS9133692	15714875	18782683	3067.81	306	2	1
S185	CON	3	00:03:00	35	CHR35_16154420	TIGRP2P408346_RS9133692	17461375	18782683	1321.31	137	NA	NA
S185	UNION	3	00:03:00	35	TIGRP2P407032_RS8764730	BICF2P344772	14728210	28000862	13272.7	1389	NA	NA
S186	MV020	MV020	-9	36	BICF2P497794	BICF2P1256567	18189138	21346752	3157.61	317	1	1*
S186	MV021	MV021	-9	36	BICF2P1471963	CHR36_30248468	17993956	30642224	12648.3	1328	1	1
S186	MV018	MV018	-9	36	BICF2P622668	BICF2P161225	8634982	31207897	22572.9	2210	0	2*
S186	CON	3	00:03:00	36	BICF2P497794	BICF2P1256567	18189138	21346752	3157.61	317	NA	NA
S186	UNION	3	00:03:00	36	BICF2P622668	BICF2P161225	8634982	31207897	22572.9	2210	NA	NA
S187	MV019	MV019	-9	37	BICF2P1048783	TIGRP2P421151_RS8973633	22353698	23378785	1025.09	117	2	1*
S187	MV020	MV020	-9	37	TIGRP2P420281_RS9104161	BICF2G630129037	21168604	23443838	2275.24	236	2	1
S187	MV021	MV021	-9	37	TIGRP2P420281_RS9104161	BICF2G630129037	21168604	23443838	2275.24	236	2	1
S187	CON	3	00:03:00	37	BICF2P1048783	TIGRP2P421151_RS8973633	22353698	23378785	1025.09	117	NA	NA
S187	UNION	3	00:03:00	37	TIGRP2P420281_RS9104161	BICF2G630129037	21168604	23443838	2275.24	236	NA	NA
S188	MV018	MV018	-9	38	BICF2P886474	BICF2P484574	10583649	12079069	1495.42	150	1	1*
S188	MV020	MV020	-9	38	BICF2S23126165	BICF2G63074140	614359	13388895	12774.5	1219	1	1
S188	MV019	MV019	-9	38	BICF2S23723386	CHR38_11648154	7490843	12339960	4849.12	411	0	2*
S188	CON	3	00:03:00	38	BICF2P886474	BICF2P484574	10583649	12079069	1495.42	150	NA	NA
S188	UNION	3	00:03:00	38	BICF2S23126165	BICF2G63074140	614359	13388895	12774.5	1219	NA	NA
S189	MV018	MV018	-9	1	CHRUN_JH373247_391756	BICF2P662198	63551	13026355	12962.8	1003	1	1*
S189	MV019	MV019	-9	1	BICF2G630711199	TIGRP2P8458_RS8889515	9554438	11678154	2123.72	139	1	1
S189	CON	2	00:02:00	1	BICF2G630711199	TIGRP2P8458_RS8889515	9554438	11678154	2123.72	139	NA	NA
S189	UNION	2	00:02:00	1	CHRUN_JH373247_391756	BICF2P662198	63551	13026355	12962.8	1003	NA	NA
S190	MV018	MV018	-9	1	CHR1_41691493	BICF2P1333157	42100412	44250910	2150.5	207	0	1*
S190	MV019	MV019	-9	1	BICF2G630723607	BICF2P877277	40124545	57045059	16920.5	1669	0	2*
S190	CON	2	00:02:00	1	CHR1_41691493	BICF2P1333157	42100412	44250910	2150.5	207	NA	NA
S190	UNION	2	00:02:00	1	BICF2G630723607	BICF2P877277	40124545	57045059	16920.5	1669	NA	NA
S191	MV018	MV018	-9	1	BICF2S23054333	BICF2G630725332	45815847	47530540	1714.69	140	0	1*
S191	MV019	MV019	-9	1	BICF2G630723607	BICF2P877277	40124545	57045059	16920.5	1669	0	2*
S191	CON	2	00:02:00	1	BICF2S23054333	BICF2G630725332	45815847	47530540	1714.69	140	NA	NA
S191	UNION	2	00:02:00	1	BICF2G630723607	BICF2P877277	40124545	57045059	16920.5	1669	NA	NA
S192	MV017	MV017	-9	1	BICF2P965671	BICF2S23039108	52751518	56238355	3486.84	363	1	1*
S192	MV019	MV019	-9	1	BICF2G630723607	BICF2P877277	40124545	57045059	16920.5	1669	1	1
S192	CON	2	00:02:00	1	BICF2P965671	BICF2S23039108	52751518	56238355	3486.84	363	NA	NA
S192	UNION	2	00:02:00	1	BICF2G630723607	BICF2P877277	40124545	57045059	16920.5	1669	NA	NA
S193	MV019	MV019	-9	1	BICF2S23522111	BICF2P837452	98952550	100132334	1179.79	107	1	1*
S193	MV021	MV021	-9	1	BICF2P806585	BICF2P497753	92197157	117713944	25516.8	2627	1	1
S193	CON	2	00:02:00	1	BICF2S23522111	BICF2P837452	98952550	100132334	1179.79	107	NA	NA
S193	UNION	2	00:02:00	1	BICF2P806585	BICF2P497753	92197157	117713944	25516.8	2627	NA	NA
S194	MV019	MV019	-9	1	BICF2P810406	BICF2P611317	104613326	123548020	18934.7	2120	0	1*
S194	MV021	MV021	-9	1	BICF2P806585	BICF2P497753	92197157	117713944	25516.8	2627	0	2*
S194	CON	2	00:02:00	1	BICF2P810406	BICF2P497753	104613326	117713944	13100.6	1478	NA	NA
S194	UNION	2	00:02:00	1	BICF2P806585	BICF2P611317	92197157	123548020	31350.9	3269	NA	NA
S195	MV017	MV017	-9	1	G108F48S228	TIGRP2P15205_RS8700519	118818860	120715940	1897.08	213	0	1*
S195	MV019	MV019	-9	1	BICF2P810406	BICF2P611317	104613326	123548020	18934.7	2120	0	2*
S195	CON	2	00:02:00	1	G108F48S228	TIGRP2P15205_RS8700519	118818860	120715940	1897.08	213	NA	NA
S195	UNION	2	00:02:00	1	BICF2P810406	BICF2P611317	104613326	123548020	18934.7	2120	NA	NA
S196	MV017	MV017	-9	1	BICF2S23529425	BICF2P70862	121254744	122780922	1526.18	163	0	1*
S196	MV019	MV019	-9	1	BICF2P810406	BICF2P611317	104613326	123548020	18934.7	2120	0	2*
S196	CON	2	00:02:00	1	BICF2S23529425	BICF2P70862	121254744	122780922	1526.18	163	NA	NA
S196	UNION	2	00:02:00	1	BICF2P810406	BICF2P611317	104613326	123548020	18934.7	2120	NA	NA
S197	MV020	MV020	-9	2	BICF2P392614	BICF2P244919	7904211	13565273	5661.06	427	1	1*
S197	MV021	MV021	-9	2	BICF2G630787454	BICF2G630675478	255451	7958427	7702.98	614	1	1
S197	CON	2	00:02:00	2	BICF2P392614	BICF2G630675478	7904211	7958427	54.217	7	NA	NA
S197	UNION	2	00:02:00	2	BICF2G630787454	BICF2P244919	255451	13565273	13309.8	1034	NA	NA
S198	MV017	MV017	-9	2	BICF2S2316769	BICF2S23551818	44619753	59626668	15006.9	1343	0	1*
S198	MV018	MV018	-9	2	BICF2P1345384	BICF2S23253305	39941808	47892214	7950.41	673	0	2*
S198	CON	2	00:02:00	2	BICF2S2316769	BICF2S23253305	44619753	47892214	3272.46	253	NA	NA
S198	UNION	2	00:02:00	2	BICF2P1345384	BICF2S23551818	39941808	59626668	19684.9	1763	NA	NA
S199	MV016	MV016	-9	2	BICF2P742278	BICF2P1109980	60115270	63613546	3498.28	307	1	1*
S199	MV018	MV018	-9	2	BICF2P474098	BICF2P529737	60880121	73340432	12460.3	1215	1	1
S199	CON	2	00:02:00	2	BICF2P474098	BICF2P1109980	60880121	63613546	2733.43	247	NA	NA
S199	UNION	2	00:02:00	2	BICF2P742278	BICF2P529737	60115270	73340432	13225.2	1275	NA	NA
S200	MV017	MV017	-9	2	BICF2P149727	BICF2S23244605	78824437	81561534	2737.1	319	1	1*
S200	MV021	MV021	-9	2	TIGRP2P31825_RS9111468	BICF2G630464809	77889185	84963968	7074.78	787	1	1
S200	CON	2	00:02:00	2	BICF2P149727	BICF2S23244605	78824437	81561534	2737.1	319	NA	NA
S200	UNION	2	00:02:00	2	TIGRP2P31825_RS9111468	BICF2G630464809	77889185	84963968	7074.78	787	NA	NA
S201	MV018	MV018	-9	2	BICF2S23347711	BICF2G630464809	83301596	84963968	1662.37	175	0	1*
S201	MV021	MV021	-9	2	TIGRP2P31825_RS9111468	BICF2G630464809	77889185	84963968	7074.78	787	0	2*
S201	CON	2	00:02:00	2	BICF2S23347711	BICF2G630464809	83301596	84963968	1662.37	175	NA	NA
S201	UNION	2	00:02:00	2	TIGRP2P31825_RS9111468	BICF2G630464809	77889185	84963968	7074.78	787	NA	NA
S202	MV019	MV019	-9	3	BICF2P1097877	BICF2P736579	79892732	91242039	11349.3	1063	0	1*
S202	MV020	MV020	-9	3	BICF2G630355506	BICF2G630358393	86503457	88757737	2254.28	220	0	2*
S202	CON	2	00:02:00	3	BICF2G630355506	BICF2G630358393	86503457	88757737	2254.28	220	NA	NA
S202	UNION	2	00:02:00	3	BICF2P1097877	BICF2P736579	79892732	91242039	11349.3	1063	NA	NA
S203	MV019	MV019	-9	3	BICF2P1097877	BICF2P736579	79892732	91242039	11349.3	1063	0	1*
S203	MV020	MV020	-9	3	BICF2P528180	BICF2G630360421	89240253	90503341	1263.09	133	0	2*
S203	CON	2	00:02:00	3	BICF2P528180	BICF2G630360421	89240253	90503341	1263.09	133	NA	NA
S203	UNION	2	00:02:00	3	BICF2P1097877	BICF2P736579	79892732	91242039	11349.3	1063	NA	NA
S204	MV017	MV017	-9	4	BICF2P838143	BICF2P188023	39377188	42410785	3033.6	262	0	1*
S204	MV020	MV020	-9	4	BICF2P1065714	BICF2P898559	40602678	42318956	1716.28	131	0	2*
S204	CON	2	00:02:00	4	BICF2P1065714	BICF2P898559	40602678	42318956	1716.28	131	NA	NA
S204	UNION	2	00:02:00	4	BICF2P838143	BICF2P188023	39377188	42410785	3033.6	262	NA	NA
S205	MV019	MV019	-9	4	BICF2P422454	BICF2P711101	54835667	57009527	2173.86	172	1	1*
S205	MV021	MV021	-9	4	CHR4_55610447	BICF2P641174	56476655	58925106	2448.45	231	1	1
S205	CON	2	00:02:00	4	CHR4_55610447	BICF2P711101	56476655	57009527	532.873	51	NA	NA
S205	UNION	2	00:02:00	4	BICF2P422454	BICF2P641174	54835667	58925106	4089.44	352	NA	NA
S206	MV016	MV016	-9	5	BICF2S23448999	BICF2S23520698	49236578	50598547	1361.97	111	0	1*
S206	MV021	MV021	-9	5	BICF2P1253543	BICF2P789241	50424706	58503294	8078.59	816	0	2*
S206	CON	2	00:02:00	5	BICF2P1253543	BICF2S23520698	50424706	50598547	173.842	16	NA	NA
S206	UNION	2	00:02:00	5	BICF2S23448999	BICF2P789241	49236578	58503294	9266.72	911	NA	NA
S207	MV016	MV016	-9	5	BICF2P351043	BICF2S23223785	67160334	82897690	15737.4	1563	1	1*
S207	MV019	MV019	-9	5	BICF2P1364953	BICF2P1036138	80750417	88132430	7382.01	665	1	1
S207	CON	2	00:02:00	5	BICF2P1364953	BICF2S23223785	80750417	82897690	2147.27	185	NA	NA
S207	UNION	2	00:02:00	5	BICF2P351043	BICF2P1036138	67160334	88132430	20972.1	2043	NA	NA
S208	MV017	MV017	-9	6	BICF2P342547	BICF2G630808125	2674085	4054943	1380.86	116	0	1*
S208	MV020	MV020	-9	6	CHRUN_JH373280_120421	BICF2P52793	36137	13114144	13078	1375	0	2*
S208	CON	2	00:02:00	6	BICF2P342547	BICF2G630808125	2674085	4054943	1380.86	116	NA	NA
S208	UNION	2	00:02:00	6	CHRUN_JH373280_120421	BICF2P52793	36137	13114144	13078	1375	NA	NA
S209	MV020	MV020	-9	6	BICF2P1471715	BICF2P1062599	17890676	21170271	3279.6	393	1	1*
S209	MV021	MV021	-9	6	BICF2P1471715	CHR6_63355504	17890676	63896784	46006.1	4410	1	1
S209	CON	2	00:02:00	6	BICF2P1471715	BICF2P1062599	17890676	21170271	3279.6	393	NA	NA
S209	UNION	2	00:02:00	6	BICF2P1471715	CHR6_63355504	17890676	63896784	46006.1	4410	NA	NA
S210	MV019	MV019	-9	6	BICF2P785593	BICF2S23117697	21626985	23424216	1797.23	184	1	1*
S210	MV021	MV021	-9	6	BICF2P1471715	CHR6_63355504	17890676	63896784	46006.1	4410	1	1
S210	CON	2	00:02:00	6	BICF2P785593	BICF2S23117697	21626985	23424216	1797.23	184	NA	NA
S210	UNION	2	00:02:00	6	BICF2P1471715	CHR6_63355504	17890676	63896784	46006.1	4410	NA	NA
S211	MV019	MV019	-9	6	CHR6_23432631	BICF2P388604	23664618	32098612	8434	793	1	1*
S211	MV021	MV021	-9	6	BICF2P1471715	CHR6_63355504	17890676	63896784	46006.1	4410	1	1
S211	CON	2	00:02:00	6	CHR6_23432631	BICF2P388604	23664618	32098612	8434	793	NA	NA
S211	UNION	2	00:02:00	6	BICF2P1471715	CHR6_63355504	17890676	63896784	46006.1	4410	NA	NA
S212	MV019	MV019	-9	6	BICF2P1413778	BICF2P1099690	33335921	35010274	1674.35	144	1	1*
S212	MV021	MV021	-9	6	BICF2P1471715	CHR6_63355504	17890676	63896784	46006.1	4410	1	1
S212	CON	2	00:02:00	6	BICF2P1413778	BICF2P1099690	33335921	35010274	1674.35	144	NA	NA
S212	UNION	2	00:02:00	6	BICF2P1471715	CHR6_63355504	17890676	63896784	46006.1	4410	NA	NA
S213	MV020	MV020	-9	6	BICF2P417946	BICF2G630581814	35959062	45607720	9648.66	936	0	1*
S213	MV021	MV021	-9	6	BICF2P1471715	CHR6_63355504	17890676	63896784	46006.1	4410	0	2*
S213	CON	2	00:02:00	6	BICF2P417946	BICF2G630581814	35959062	45607720	9648.66	936	NA	NA
S213	UNION	2	00:02:00	6	BICF2P1471715	CHR6_63355504	17890676	63896784	46006.1	4410	NA	NA
S214	MV020	MV020	-9	6	BICF2S2296188	BICF2G630569781	61655183	77577352	15922.2	1482	0	1*
S214	MV021	MV021	-9	6	BICF2P1471715	CHR6_63355504	17890676	63896784	46006.1	4410	0	2*
S214	CON	2	00:02:00	6	BICF2S2296188	CHR6_63355504	61655183	63896784	2241.6	235	NA	NA
S214	UNION	2	00:02:00	6	BICF2P1471715	BICF2G630569781	17890676	77577352	59686.7	5657	NA	NA
S215	MV017	MV017	-9	6	BICF2P746794	BICF2S2327266	68952214	70615410	1663.2	172	0	1*
S215	MV020	MV020	-9	6	BICF2S2296188	BICF2G630569781	61655183	77577352	15922.2	1482	0	2*
S215	CON	2	00:02:00	6	BICF2P746794	BICF2S2327266	68952214	70615410	1663.2	172	NA	NA
S215	UNION	2	00:02:00	6	BICF2S2296188	BICF2G630569781	61655183	77577352	15922.2	1482	NA	NA
S216	MV019	MV019	-9	7	BICF2G630552292	TIGRP2P93244_RS8822911	14452037	22076686	7624.65	738	1	1*
S216	MV021	MV021	-9	7	BICF2P534379	TIGRP2P93244_RS8822911	19066857	22076686	3009.83	293	1	1
S216	CON	2	00:02:00	7	BICF2P534379	TIGRP2P93244_RS8822911	19066857	22076686	3009.83	293	NA	NA
S216	UNION	2	00:02:00	7	BICF2G630552292	TIGRP2P93244_RS8822911	14452037	22076686	7624.65	738	NA	NA
S217	MV017	MV017	-9	7	TIGRP2P101791_RS8917717	BICF2G63085327	64990617	70222011	5231.4	496	0	1*
S217	MV018	MV018	-9	7	CHR7_70078535	BICF2P753747	70147259	77277320	7130.06	671	0	2*
S217	CON	2	00:02:00	7	CHR7_70078535	BICF2G63085327	70147259	70222011	74.753	12	NA	NA
S217	UNION	2	00:02:00	7	TIGRP2P101791_RS8917717	BICF2P753747	64990617	77277320	12286.7	1155	NA	NA
S218	MV018	MV018	-9	7	CHR7_70078535	BICF2P753747	70147259	77277320	7130.06	671	1	1*
S218	MV020	MV020	-9	7	BICF2P719323	BICF2P1409643	73462273	74705410	1243.14	114	1	1
S218	CON	2	00:02:00	7	BICF2P719323	BICF2P1409643	73462273	74705410	1243.14	114	NA	NA
S218	UNION	2	00:02:00	7	CHR7_70078535	BICF2P753747	70147259	77277320	7130.06	671	NA	NA
S219	MV017	MV017	-9	8	BICF2P129297	BICF2P741620	13504581	18021576	4517	354	1	1*
S219	MV020	MV020	-9	8	BICF2P390132	TIGRP2P108611_RS8514793	3381750	17924562	14542.8	1223	1	1
S219	CON	2	00:02:00	8	BICF2P129297	TIGRP2P108611_RS8514793	13504581	17924562	4419.98	348	NA	NA
S219	UNION	2	00:02:00	8	BICF2P390132	BICF2P741620	3381750	18021576	14639.8	1229	NA	NA
S220	MV017	MV017	-9	8	CHR8_32796304	BICF2G630414465	33101530	58343931	25242.4	2164	1	1*
S220	MV021	MV021	-9	8	BICF2S2318223	BICF2P677618	28377103	40904609	12527.5	1087	1	1
S220	CON	2	00:02:00	8	CHR8_32796304	BICF2P677618	33101530	40904609	7803.08	673	NA	NA
S220	UNION	2	00:02:00	8	BICF2S2318223	BICF2G630414465	28377103	58343931	29966.8	2578	NA	NA
S221	MV018	MV018	-9	9	BICF2G630829859	BICF2G630830724	20857703	21980118	1122.42	120	0	1*
S221	MV019	MV019	-9	9	CHR9_20011910	BICF2P1289819	19884319	21112586	1228.27	168	0	2*
S221	CON	2	00:02:00	9	BICF2G630829859	BICF2P1289819	20857703	21112586	254.884	34	NA	NA
S221	UNION	2	00:02:00	9	CHR9_20011910	BICF2G630830724	19884319	21980118	2095.8	254	NA	NA
S222	MV016	MV016	-9	9	BICF2P1259347	BICF2P188949	59337176	60338960	1001.78	132	1	1*
S222	MV017	MV017	-9	9	BICF2P925984	BICF2S23420422	59473937	61138444	1664.51	244	1	1
S222	CON	2	00:02:00	9	BICF2P925984	BICF2P188949	59473937	60338960	865.024	111	NA	NA
S222	UNION	2	00:02:00	9	BICF2P1259347	BICF2S23420422	59337176	61138444	1801.27	265	NA	NA
S223	MV017	MV017	-9	10	BICF2P193161	BICF2P332589	7317551	9014282	1696.73	161	1	1*
S223	MV021	MV021	-9	10	CHR10_8193093	BICF2G630668917	8548241	9931140	1382.9	126	1	1
S223	CON	2	00:02:00	10	CHR10_8193093	BICF2P332589	8548241	9014282	466.042	44	NA	NA
S223	UNION	2	00:02:00	10	BICF2P193161	BICF2G630668917	7317551	9931140	2613.59	243	NA	NA
S224	MV018	MV018	-9	10	BICF2G630667758	BICF2S2333447	12133334	13529533	1396.2	124	0	1*
S224	MV021	MV021	-9	10	BICF2P678176	BICF2P203260	11051033	20115296	9064.26	753	0	2*
S224	CON	2	00:02:00	10	BICF2G630667758	BICF2S2333447	12133334	13529533	1396.2	124	NA	NA
S224	UNION	2	00:02:00	10	BICF2P678176	BICF2P203260	11051033	20115296	9064.26	753	NA	NA
S225	MV017	MV017	-9	10	BICF2P1186475	BICF2G630486011	18760527	36357690	17597.2	1772	0	1*
S225	MV021	MV021	-9	10	BICF2P678176	BICF2P203260	11051033	20115296	9064.26	753	0	2*
S225	CON	2	00:02:00	10	BICF2P1186475	BICF2P203260	18760527	20115296	1354.77	105	NA	NA
S225	UNION	2	00:02:00	10	BICF2P678176	BICF2G630486011	11051033	36357690	25306.7	2420	NA	NA
S226	MV017	MV017	-9	10	BICF2P1186475	BICF2G630486011	18760527	36357690	17597.2	1772	0	1*
S226	MV020	MV020	-9	10	CHR10_23834313	BICF2G630479959	24790695	25983152	1192.46	101	0	2*
S226	CON	2	00:02:00	10	CHR10_23834313	BICF2G630479959	24790695	25983152	1192.46	101	NA	NA
S226	UNION	2	00:02:00	10	BICF2P1186475	BICF2G630486011	18760527	36357690	17597.2	1772	NA	NA
S227	MV017	MV017	-9	10	TIGRP2P141147_RS8653133	BICF2P949653	49783662	51985419	2201.76	221	0	1*
S227	MV020	MV020	-9	10	CHR10_41802056	BICF2S23526628	42856685	50307327	7450.64	670	0	2*
S227	CON	2	00:02:00	10	TIGRP2P141147_RS8653133	BICF2S23526628	49783662	50307327	523.666	47	NA	NA
S227	UNION	2	00:02:00	10	CHR10_41802056	BICF2P949653	42856685	51985419	9128.74	844	NA	NA
S228	MV016	MV016	-9	10	BICF2S23339049	BICF2S23158563	51746561	53323822	1577.26	126	1	1*
S228	MV017	MV017	-9	10	TIGRP2P141147_RS8653133	BICF2P949653	49783662	51985419	2201.76	221	1	1
S228	CON	2	00:02:00	10	BICF2S23339049	BICF2P949653	51746561	51985419	238.859	23	NA	NA
S228	UNION	2	00:02:00	10	TIGRP2P141147_RS8653133	BICF2S23158563	49783662	53323822	3540.16	324	NA	NA
S229	MV016	MV016	-9	10	BICF2P1395862	BICF2S23349937	56621756	60679935	4058.18	347	1	1*
S229	MV021	MV021	-9	10	BICF2G630492527	BICF2S23349937	57307198	60679935	3372.74	278	1	1
S229	CON	2	00:02:00	10	BICF2G630492527	BICF2S23349937	57307198	60679935	3372.74	278	NA	NA
S229	UNION	2	00:02:00	10	BICF2P1395862	BICF2S23349937	56621756	60679935	4058.18	347	NA	NA
S230	MV016	MV016	-9	10	TIGRP2P142038_RS9137793	BICF2S23445474	67502991	68876327	1373.34	154	0	1*
S230	MV018	MV018	-9	10	BICF2S23716167	BICF2G630494111	68371058	70638088	2267.03	285	0	2*
S230	CON	2	00:02:00	10	BICF2S23716167	BICF2S23445474	68371058	68876327	505.27	67	NA	NA
S230	UNION	2	00:02:00	10	TIGRP2P142038_RS9137793	BICF2G630494111	67502991	70638088	3135.1	372	NA	NA
S231	MV017	MV017	-9	10	BICF2P611615	BICF2G630494111	69272590	70638088	1365.5	171	0	1*
S231	MV018	MV018	-9	10	BICF2S23716167	BICF2G630494111	68371058	70638088	2267.03	285	0	2*
S231	CON	2	00:02:00	10	BICF2P611615	BICF2G630494111	69272590	70638088	1365.5	171	NA	NA
S231	UNION	2	00:02:00	10	BICF2S23716167	BICF2G630494111	68371058	70638088	2267.03	285	NA	NA
S232	MV017	MV017	-9	11	BICF2P24975	BICF2P1293007	15645072	58952562	43307.5	3676	0	1*
S232	MV021	MV021	-9	11	CHR11_39043555	BICF2P379107	39100846	41117708	2016.86	159	0	2*
S232	CON	2	00:02:00	11	CHR11_39043555	BICF2P379107	39100846	41117708	2016.86	159	NA	NA
S232	UNION	2	00:02:00	11	BICF2P24975	BICF2P1293007	15645072	58952562	43307.5	3676	NA	NA
S233	MV016	MV016	-9	11	BICF2P1224560	BICF2G630306538	61177786	62889153	1711.37	170	0	1*
S233	MV021	MV021	-9	11	CHR11_61484239	CHR11_73177341	61858227	73588199	11730	1148	0	2*
S233	CON	2	00:02:00	11	CHR11_61484239	BICF2G630306538	61858227	62889153	1030.93	98	NA	NA
S233	UNION	2	00:02:00	11	BICF2P1224560	CHR11_73177341	61177786	73588199	12410.4	1220	NA	NA
S234	MV018	MV018	-9	12	BICF2P1457841	BICF2P1126016	14683035	21795670	7112.64	699	0	1*
S234	MV021	MV021	-9	12	BICF2P912413	BICF2P677629	10494185	14978041	4483.86	497	0	2*
S234	CON	2	00:02:00	12	BICF2P1457841	BICF2P677629	14683035	14978041	295.007	31	NA	NA
S234	UNION	2	00:02:00	12	BICF2P912413	BICF2P1126016	10494185	21795670	11301.5	1165	NA	NA
S235	MV018	MV018	-9	12	BICF2P367388	BICF2P1183665	69013232	71119700	2106.47	186	1	1*
S235	MV020	MV020	-9	12	TIGRP2P171946_RS8689192	BICF2P317490	67283080	71800341	4517.26	419	1	1
S235	CON	2	00:02:00	12	BICF2P367388	BICF2P1183665	69013232	71119700	2106.47	186	NA	NA
S235	UNION	2	00:02:00	12	TIGRP2P171946_RS8689192	BICF2P317490	67283080	71800341	4517.26	419	NA	NA
S236	MV018	MV018	-9	13	BICF2G630612428	BICF2G630613639	19822247	20965983	1143.74	111	0	1*
S236	MV019	MV019	-9	13	CHR13_19211065	BICF2G630614063	19600263	21712009	2111.75	209	0	2*
S236	CON	2	00:02:00	13	BICF2G630612428	BICF2G630613639	19822247	20965983	1143.74	111	NA	NA
S236	UNION	2	00:02:00	13	CHR13_19211065	BICF2G630614063	19600263	21712009	2111.75	209	NA	NA
S237	MV017	MV017	-9	13	BICF2P1259600	BICF2G630616421	21615841	24276400	2660.56	268	1	1*
S237	MV019	MV019	-9	13	CHR13_19211065	BICF2G630614063	19600263	21712009	2111.75	209	1	1
S237	CON	2	00:02:00	13	BICF2P1259600	BICF2G630614063	21615841	21712009	96.169	13	NA	NA
S237	UNION	2	00:02:00	13	CHR13_19211065	BICF2G630616421	19600263	24276400	4676.14	464	NA	NA
S238	MV018	MV018	-9	13	TIGRP2P181700_RS8606023	BICF2G630744330	54296295	64285241	9988.95	944	0	1*
S238	MV019	MV019	-9	13	BICF2S23441183	BICF2G630747981	59474875	61143477	1668.6	184	0	2*
S238	CON	2	00:02:00	13	BICF2S23441183	BICF2G630747981	59474875	61143477	1668.6	184	NA	NA
S238	UNION	2	00:02:00	13	TIGRP2P181700_RS8606023	BICF2G630744330	54296295	64285241	9988.95	944	NA	NA
S239	MV016	MV016	-9	13	BICF2G630747127	BICF2G630744330	61990858	64285241	2294.38	243	0	1*
S239	MV018	MV018	-9	13	TIGRP2P181700_RS8606023	BICF2G630744330	54296295	64285241	9988.95	944	0	2*
S239	CON	2	00:02:00	13	BICF2G630747127	BICF2G630744330	61990858	64285241	2294.38	243	NA	NA
S239	UNION	2	00:02:00	13	TIGRP2P181700_RS8606023	BICF2G630744330	54296295	64285241	9988.95	944	NA	NA
S240	MV016	MV016	-9	14	BICF2P413101	BICF2P1434834	58414947	59519919	1104.97	108	1	1*
S240	MV017	MV017	-9	14	TIGRP2P194566_RS8933985	BICF2G630531380	58287856	61095453	2807.6	281	1	1
S240	CON	2	00:02:00	14	BICF2P413101	BICF2P1434834	58414947	59519919	1104.97	108	NA	NA
S240	UNION	2	00:02:00	14	TIGRP2P194566_RS8933985	BICF2G630531380	58287856	61095453	2807.6	281	NA	NA
S241	MV018	MV018	-9	15	TIGRP2P208023_RS9062185	CHR15_17779673	94414	17903431	17809	1477	0	1*
S241	MV021	MV021	-9	15	TIGRP2P208023_RS9062185	CHR15_10051734	94414	10094721	10000.3	748	0	2*
S241	CON	2	00:02:00	15	TIGRP2P208023_RS9062185	CHR15_10051734	94414	10094721	10000.3	748	NA	NA
S241	UNION	2	00:02:00	15	TIGRP2P208023_RS9062185	CHR15_17779673	94414	17903431	17809	1477	NA	NA
S242	MV016	MV016	-9	15	BICF2S23526356	BICF2P169193	44459045	51376496	6917.45	638	0	1*
S242	MV021	MV021	-9	15	BICF2P342407	BICF2P940141	48298181	49470621	1172.44	116	0	2*
S242	CON	2	00:02:00	15	BICF2P342407	BICF2P940141	48298181	49470621	1172.44	116	NA	NA
S242	UNION	2	00:02:00	15	BICF2S23526356	BICF2P169193	44459045	51376496	6917.45	638	NA	NA
S243	MV016	MV016	-9	15	BICF2S23526356	BICF2P169193	44459045	51376496	6917.45	638	1	1*
S243	MV020	MV020	-9	15	BICF2P218512	TIGRP2P207712_RS8724634	51233194	63368004	12134.8	1083	1	1
S243	CON	2	00:02:00	15	BICF2P218512	BICF2P169193	51233194	51376496	143.303	13	NA	NA
S243	UNION	2	00:02:00	15	BICF2S23526356	TIGRP2P207712_RS8724634	44459045	63368004	18909	1708	NA	NA
S244	MV018	MV018	-9	16	BICF2P1390592	TIGRP2P211030_RS9239893	5308907	6390632	1081.73	116	0	1*
S244	MV020	MV020	-9	16	BICF2G630843098	BICF2S22936500	13479	16128674	16115.2	1306	0	2*
S244	CON	2	00:02:00	16	BICF2P1390592	TIGRP2P211030_RS9239893	5308907	6390632	1081.73	116	NA	NA
S244	UNION	2	00:02:00	16	BICF2G630843098	BICF2S22936500	13479	16128674	16115.2	1306	NA	NA
S245	MV016	MV016	-9	16	BICF2P905353	BICF2S23152279	6483027	7600336	1117.31	128	1	1*
S245	MV020	MV020	-9	16	BICF2G630843098	BICF2S22936500	13479	16128674	16115.2	1306	1	1
S245	CON	2	00:02:00	16	BICF2P905353	BICF2S23152279	6483027	7600336	1117.31	128	NA	NA
S245	UNION	2	00:02:00	16	BICF2G630843098	BICF2S22936500	13479	16128674	16115.2	1306	NA	NA
S246	MV018	MV018	-9	16	BICF2S23053022	TIGRP2P213676_RS9116911	25308472	27482524	2174.05	179	0	1*
S246	MV020	MV020	-9	16	BICF2P493854	CHR16_54008799	24279410	55049524	30770.1	2769	0	2*
S246	CON	2	00:02:00	16	BICF2S23053022	TIGRP2P213676_RS9116911	25308472	27482524	2174.05	179	NA	NA
S246	UNION	2	00:02:00	16	BICF2P493854	CHR16_54008799	24279410	55049524	30770.1	2769	NA	NA
S247	MV017	MV017	-9	16	BICF2G630109846	TIGRP2P214042_RS9024144	28323722	29709203	1385.48	130	0	1*
S247	MV020	MV020	-9	16	BICF2P493854	CHR16_54008799	24279410	55049524	30770.1	2769	0	2*
S247	CON	2	00:02:00	16	BICF2G630109846	TIGRP2P214042_RS9024144	28323722	29709203	1385.48	130	NA	NA
S247	UNION	2	00:02:00	16	BICF2P493854	CHR16_54008799	24279410	55049524	30770.1	2769	NA	NA
S248	MV019	MV019	-9	16	BICF2P218601	BICF2P1119177	40023101	41357934	1334.83	101	1	1*
S248	MV020	MV020	-9	16	BICF2P493854	CHR16_54008799	24279410	55049524	30770.1	2769	1	1
S248	CON	2	00:02:00	16	BICF2P218601	BICF2P1119177	40023101	41357934	1334.83	101	NA	NA
S248	UNION	2	00:02:00	16	BICF2P493854	CHR16_54008799	24279410	55049524	30770.1	2769	NA	NA
S249	MV020	MV020	-9	16	BICF2P493854	CHR16_54008799	24279410	55049524	30770.1	2769	0	1*
S249	MV021	MV021	-9	16	BICF2G630812977	BICF2P1259387	41363007	48839364	7476.36	734	0	2*
S249	CON	2	00:02:00	16	BICF2G630812977	BICF2P1259387	41363007	48839364	7476.36	734	NA	NA
S249	UNION	2	00:02:00	16	BICF2P493854	CHR16_54008799	24279410	55049524	30770.1	2769	NA	NA
S250	MV016	MV016	-9	18	BICF2P1440628	BICF2P410649	22187671	23351272	1163.6	111	1	1*
S250	MV017	MV017	-9	18	BICF2P1440628	BICF2P410649	22187671	23351272	1163.6	111	1	1
S250	CON	2	00:02:00	18	BICF2P1440628	BICF2P410649	22187671	23351272	1163.6	111	NA	NA
S250	UNION	2	00:02:00	18	BICF2P1440628	BICF2P410649	22187671	23351272	1163.6	111	NA	NA
S251	MV018	MV018	-9	18	BICF2S23510974	BICF2P729791	25106584	26917043	1810.46	187	1	1*
S251	MV019	MV019	-9	18	BICF2S23510974	TIGRP2P246996_RS8857394	25106584	27225354	2118.77	212	1	1
S251	CON	2	00:02:00	18	BICF2S23510974	BICF2P729791	25106584	26917043	1810.46	187	NA	NA
S251	UNION	2	00:02:00	18	BICF2S23510974	TIGRP2P246996_RS8857394	25106584	27225354	2118.77	212	NA	NA
S252	MV019	MV019	-9	18	CHR18_31692219	BICF2G630696763	32094063	38218739	6124.68	642	1	1*
S252	MV020	MV020	-9	18	BICF2G630699771	BICF2G630691654	34071341	45142834	11071.5	1223	1	1
S252	CON	2	00:02:00	18	BICF2G630699771	BICF2G630696763	34071341	38218739	4147.4	445	NA	NA
S252	UNION	2	00:02:00	18	CHR18_31692219	BICF2G630691654	32094063	45142834	13048.8	1420	NA	NA
S253	MV018	MV018	-9	18	BICF2S23743687	BICF2P899829	44310785	53216268	8905.48	1177	0	1*
S253	MV020	MV020	-9	18	BICF2G630699771	BICF2G630691654	34071341	45142834	11071.5	1223	0	2*
S253	CON	2	00:02:00	18	BICF2S23743687	BICF2G630691654	44310785	45142834	832.05	98	NA	NA
S253	UNION	2	00:02:00	18	BICF2G630699771	BICF2P899829	34071341	53216268	19144.9	2302	NA	NA
S254	MV016	MV016	-9	19	BICF2P495839	BICF2G630256587	46991861	48062430	1070.57	106	1	1*
S254	MV020	MV020	-9	19	BICF2P764583	BICF2P150743	43288844	47019821	3730.98	309	1	1
S254	CON	2	00:02:00	19	BICF2P495839	BICF2P150743	46991861	47019821	27.961	3	NA	NA
S254	UNION	2	00:02:00	19	BICF2P764583	BICF2G630256587	43288844	48062430	4773.59	412	NA	NA
S255	MV017	MV017	-9	20	TIGRP2P270307_RS9211351	BICF2S23139892	11695039	16521737	4826.7	406	0	1*
S255	MV021	MV021	-9	20	BICF2G630227561	BICF2P615141	33843	11993039	11959.2	1072	0	2*
S255	CON	2	00:02:00	20	TIGRP2P270307_RS9211351	BICF2P615141	11695039	11993039	298.001	22	NA	NA
S255	UNION	2	00:02:00	20	BICF2G630227561	BICF2S23139892	33843	16521737	16487.9	1456	NA	NA
S256	MV017	MV017	-9	20	TIGRP2P270307_RS9211351	BICF2S23139892	11695039	16521737	4826.7	406	0	1*
S256	MV018	MV018	-9	20	BICF2P773049	BICF2S2339705	13291644	14941243	1649.6	136	0	2*
S256	CON	2	00:02:00	20	BICF2P773049	BICF2S2339705	13291644	14941243	1649.6	136	NA	NA
S256	UNION	2	00:02:00	20	TIGRP2P270307_RS9211351	BICF2S23139892	11695039	16521737	4826.7	406	NA	NA
S257	MV019	MV019	-9	20	BICF2G630448145	BICF2P455678	50771327	53093052	2321.73	330	1	1*
S257	MV020	MV020	-9	20	BICF2G630448145	BICF2P455678	50771327	53093052	2321.73	330	1	1
S257	CON	2	00:02:00	20	BICF2G630448145	BICF2P455678	50771327	53093052	2321.73	330	NA	NA
S257	UNION	2	00:02:00	20	BICF2G630448145	BICF2P455678	50771327	53093052	2321.73	330	NA	NA
S258	MV017	MV017	-9	21	G1154F46S216	BICF2G630653533	14181505	15316937	1135.43	101	0	1*
S258	MV021	MV021	-9	21	BICF2P1031144	TIGRP2P284427_RS9140654	32146	32259852	32227.7	2972	0	2*
S258	CON	2	00:02:00	21	G1154F46S216	BICF2G630653533	14181505	15316937	1135.43	101	NA	NA
S258	UNION	2	00:02:00	21	BICF2P1031144	TIGRP2P284427_RS9140654	32146	32259852	32227.7	2972	NA	NA
S259	MV018	MV018	-9	21	BICF2P6686	CHR21_21169540	20060499	21283867	1223.37	116	0	1*
S259	MV021	MV021	-9	21	BICF2P1031144	TIGRP2P284427_RS9140654	32146	32259852	32227.7	2972	0	2*
S259	CON	2	00:02:00	21	BICF2P6686	CHR21_21169540	20060499	21283867	1223.37	116	NA	NA
S259	UNION	2	00:02:00	21	BICF2P1031144	TIGRP2P284427_RS9140654	32146	32259852	32227.7	2972	NA	NA
S260	MV017	MV017	-9	21	BICF2P79046	BICF2G630649309	23818882	24980012	1161.13	124	0	1*
S260	MV021	MV021	-9	21	BICF2P1031144	TIGRP2P284427_RS9140654	32146	32259852	32227.7	2972	0	2*
S260	CON	2	00:02:00	21	BICF2P79046	BICF2G630649309	23818882	24980012	1161.13	124	NA	NA
S260	UNION	2	00:02:00	21	BICF2P1031144	TIGRP2P284427_RS9140654	32146	32259852	32227.7	2972	NA	NA
S261	MV016	MV016	-9	21	BICF2P1419125	BICF2S2376247	41468343	43748162	2279.82	256	0	1*
S261	MV018	MV018	-9	21	BICF2S23045308	BICF2S23257872	42925208	47382933	4457.73	389	0	2*
S261	CON	2	00:02:00	21	BICF2S23045308	BICF2S2376247	42925208	43748162	822.955	86	NA	NA
S261	UNION	2	00:02:00	21	BICF2P1419125	BICF2S23257872	41468343	47382933	5914.59	559	NA	NA
S262	MV016	MV016	-9	21	BICF2G630642285	BICF2G630639383	46869148	50626334	3757.19	355	0	1*
S262	MV018	MV018	-9	21	BICF2S23045308	BICF2S23257872	42925208	47382933	4457.73	389	0	2*
S262	CON	2	00:02:00	21	BICF2G630642285	BICF2S23257872	46869148	47382933	513.786	42	NA	NA
S262	UNION	2	00:02:00	21	BICF2S23045308	BICF2G630639383	42925208	50626334	7701.13	702	NA	NA
S263	MV016	MV016	-9	21	BICF2G630642285	BICF2G630639383	46869148	50626334	3757.19	355	1	1*
S263	MV017	MV017	-9	21	TIGRP2P288469_RS8645336	BICF2G630639383	49335731	50626334	1290.6	117	1	1
S263	CON	2	00:02:00	21	TIGRP2P288469_RS8645336	BICF2G630639383	49335731	50626334	1290.6	117	NA	NA
S263	UNION	2	00:02:00	21	BICF2G630642285	BICF2G630639383	46869148	50626334	3757.19	355	NA	NA
S264	MV016	MV016	-9	22	BICF2P896338	CHR22_58756031	55274897	58907047	3632.15	344	1	1*
S264	MV017	MV017	-9	22	BICF2P896338	CHR22_58756031	55274897	58907047	3632.15	344	1	1
S264	CON	2	00:02:00	22	BICF2P896338	CHR22_58756031	55274897	58907047	3632.15	344	NA	NA
S264	UNION	2	00:02:00	22	BICF2P896338	CHR22_58756031	55274897	58907047	3632.15	344	NA	NA
S265	MV016	MV016	-9	24	BICF2P15645	BICF2G630509949	9907341	11603494	1696.15	150	0	1*
S265	MV021	MV021	-9	24	BICF2P895200	BICF2P249563	5410169	20416631	15006.5	1446	0	2*
S265	CON	2	00:02:00	24	BICF2P15645	BICF2G630509949	9907341	11603494	1696.15	150	NA	NA
S265	UNION	2	00:02:00	24	BICF2P895200	BICF2P249563	5410169	20416631	15006.5	1446	NA	NA
S266	MV017	MV017	-9	24	BICF2S23143046	BICF2P894003	40269443	48499513	8230.07	887	1	1*
S266	MV021	MV021	-9	24	TIGRP2P320505_RS8937990	BICF2P1139797	42654370	44092791	1438.42	160	1	1
S266	CON	2	00:02:00	24	TIGRP2P320505_RS8937990	BICF2P1139797	42654370	44092791	1438.42	160	NA	NA
S266	UNION	2	00:02:00	24	BICF2S23143046	BICF2P894003	40269443	48499513	8230.07	887	NA	NA
S267	MV017	MV017	-9	24	BICF2S23143046	BICF2P894003	40269443	48499513	8230.07	887	0	1*
S267	MV018	MV018	-9	24	BICF2P448927	BICF2P894003	45407811	48499513	3091.7	359	0	2*
S267	CON	2	00:02:00	24	BICF2P448927	BICF2P894003	45407811	48499513	3091.7	359	NA	NA
S267	UNION	2	00:02:00	24	BICF2S23143046	BICF2P894003	40269443	48499513	8230.07	887	NA	NA
S268	MV016	MV016	-9	25	BICF2S22918682	BICF2S23720674	39104748	40221512	1116.77	104	0	1*
S268	MV017	MV017	-9	25	TIGRP2P330581_RS8917837	BICF2S23425816	38662874	41643235	2980.36	299	0	2*
S268	CON	2	00:02:00	25	BICF2S22918682	BICF2S23720674	39104748	40221512	1116.77	104	NA	NA
S268	UNION	2	00:02:00	25	TIGRP2P330581_RS8917837	BICF2S23425816	38662874	41643235	2980.36	299	NA	NA
S269	MV016	MV016	-9	25	BICF2P982542	CHR25_50512130	46270391	50827858	4557.47	464	0	1*
S269	MV020	MV020	-9	25	BICF2P282365	BICF2G630158964	46999973	48206783	1206.81	119	0	2*
S269	CON	2	00:02:00	25	BICF2P282365	BICF2G630158964	46999973	48206783	1206.81	119	NA	NA
S269	UNION	2	00:02:00	25	BICF2P982542	CHR25_50512130	46270391	50827858	4557.47	464	NA	NA
S270	MV019	MV019	-9	26	TIGRP2P339060_RS8642863	BICF2P442605	17649148	29987091	12337.9	1205	1	1*
S270	MV021	MV021	-9	26	BICF2P1347443	TIGRP2P339118_RS9206091	13492188	17778433	4286.25	446	1	1
S270	CON	2	00:02:00	26	TIGRP2P339060_RS8642863	TIGRP2P339118_RS9206091	17649148	17778433	129.286	14	NA	NA
S270	UNION	2	00:02:00	26	BICF2P1347443	BICF2P442605	13492188	29987091	16494.9	1637	NA	NA
S271	MV019	MV019	-9	26	TIGRP2P339060_RS8642863	BICF2P442605	17649148	29987091	12337.9	1205	1	1*
S271	MV021	MV021	-9	26	BICF2P325589	BICF2P50208	25210986	27780201	2569.22	125	1	1
S271	CON	2	00:02:00	26	BICF2P325589	BICF2P50208	25210986	27780201	2569.22	125	NA	NA
S271	UNION	2	00:02:00	26	TIGRP2P339060_RS8642863	BICF2P442605	17649148	29987091	12337.9	1205	NA	NA
S272	MV019	MV019	-9	26	TIGRP2P339060_RS8642863	BICF2P442605	17649148	29987091	12337.9	1205	1	1*
S272	MV021	MV021	-9	26	BICF2P427575	BICF2P442605	28919294	29987091	1067.8	110	1	1
S272	CON	2	00:02:00	26	BICF2P427575	BICF2P442605	28919294	29987091	1067.8	110	NA	NA
S272	UNION	2	00:02:00	26	TIGRP2P339060_RS8642863	BICF2P442605	17649148	29987091	12337.9	1205	NA	NA
S273	MV019	MV019	-9	26	BICF2P562830	BICF2G630191119	33770524	39250987	5480.46	612	1	1*
S273	MV020	MV020	-9	26	CHR26_37137073	BICF2P1111875	37398502	38647078	1248.58	154	1	1
S273	CON	2	00:02:00	26	CHR26_37137073	BICF2P1111875	37398502	38647078	1248.58	154	NA	NA
S273	UNION	2	00:02:00	26	BICF2P562830	BICF2G630191119	33770524	39250987	5480.46	612	NA	NA
S274	MV017	MV017	-9	27	BICF2P840556	TIGRP2P347125_RS9068756	45404386	46643386	1239	140	1	1*
S274	MV020	MV020	-9	27	BICF2P831735	TIGRP2P347125_RS9068756	38869054	46643386	7774.33	938	1	1
S274	CON	2	00:02:00	27	BICF2P840556	TIGRP2P347125_RS9068756	45404386	46643386	1239	140	NA	NA
S274	UNION	2	00:02:00	27	BICF2P831735	TIGRP2P347125_RS9068756	38869054	46643386	7774.33	938	NA	NA
S275	MV016	MV016	-9	28	BICF2S23336699	BICF2G630273925	14303038	15344774	1041.74	107	1	1*
S275	MV017	MV017	-9	28	BICF2S23336699	BICF2G630273925	14303038	15344774	1041.74	107	1	1
S275	CON	2	00:02:00	28	BICF2S23336699	BICF2G630273925	14303038	15344774	1041.74	107	NA	NA
S275	UNION	2	00:02:00	28	BICF2S23336699	BICF2G630273925	14303038	15344774	1041.74	107	NA	NA
S276	MV016	MV016	-9	28	BICF2G630273327	CHR28_24644047	16386769	24940758	8553.99	815	1	1*
S276	MV017	MV017	-9	28	BICF2G630273327	BICF2P118288	16386769	28972948	12586.2	1225	1	1
S276	CON	2	00:02:00	28	BICF2G630273327	CHR28_24644047	16386769	24940758	8553.99	815	NA	NA
S276	UNION	2	00:02:00	28	BICF2G630273327	BICF2P118288	16386769	28972948	12586.2	1225	NA	NA
S277	MV019	MV019	-9	28	BICF2S23644375	BICF2G630266671	29756223	31758284	2002.06	197	1	1*
S277	MV020	MV020	-9	28	BICF2S23644375	BICF2P1398635	29756223	33862118	4105.9	465	1	1
S277	CON	2	00:02:00	28	BICF2S23644375	BICF2G630266671	29756223	31758284	2002.06	197	NA	NA
S277	UNION	2	00:02:00	28	BICF2S23644375	BICF2P1398635	29756223	33862118	4105.9	465	NA	NA
S278	MV019	MV019	-9	29	BICF2S23237494	BICF2S23414053	40794933	42510000	1715.07	192	1	1*
S278	MV020	MV020	-9	29	BICF2P214661	BICF2S23414053	41072766	42510000	1437.23	170	1	1
S278	CON	2	00:02:00	29	BICF2P214661	BICF2S23414053	41072766	42510000	1437.23	170	NA	NA
S278	UNION	2	00:02:00	29	BICF2S23237494	BICF2S23414053	40794933	42510000	1715.07	192	NA	NA
S279	MV016	MV016	-9	30	BICF2G630395332	BICF2G630393689	38492556	40631970	2139.41	258	0	1*
S279	MV021	MV021	-9	30	BICF2G630396020	BICF2G630393689	37851126	40631970	2780.84	365	0	2*
S279	CON	2	00:02:00	30	BICF2G630395332	BICF2G630393689	38492556	40631970	2139.41	258	NA	NA
S279	UNION	2	00:02:00	30	BICF2G630396020	BICF2G630393689	37851126	40631970	2780.84	365	NA	NA
S280	MV016	MV016	-9	31	BICF2S23612863	BICF2P1065992	33481211	34778991	1297.78	116	0	1*
S280	MV018	MV018	-9	31	BICF2P1312113	BICF2P370239	33695645	36054655	2359.01	228	0	2*
S280	CON	2	00:02:00	31	BICF2P1312113	BICF2P1065992	33695645	34778991	1083.35	99	NA	NA
S280	UNION	2	00:02:00	31	BICF2S23612863	BICF2P370239	33481211	36054655	2573.45	245	NA	NA
S281	MV016	MV016	-9	32	CHRUN_JH373258_12539	BICF2S23414918	997635	6331231	5333.6	434	1	1*
S281	MV017	MV017	-9	32	CHR32_38565567	BICF2P736594	1267394	5960158	4692.77	383	1	1
S281	CON	2	00:02:00	32	CHR32_38565567	BICF2P736594	1267394	5960158	4692.77	383	NA	NA
S281	UNION	2	00:02:00	32	CHRUN_JH373258_12539	BICF2S23414918	997635	6331231	5333.6	434	NA	NA
S282	MV019	MV019	-9	32	BICF2G630588412	BICF2P146373	15537320	17721116	2183.8	201	1	1*
S282	MV020	MV020	-9	32	BICF2G630588412	BICF2P146373	15537320	17721116	2183.8	201	1	1
S282	CON	2	00:02:00	32	BICF2G630588412	BICF2P146373	15537320	17721116	2183.8	201	NA	NA
S282	UNION	2	00:02:00	32	BICF2G630588412	BICF2P146373	15537320	17721116	2183.8	201	NA	NA
S283	MV019	MV019	-9	34	CHR34_17069451	BICF2P438024	17241134	20827016	3585.88	348	1	1*
S283	MV021	MV021	-9	34	CHR34_17069451	BICF2P488886	17241134	23339542	6098.41	592	1	1
S283	CON	2	00:02:00	34	CHR34_17069451	BICF2P438024	17241134	20827016	3585.88	348	NA	NA
S283	UNION	2	00:02:00	34	CHR34_17069451	BICF2P488886	17241134	23339542	6098.41	592	NA	NA
S284	MV020	MV020	-9	34	BICF2P1310485	BICF2G630459420	21396594	26183700	4787.11	452	1	1*
S284	MV021	MV021	-9	34	CHR34_17069451	BICF2P488886	17241134	23339542	6098.41	592	1	1
S284	CON	2	00:02:00	34	BICF2P1310485	BICF2P488886	21396594	23339542	1942.95	192	NA	NA
S284	UNION	2	00:02:00	34	CHR34_17069451	BICF2G630459420	17241134	26183700	8942.57	852	NA	NA
S285	MV018	MV018	-9	35	TIGRP2P407032_RS8764730	BICF2P344772	14728210	28000862	13272.7	1389	0	1*
S285	MV019	MV019	-9	35	BICF2P877891	TIGRP2P407361_RS9072120	13920006	15507255	1587.25	147	0	2*
S285	CON	2	00:02:00	35	TIGRP2P407032_RS8764730	TIGRP2P407361_RS9072120	14728210	15507255	779.046	76	NA	NA
S285	UNION	2	00:02:00	35	BICF2P877891	BICF2P344772	13920006	28000862	14080.9	1460	NA	NA
S286	MV018	MV018	-9	35	TIGRP2P407032_RS8764730	BICF2P344772	14728210	28000862	13272.7	1389	0	1*
S286	MV019	MV019	-9	35	BICF2P216529	BICF2S23635189	22265630	23829445	1563.82	142	0	2*
S286	CON	2	00:02:00	35	BICF2P216529	BICF2S23635189	22265630	23829445	1563.82	142	NA	NA
S286	UNION	2	00:02:00	35	TIGRP2P407032_RS8764730	BICF2P344772	14728210	28000862	13272.7	1389	NA	NA
S287	MV018	MV018	-9	35	TIGRP2P407032_RS8764730	BICF2P344772	14728210	28000862	13272.7	1389	0	1*
S287	MV019	MV019	-9	35	BICF2S23259494	CHR35_26212387	26317181	27705751	1388.57	184	0	2*
S287	CON	2	00:02:00	35	BICF2S23259494	CHR35_26212387	26317181	27705751	1388.57	184	NA	NA
S287	UNION	2	00:02:00	35	TIGRP2P407032_RS8764730	BICF2P344772	14728210	28000862	13272.7	1389	NA	NA
S288	MV017	MV017	-9	36	BICF2P280574	BICF2S23110448	101974	3246970	3145	239	0	1*
S288	MV021	MV021	-9	36	BICF2S23618097	BICF2G630763907	704845	7824914	7120.07	594	0	2*
S288	CON	2	00:02:00	36	BICF2S23618097	BICF2S23110448	704845	3246970	2542.13	189	NA	NA
S288	UNION	2	00:02:00	36	BICF2P280574	BICF2G630763907	101974	7824914	7722.94	644	NA	NA
S289	MV016	MV016	-9	38	BICF2P908668	BICF2P790913	2641297	5393390	2752.09	284	0	1*
S289	MV020	MV020	-9	38	BICF2S23126165	BICF2G63074140	614359	13388895	12774.5	1219	0	2*
S289	CON	2	00:02:00	38	BICF2P908668	BICF2P790913	2641297	5393390	2752.09	284	NA	NA
S289	UNION	2	00:02:00	38	BICF2S23126165	BICF2G63074140	614359	13388895	12774.5	1219	NA	NA
S290	MV018	MV018	-9	38	BICF2G63074666	BICF2P612075	13063911	14234113	1170.2	111	0	1*
S290	MV020	MV020	-9	38	BICF2S23126165	BICF2G63074140	614359	13388895	12774.5	1219	0	2*
S290	CON	2	00:02:00	38	BICF2G63074666	BICF2G63074140	13063911	13388895	324.985	33	NA	NA
S290	UNION	2	00:02:00	38	BICF2S23126165	BICF2P612075	614359	14234113	13619.8	1297	NA	NA
S291	MV018	MV018	-9	38	BICF2G63074666	BICF2P612075	13063911	14234113	1170.2	111	0	1*
S291	MV021	MV021	-9	38	TIGRP2P424183_RS8911791	BICF2G63073064	14031523	15118410	1086.89	102	0	2*
S291	CON	2	00:02:00	38	TIGRP2P424183_RS8911791	BICF2P612075	14031523	14234113	202.591	21	NA	NA
S291	UNION	2	00:02:00	38	BICF2G63074666	BICF2G63073064	13063911	15118410	2054.5	192	NA	NA
S292	MV019	MV019	-9	38	CHR38_14591310	TIGRP2P426008_RS8648242	15292431	19160672	3868.24	431	1	1*
S292	MV021	MV021	-9	38	BICF2S23048012	BICF2P514225	16581493	17794206	1212.71	141	1	1
S292	CON	2	00:02:00	38	BICF2S23048012	BICF2P514225	16581493	17794206	1212.71	141	NA	NA
S292	UNION	2	00:02:00	38	CHR38_14591310	TIGRP2P426008_RS8648242	15292431	19160672	3868.24	431	NA	NA
S293	MV016	MV016	-9	38	BICF2G63069323	BICF2P592058	19240054	20929054	1689	175	1	1*
S293	MV017	MV017	-9	38	BICF2P278803	CHR38_22531765	20876239	23364779	2488.54	313	1	1
S293	CON	2	00:02:00	38	BICF2P278803	BICF2P592058	20876239	20929054	52.816	5	NA	NA
S293	UNION	2	00:02:00	38	BICF2G63069323	CHR38_22531765	19240054	23364779	4124.73	483	NA	NA
S294	MV017	MV017	-9	39	BICF2P192184	BICF2P674868	3901833	4994912	1093.08	123	1	1*
S294	MV018	MV018	-9	39	BICF2G630540567	BICF2P266072	2663140	4519381	1856.24	191	1	1
S294	CON	2	00:02:00	39	BICF2P192184	BICF2P266072	3901833	4519381	617.549	74	NA	NA
S294	UNION	2	00:02:00	39	BICF2G630540567	BICF2P674868	2663140	4994912	2331.77	240	NA	NA

## Sheet: Homozygosity summary
POOL	FID	IID	PHE	CHR	SNP1	SNP2	BP1	BP2	KB	NSNP	NSIM	GRP
S1	CON	6	00:06:00	8	BICF2S22942244	CHR8_3132536	2113213	3255476	1142.26	97	NA	NA
S3	CON	6	00:06:00	11	TIGRP2P143254_RS9069524	CHR11_8860112	8952812	9131712	178.901	15	NA	NA
S4	CON	6	00:06:00	15	BICF2P607354	BICF2P374144	36214454	37380231	1165.78	107	NA	NA
S6	CON	6	00:06:00	23	CHR23_39470742	BICF2P347079	40004745	41265758	1261.01	106	NA	NA
S8	CON	6	00:06:00	33	BICF2G63077849	BICF2P804614	26965765	28303909	1338.14	136	NA	NA
S9	CON	6	00:06:00	33	BICF2P1002329	BICF2P885780	29056431	30978060	1921.63	228	NA	NA
S10	CON	6	00:06:00	39	BICF2P923509	CHRX_83012051	81683159	83662646	1979.49	107	NA	NA
								Total	8987.22
