# Supplementary material for: PCYT1A Missense Variant in Vizslas with Disproportionate Dwarfism
Source: Genes (Basel). 2022 Dec 13;13(12):2354. doi: 10.3390/genes13122354 (PMC9777673; doi:10.3390/genes13122354)
Supplement: Supplementary file 1 [file genes-13-02354-s001.zip › TableS4_Private_Variants.xlsx]

## Sheet: private homozygous variants
Table S4. Private homozygous variants in the sequenced dog affected with disproportionate dwarfism. Private variants were obtained by filtering all variants that were present at least once in 926 control genomes. This resulted in 1,193 homozygous private variants for the affected dog. Please note that variants are listed multiple times, if they have predicted effects on more than one transcript. …
#CHROM	POS	REF	ALT	FILTER	EFFECT	IMPACT	GENE	GENEID	FEATURE	FEATUREID	BIOTYPE	RANK	HGVS_C	HGVS_P
chr1	10613365	G	T	PASS	intergenic_region	MODIFIER	LOC111090594-LOC483946	LOC111090594-LOC483946	intergenic_region	LOC111090594-LOC483946		-1	n.10613365G>T
chr1	17587284	G	A	PASS	intron_variant	MODIFIER	ALPK2	ALPK2	transcript	XM38525895.1	protein_coding	6	c.228-7246G>A
chr1	17587284	G	A	PASS	intron_variant	MODIFIER	LOC102151902	LOC102151902	transcript	XR05353439.1	pseudogene	1	n.1856-1126C>T
chr1	17587284	G	A	PASS	intron_variant	MODIFIER	ALPK2	ALPK2	transcript	XM38525904.1	protein_coding	6	c.228-7246G>A
chr1	17587284	G	A	PASS	intron_variant	MODIFIER	ALPK2	ALPK2	transcript	XM38525899.1	protein_coding	7	c.228-7246G>A
chr1	17587284	G	A	PASS	intron_variant	MODIFIER	ALPK2	ALPK2	transcript	XM38525900.1	protein_coding	6	c.228-7246G>A
chr1	17587284	G	A	PASS	intron_variant	MODIFIER	ALPK2	ALPK2	transcript	XM38525896.1	protein_coding	5	c.228-7246G>A
chr1	17587284	G	A	PASS	intron_variant	MODIFIER	ALPK2	ALPK2	transcript	XM38525897.1	protein_coding	5	c.228-7246G>A
chr1	17587284	G	A	PASS	intron_variant	MODIFIER	ALPK2	ALPK2	transcript	XM38525898.1	protein_coding	5	c.228-7246G>A
chr1	17587284	G	A	PASS	intron_variant	MODIFIER	ALPK2	ALPK2	transcript	XM38525902.1	protein_coding	4	c.228-7246G>A
chr1	17587284	G	A	PASS	intron_variant	MODIFIER	LOC102151902	LOC102151902	transcript	XR05353437.1	pseudogene	1	n.1856-1126C>T
chr1	17587284	G	A	PASS	intron_variant	MODIFIER	LOC102151902	LOC102151902	transcript	XR05353438.1	pseudogene	2	n.274-1126C>T
chr1	17587284	G	A	PASS	intron_variant	MODIFIER	ALPK2	ALPK2	transcript	XM38525903.1	protein_coding	1	c.74+1057G>A
chr1	23352074	G	T	PASS	intragenic_variant	MODIFIER	LOC100683470	LOC100683470	gene_variant	LOC100683470		-1	n.23352074G>T
chr1	23649407	A	T	PASS	intergenic_region	MODIFIER	LOC102154698-LOC119869847	LOC102154698-LOC119869847	intergenic_region	LOC102154698-LOC119869847		-1	n.23649407A>T
chr1	23661152	C	G	PASS	intergenic_region	MODIFIER	LOC102154698-LOC119869847	LOC102154698-LOC119869847	intergenic_region	LOC102154698-LOC119869847		-1	n.23661152C>G
chr1	23877044	G	A	PASS	intergenic_region	MODIFIER	LOC119870724-LOC119870726	LOC119870724-LOC119870726	intergenic_region	LOC119870724-LOC119870726		-1	n.23877044G>A
chr1	30083825	T	G	PASS	intergenic_region	MODIFIER	LOC111090647-LOC100685599	LOC111090647-LOC100685599	intergenic_region	LOC111090647-LOC100685599		-1	n.30083825T>G
chr1	39531919	C	A	PASS	intron_variant	MODIFIER	SASH1	SASH1	transcript	XM38526301.1	protein_coding	1	c.13-53778C>A
chr1	39531919	C	A	PASS	intron_variant	MODIFIER	SASH1	SASH1	transcript	XM38526300.1	protein_coding	1	c.21+51376C>A
chr1	41077599	ACCCCCCCCCCCCCCCCCCCCCCCCCCCCCCC	A	PASS	intergenic_region	MODIFIER	LOC100682576-PPP1R14C	LOC100682576-PPP1R14C	intergenic_region	LOC100682576-PPP1R14C		-1	n.41077600_41077630delCCCCCCCCCCCCCCCCCCCCCCCCCCCCCCC
chr1	46186960	CT	C	PASS	intergenic_region	MODIFIER	LOC102153338-LOC119869961	LOC102153338-LOC119869961	intergenic_region	LOC102153338-LOC119869961		-1	n.46186961delT
chr1	53034278	T	C	PASS	intergenic_region	MODIFIER	LOC119870665-LOC111090691	LOC119870665-LOC111090691	intergenic_region	LOC119870665-LOC111090691		-1	n.53034278T>C
chr1	53034641	C	T	PASS	intergenic_region	MODIFIER	LOC119870665-LOC111090691	LOC119870665-LOC111090691	intergenic_region	LOC119870665-LOC111090691		-1	n.53034641C>T
chr1	66888418	A	G	PASS	intron_variant	MODIFIER	LOC612694	LOC612694	transcript	XM38525610.1	protein_coding	2	c.301+1689T>C
chr1	67968780	C	T	PASS	intergenic_region	MODIFIER	LOC100683269-LAMA2	LOC100683269-LAMA2	intergenic_region	LOC100683269-LAMA2		-1	n.67968780C>T
chr1	69228012	AAGG	A	PASS	intron_variant	MODIFIER	SAMD3	SAMD3	transcript	XM38526768.1	protein_coding	8	c.1026+1101_1026+1103delCCT
chr1	72892946	C	T	PASS	intron_variant	MODIFIER	DAPK1	DAPK1	transcript	NM01197157.1	protein_coding	17	c.1924-1058G>A
chr1	75237068	G	T	PASS	intron_variant	MODIFIER	NTRK2	NTRK2	transcript	XM38526948.1	protein_coding	11	c.1397-52520C>A
chr1	75237068	G	T	PASS	intron_variant	MODIFIER	NTRK2	NTRK2	transcript	XM38526952.1	protein_coding	11	c.929-52520C>A
chr1	75237068	G	T	PASS	intron_variant	MODIFIER	NTRK2	NTRK2	transcript	XM38526949.1	protein_coding	11	c.1396+52551C>A
chr1	75237068	G	T	PASS	intron_variant	MODIFIER	NTRK2	NTRK2	transcript	XM38526950.1	protein_coding	11	c.1397-52520C>A
chr1	75237068	G	T	PASS	intron_variant	MODIFIER	NTRK2	NTRK2	transcript	XM38526951.1	protein_coding	11	c.1397-52520C>A
chr1	75237068	G	T	PASS	intron_variant	MODIFIER	NTRK2	NTRK2	transcript	XM38526953.1	protein_coding	11	c.1397-52520C>A
chr1	75237068	G	T	PASS	intron_variant	MODIFIER	NTRK2	NTRK2	transcript	XM38526954.1	protein_coding	11	c.1396+52551C>A
chr1	75237068	G	T	PASS	intron_variant	MODIFIER	NTRK2	NTRK2	transcript	XM38526955.1	protein_coding	11	c.1397-2642C>A
chr1	76257440	T	C	PASS	synonymous_variant	LOW	GKAP1	GKAP1	transcript	XM38526972.1	protein_coding	4	c.267T>C	p.Asn89Asn
chr1	76257440	T	C	PASS	synonymous_variant	LOW	GKAP1	GKAP1	transcript	XM38526973.1	protein_coding	3	c.267T>C	p.Asn89Asn
chr1	76257440	T	C	PASS	synonymous_variant	LOW	GKAP1	GKAP1	transcript	XM38526975.1	protein_coding	4	c.267T>C	p.Asn89Asn
chr1	76257440	T	C	PASS	synonymous_variant	LOW	GKAP1	GKAP1	transcript	XM38526974.1	protein_coding	3	c.267T>C	p.Asn89Asn
chr1	76701313	G	A	PASS	intron_variant	MODIFIER	FRMD3	FRMD3	transcript	XM38526988.1	protein_coding	10	c.927-1858G>A
chr1	76701313	G	A	PASS	intron_variant	MODIFIER	FRMD3	FRMD3	transcript	XM38526989.1	protein_coding	10	c.927-1858G>A
chr1	77543012	G	A	PASS	intergenic_region	MODIFIER	LOC119867965-LOC100684363	LOC119867965-LOC100684363	intergenic_region	LOC119867965-LOC100684363		-1	n.77543012G>A
chr1	77853573	C	G	PASS	intergenic_region	MODIFIER	LOC100684363-LOC119870824	LOC100684363-LOC119870824	intergenic_region	LOC100684363-LOC119870824		-1	n.77853573C>G
chr1	77946897	G	T	PASS	downstream_gene_variant	MODIFIER	LOC119870824	LOC119870824	transcript	XM38527005.1	protein_coding	-1	c.*4359C>A
chr1	77946897	G	T	PASS	downstream_gene_variant	MODIFIER	LOC119870824	LOC119870824	transcript	XM38527007.1	protein_coding	-1	c.*4359C>A
chr1	77946897	G	T	PASS	downstream_gene_variant	MODIFIER	LOC119870824	LOC119870824	transcript	XM38527008.1	protein_coding	-1	c.*4359C>A
chr1	77946897	G	T	PASS	downstream_gene_variant	MODIFIER	LOC119870824	LOC119870824	transcript	XM38527006.1	protein_coding	-1	c.*4359C>A
chr1	77946897	G	T	PASS	intergenic_region	MODIFIER	LOC100684363-LOC119870824	LOC100684363-LOC119870824	intergenic_region	LOC100684363-LOC119870824		-1	n.77946897G>T
chr1	78767059	C	T	PASS	intergenic_region	MODIFIER	LOC119869881-LOC111090728	LOC119869881-LOC111090728	intergenic_region	LOC119869881-LOC111090728		-1	n.78767059C>T
chr1	81048312	C	T	PASS	intron_variant	MODIFIER	PSAT1	PSAT1	transcript	XM38527029.1	protein_coding	5	c.570+428G>A
chr1	81847598	C	T	PASS	missense_variant&splice_region_variant	MODERATE	VPS13A	VPS13A	transcript	XM38527037.1	protein_coding	69	c.9181G>A	p.Val3061Ile
chr1	81847598	C	T	PASS	missense_variant&splice_region_variant	MODERATE	VPS13A	VPS13A	transcript	XM38527041.1	protein_coding	59	c.8344G>A	p.Val2782Ile
chr1	81847598	C	T	PASS	missense_variant&splice_region_variant	MODERATE	VPS13A	VPS13A	transcript	XM38527040.1	protein_coding	61	c.8344G>A	p.Val2782Ile
chr1	81847598	C	T	PASS	splice_region_variant&non_coding_transcript_exon_variant	LOW	VPS13A	VPS13A	transcript	XR05354104.1	pseudogene	70	n.9484G>A
chr1	82366430	G	A	PASS	intron_variant	MODIFIER	PRUNE2	PRUNE2	transcript	XM38527042.1	protein_coding	5	c.662-408G>A
chr1	82366430	G	A	PASS	intron_variant	MODIFIER	PRUNE2	PRUNE2	transcript	XM38527051.1	protein_coding	5	c.662-408G>A
chr1	82366430	G	A	PASS	intron_variant	MODIFIER	PRUNE2	PRUNE2	transcript	XM38527049.1	protein_coding	5	c.662-408G>A
chr1	82366430	G	A	PASS	intron_variant	MODIFIER	PRUNE2	PRUNE2	transcript	XM38527044.1	protein_coding	5	c.662-408G>A
chr1	82366430	G	A	PASS	intron_variant	MODIFIER	PRUNE2	PRUNE2	transcript	XM38527045.1	protein_coding	5	c.662-408G>A
chr1	82366430	G	A	PASS	intron_variant	MODIFIER	PRUNE2	PRUNE2	transcript	XM38527046.1	protein_coding	5	c.662-408G>A
chr1	82366430	G	A	PASS	intron_variant	MODIFIER	PRUNE2	PRUNE2	transcript	XM38527047.1	protein_coding	5	c.662-408G>A
chr1	82366430	G	A	PASS	intron_variant	MODIFIER	PRUNE2	PRUNE2	transcript	XM38527048.1	protein_coding	5	c.662-408G>A
chr1	82366430	G	A	PASS	intron_variant	MODIFIER	PRUNE2	PRUNE2	transcript	XM38527050.1	protein_coding	5	c.662-408G>A
chr1	82509582	C	T	PASS	intron_variant	MODIFIER	PRUNE2	PRUNE2	transcript	XM38527042.1	protein_coding	9	c.8214-684C>T
chr1	82509582	C	T	PASS	intron_variant	MODIFIER	PRUNE2	PRUNE2	transcript	XM38527051.1	protein_coding	9	c.8214-684C>T
chr1	82509582	C	T	PASS	intron_variant	MODIFIER	PRUNE2	PRUNE2	transcript	XM38527049.1	protein_coding	9	c.8214-684C>T
chr1	82509582	C	T	PASS	intron_variant	MODIFIER	PRUNE2	PRUNE2	transcript	XM38527044.1	protein_coding	9	c.8214-684C>T
chr1	82509582	C	T	PASS	intron_variant	MODIFIER	PRUNE2	PRUNE2	transcript	XM38527045.1	protein_coding	9	c.8214-684C>T
chr1	82509582	C	T	PASS	intron_variant	MODIFIER	PRUNE2	PRUNE2	transcript	XM38527046.1	protein_coding	9	c.8214-684C>T
chr1	82509582	C	T	PASS	intron_variant	MODIFIER	PRUNE2	PRUNE2	transcript	XM38527047.1	protein_coding	9	c.8214-684C>T
chr1	82509582	C	T	PASS	intron_variant	MODIFIER	PRUNE2	PRUNE2	transcript	XM38527048.1	protein_coding	9	c.8214-684C>T
chr1	82509582	C	T	PASS	intron_variant	MODIFIER	PRUNE2	PRUNE2	transcript	XM38527050.1	protein_coding	9	c.8214-684C>T
chr1	83128470	C	A	PASS	intron_variant	MODIFIER	PCSK5	PCSK5	transcript	XM38527060.1	protein_coding	2	c.298-21179G>T
chr1	83128470	C	A	PASS	intron_variant	MODIFIER	PCSK5	PCSK5	transcript	XM38527061.1	protein_coding	2	c.298-21179G>T
chr1	83128470	C	A	PASS	intron_variant	MODIFIER	PCSK5	PCSK5	transcript	XM38527062.1	protein_coding	2	c.298-21179G>T
chr1	84262464	T	A	PASS	intron_variant	MODIFIER	RORB	RORB	transcript	XM38527076.1	protein_coding	1	c.8-51924A>T
chr1	84262464	T	A	PASS	intron_variant	MODIFIER	RORB	RORB	transcript	XM38527077.1	protein_coding	1	c.8-51924A>T
chr1	84878358	C	A	PASS	intergenic_region	MODIFIER	LOC119869841-LOC100686852	LOC119869841-LOC100686852	intergenic_region	LOC119869841-LOC100686852		-1	n.84878358C>A
chr1	85317694	T	A	PASS	intergenic_region	MODIFIER	LOC119871015-LOC111096689	LOC119871015-LOC111096689	intergenic_region	LOC119871015-LOC111096689		-1	n.85317694T>A
chr1	101691504	A	AGAGTATGAAATAATCTCAC	PASS	intergenic_region	MODIFIER	LOC102155336-PEG3	LOC102155336-PEG3	intergenic_region	LOC102155336-PEG3		-1	n.101691504_101691505insGAGTATGAAATAATCTCAC
chr1	112666412	GAA	G	PASS	intron_variant	MODIFIER	LOC102152075	LOC102152075	transcript	XR05354587.1	pseudogene	6	n.3188+2477_3188+2478delTT
chr1	112666412	GAA	G	PASS	intron_variant	MODIFIER	LOC102152075	LOC102152075	transcript	XR05354585.1	pseudogene	5	n.1655+2477_1655+2478delTT
chr1	112666412	GAA	G	PASS	intron_variant	MODIFIER	LOC102152075	LOC102152075	transcript	XR05354584.1	pseudogene	4	n.1603-4156_1603-4155delTT
chr1	112666412	GAA	G	PASS	intron_variant	MODIFIER	LOC102152075	LOC102152075	transcript	XR05354579.1	pseudogene	5	n.1658+2477_1658+2478delTT
chr1	112666412	GAA	G	PASS	intron_variant	MODIFIER	LOC102152075	LOC102152075	transcript	XR05354586.1	pseudogene	5	n.510+2477_510+2478delTT
chr1	112666412	GAA	G	PASS	intron_variant	MODIFIER	LOC102152075	LOC102152075	transcript	XR05354582.1	pseudogene	5	n.1655+2477_1655+2478delTT
chr1	112666412	GAA	G	PASS	intron_variant	MODIFIER	LOC102152075	LOC102152075	transcript	XR05354583.1	pseudogene	5	n.1655+2477_1655+2478delTT
chr1	112666412	GAA	G	PASS	intron_variant	MODIFIER	LOC102152075	LOC102152075	transcript	XR05354580.1	pseudogene	5	n.1655+2477_1655+2478delTT
chr1	112666412	GAA	G	PASS	intron_variant	MODIFIER	LOC102152075	LOC102152075	transcript	XR05354581.1	pseudogene	5	n.1655+2477_1655+2478delTT
chr1	119411244	T	C	PASS	intron_variant	MODIFIER	CHST8	CHST8	transcript	XM38529437.1	protein_coding	1	c.-87+23080A>G
chr1	121649801	C	G	PASS	intergenic_region	MODIFIER	TSHZ3-LOC119863924	TSHZ3-LOC119863924	intergenic_region	TSHZ3-LOC119863924		-1	n.121649801C>G
chr1	121759357	A	C	PASS	intergenic_region	MODIFIER	TSHZ3-LOC119863924	TSHZ3-LOC119863924	intergenic_region	TSHZ3-LOC119863924		-1	n.121759357A>C
chr1	121926668	C	T	PASS	intron_variant	MODIFIER	LOC119863924	LOC119863924	transcript	XM38529518.1	protein_coding	4	c.3964+47176G>A
chr1	121926668	C	T	PASS	intron_variant	MODIFIER	LOC119863924	LOC119863924	transcript	XM38529526.1	protein_coding	3	c.3811+47176G>A
chr1	121926668	C	T	PASS	intron_variant	MODIFIER	LOC119863924	LOC119863924	transcript	XM38529521.1	protein_coding	5	c.3901+47176G>A
chr1	121926668	C	T	PASS	intron_variant	MODIFIER	LOC119863924	LOC119863924	transcript	XM38529523.1	protein_coding	5	c.3901+47176G>A
chr1	121926668	C	T	PASS	intron_variant	MODIFIER	LOC119863924	LOC119863924	transcript	XM38529519.1	protein_coding	5	c.3901+47176G>A
chr1	121926668	C	T	PASS	intron_variant	MODIFIER	LOC119863924	LOC119863924	transcript	XM38529522.1	protein_coding	5	c.3901+47176G>A
chr1	121926668	C	T	PASS	intron_variant	MODIFIER	LOC119863924	LOC119863924	transcript	XM38529525.1	protein_coding	5	c.3901+47176G>A
chr1	121926668	C	T	PASS	intron_variant	MODIFIER	LOC119863924	LOC119863924	transcript	XM38529520.1	protein_coding	5	c.3901+47176G>A
chr1	121926668	C	T	PASS	intron_variant	MODIFIER	LOC119863924	LOC119863924	transcript	XM38529524.1	protein_coding	5	c.3901+47176G>A
chr1	121926668	C	T	PASS	intron_variant	MODIFIER	LOC119863924	LOC119863924	transcript	XM38529528.1	protein_coding	4	c.3965-35845G>A
chr1	121926668	C	T	PASS	intron_variant	MODIFIER	LOC119863924	LOC119863924	transcript	XM38529529.1	protein_coding	4	c.3965-35845G>A
chr1	122075675	C	T	PASS	intron_variant	MODIFIER	LOC119863924	LOC119863924	transcript	XM38529521.1	protein_coding	2	c.-2-13283G>A
chr1	122075675	C	T	PASS	intron_variant	MODIFIER	LOC119863924	LOC119863924	transcript	XM38529523.1	protein_coding	2	c.-2-13283G>A
chr1	122075675	C	T	PASS	intron_variant	MODIFIER	LOC119863924	LOC119863924	transcript	XM38529519.1	protein_coding	2	c.-2-13283G>A
chr1	122075675	C	T	PASS	intron_variant	MODIFIER	LOC119863924	LOC119863924	transcript	XM38529522.1	protein_coding	2	c.-2-13283G>A
chr1	122075675	C	T	PASS	intron_variant	MODIFIER	LOC119863924	LOC119863924	transcript	XM38529525.1	protein_coding	2	c.-2-13283G>A
chr1	122075675	C	T	PASS	intron_variant	MODIFIER	LOC119863924	LOC119863924	transcript	XM38529520.1	protein_coding	2	c.-2-13283G>A
chr1	122075675	C	T	PASS	intron_variant	MODIFIER	LOC119863924	LOC119863924	transcript	XM38529524.1	protein_coding	2	c.-2-13283G>A
chr2	17295053	AAGAT	A	PASS	intron_variant	MODIFIER	LOC119876055	LOC119876055	transcript	XR05355240.1	pseudogene	6	n.681-899_681-896delATCT
chr2	17295053	AAGAT	A	PASS	intron_variant	MODIFIER	LOC119876055	LOC119876055	transcript	XR05355241.1	pseudogene	6	n.643-899_643-896delATCT
chr2	17306879	G	T	PASS	intron_variant	MODIFIER	LOC119876055	LOC119876055	transcript	XR05355240.1	pseudogene	4	n.502+1534C>A
chr2	17306879	G	T	PASS	intron_variant	MODIFIER	LOC119876055	LOC119876055	transcript	XR05355241.1	pseudogene	4	n.464+1534C>A
chr2	33763955	A	G	PASS	intergenic_region	MODIFIER	ZMYND11-PAIP2	ZMYND11-PAIP2	intergenic_region	ZMYND11-PAIP2		-1	n.33763955A>G
chr2	35749283	G	A	PASS	3_prime_UTR_variant	MODIFIER	RELL2	RELL2	transcript	XM38530446.1	protein_coding	8	c.*86G>A
chr2	35749283	G	A	PASS	3_prime_UTR_variant	MODIFIER	RELL2	RELL2	transcript	XM38530448.1	protein_coding	9	c.*86G>A
chr2	35749283	G	A	PASS	3_prime_UTR_variant	MODIFIER	RELL2	RELL2	transcript	XM38530450.1	protein_coding	8	c.*86G>A
chr2	35749283	G	A	PASS	3_prime_UTR_variant	MODIFIER	RELL2	RELL2	transcript	XM38530447.1	protein_coding	8	c.*86G>A
chr2	35749283	G	A	PASS	upstream_gene_variant	MODIFIER	HDAC3	HDAC3	transcript	XM38530442.1	protein_coding	-1	c.-4016C>T
chr2	35749283	G	A	PASS	upstream_gene_variant	MODIFIER	HDAC3	HDAC3	transcript	XM38530444.1	protein_coding	-1	c.-4105C>T
chr2	35749283	G	A	PASS	upstream_gene_variant	MODIFIER	HDAC3	HDAC3	transcript	XM38530443.1	protein_coding	-1	c.-3592C>T
chr2	35749283	G	A	PASS	downstream_gene_variant	MODIFIER	FCHSD1	FCHSD1	transcript	XM38530437.1	protein_coding	-1	c.*762C>T
chr2	35749283	G	A	PASS	downstream_gene_variant	MODIFIER	FCHSD1	FCHSD1	transcript	XM38530438.1	protein_coding	-1	c.*762C>T
chr2	35749283	G	A	PASS	downstream_gene_variant	MODIFIER	FCHSD1	FCHSD1	transcript	XM38530440.1	protein_coding	-1	c.*762C>T
chr2	35749283	G	A	PASS	downstream_gene_variant	MODIFIER	FCHSD1	FCHSD1	transcript	XR05355455.1	pseudogene	-1	n.*326C>T
chr2	35749283	G	A	PASS	downstream_gene_variant	MODIFIER	FCHSD1	FCHSD1	transcript	XM38530439.1	protein_coding	-1	c.*1742C>T
chr2	35749283	G	A	PASS	downstream_gene_variant	MODIFIER	FCHSD1	FCHSD1	transcript	XR05355456.1	pseudogene	-1	n.*1758C>T
chr2	35749283	G	A	PASS	intron_variant	MODIFIER	RELL2	RELL2	transcript	XM38530449.1	protein_coding	7	c.*1+321G>A
chr2	35749283	G	A	PASS	intron_variant	MODIFIER	RELL2	RELL2	transcript	XR05355457.1	pseudogene	7	n.2056+321G>A
chr2	35749283	G	A	PASS	intron_variant	MODIFIER	RELL2	RELL2	transcript	XR05355458.1	pseudogene	7	n.2056+321G>A
chr2	35828469	C	G	PASS	intergenic_region	MODIFIER	LOC111092028-LOC111092030	LOC111092028-LOC111092030	intergenic_region	LOC111092028-LOC111092030		-1	n.35828469C>G
chr2	36498962	T	C	PASS	intergenic_region	MODIFIER	LOC102153902-LOC111094200	LOC102153902-LOC111094200	intergenic_region	LOC102153902-LOC111094200		-1	n.36498962T>C
chr2	45085906	C	G	PASS	upstream_gene_variant	MODIFIER	PDE4D	PDE4D	transcript	XM38530674.1	protein_coding	-1	c.-3704G>C
chr2	45085906	C	G	PASS	upstream_gene_variant	MODIFIER	PDE4D	PDE4D	transcript	XM38530672.1	protein_coding	-1	c.-2935G>C
chr2	45085906	C	G	PASS	upstream_gene_variant	MODIFIER	PDE4D	PDE4D	transcript	XM38530666.1	protein_coding	-1	c.-1837G>C
chr2	45085906	C	G	PASS	intron_variant	MODIFIER	PDE4D	PDE4D	transcript	XM38530650.1	protein_coding	5	c.809-2921G>C
chr2	45085906	C	G	PASS	intron_variant	MODIFIER	PDE4D	PDE4D	transcript	XM38530670.1	protein_coding	1	c.38-2921G>C
chr2	45085906	C	G	PASS	intron_variant	MODIFIER	PDE4D	PDE4D	transcript	XM38530673.1	protein_coding	1	c.-98-2921G>C
chr2	45085906	C	G	PASS	intron_variant	MODIFIER	PDE4D	PDE4D	transcript	XM38530669.1	protein_coding	1	c.47-2921G>C
chr2	45085906	C	G	PASS	intron_variant	MODIFIER	PDE4D	PDE4D	transcript	XM38530667.1	protein_coding	1	c.-51-1266G>C
chr2	45085906	C	G	PASS	intron_variant	MODIFIER	PDE4D	PDE4D	transcript	XM38530668.1	protein_coding	1	c.-51-1266G>C
chr2	45085906	C	G	PASS	intron_variant	MODIFIER	PDE4D	PDE4D	transcript	XM38530662.1	protein_coding	5	c.419-2921G>C
chr2	45085906	C	G	PASS	intron_variant	MODIFIER	PDE4D	PDE4D	transcript	XM38530665.1	protein_coding	5	c.305-2921G>C
chr2	45085906	C	G	PASS	intron_variant	MODIFIER	PDE4D	PDE4D	transcript	XM38530661.1	protein_coding	5	c.443-2921G>C
chr2	45085906	C	G	PASS	intron_variant	MODIFIER	PDE4D	PDE4D	transcript	XM38530660.1	protein_coding	5	c.479-2921G>C
chr2	45085906	C	G	PASS	intron_variant	MODIFIER	PDE4D	PDE4D	transcript	XM38530664.1	protein_coding	5	c.401-2921G>C
chr2	45085906	C	G	PASS	intron_variant	MODIFIER	PDE4D	PDE4D	transcript	XM38530663.1	protein_coding	5	c.410-2921G>C
chr2	45085906	C	G	PASS	intron_variant	MODIFIER	PDE4D	PDE4D	transcript	XM38530658.1	protein_coding	5	c.620-2921G>C
chr2	45085906	C	G	PASS	intron_variant	MODIFIER	PDE4D	PDE4D	transcript	XM38530659.1	protein_coding	6	c.530-2921G>C
chr2	45085906	C	G	PASS	intron_variant	MODIFIER	PDE4D	PDE4D	transcript	XM38530657.1	protein_coding	7	c.626-2921G>C
chr2	45085906	C	G	PASS	intron_variant	MODIFIER	PDE4D	PDE4D	transcript	XM38530655.1	protein_coding	8	c.626-2921G>C
chr2	45085906	C	G	PASS	intron_variant	MODIFIER	PDE4D	PDE4D	transcript	XM38530656.1	protein_coding	7	c.626-2921G>C
chr2	45085906	C	G	PASS	intron_variant	MODIFIER	PDE4D	PDE4D	transcript	XM38530651.1	protein_coding	12	c.626-2921G>C
chr2	45085906	C	G	PASS	intron_variant	MODIFIER	PDE4D	PDE4D	transcript	XM38530652.1	protein_coding	9	c.626-2921G>C
chr2	45085906	C	G	PASS	intron_variant	MODIFIER	PDE4D	PDE4D	transcript	XM38530653.1	protein_coding	10	c.626-2921G>C
chr2	45085906	C	G	PASS	intron_variant	MODIFIER	PDE4D	PDE4D	transcript	XM38530654.1	protein_coding	8	c.626-2921G>C
chr2	45085906	C	G	PASS	intron_variant	MODIFIER	PDE4D	PDE4D	transcript	XM38530676.1	protein_coding	10	c.626-35844G>C
chr2	45085906	C	G	PASS	non_coding_transcript_exon_variant	MODIFIER	LOC111094464	LOC111094464	transcript	XR05355560.1	pseudogene	2	n.2157C>G
chr2	47535595	G	A	PASS	intergenic_region	MODIFIER	LOC119870255-LOC119871144	LOC119870255-LOC119871144	intergenic_region	LOC119870255-LOC119871144		-1	n.47535595G>A
chr2	47590017	C	G	PASS	intron_variant	MODIFIER	LOC119871109	LOC119871109	transcript	XR05355590.1	pseudogene	3	n.170-9040C>G
chr2	47614427	AG	A	PASS	intron_variant	MODIFIER	LOC119871109	LOC119871109	transcript	XR05355590.1	pseudogene	5	n.436+11922delG
chr2	48329058	C	CATG	PASS	intragenic_variant	MODIFIER	LOC100688221	LOC100688221	gene_variant	LOC100688221		-1	n.48329058_48329059insATG
chr2	48333069	G	A	PASS	intragenic_variant	MODIFIER	LOC100688221	LOC100688221	gene_variant	LOC100688221		-1	n.48333069G>A
chr2	48336364	C	A	PASS	intragenic_variant	MODIFIER	LOC100688221	LOC100688221	gene_variant	LOC100688221		-1	n.48336364C>A
chr2	48351315	C	T	PASS	intragenic_variant	MODIFIER	LOC100688221	LOC100688221	gene_variant	LOC100688221		-1	n.48351315C>T
chr2	48352639	G	A	PASS	intragenic_variant	MODIFIER	LOC100688221	LOC100688221	gene_variant	LOC100688221		-1	n.48352639G>A
chr2	48359132	G	GT	PASS	intragenic_variant	MODIFIER	LOC100688221	LOC100688221	gene_variant	LOC100688221		-1	n.48359132_48359133insT
chr2	48362213	G	A	PASS	intragenic_variant	MODIFIER	LOC100688221	LOC100688221	gene_variant	LOC100688221		-1	n.48362213G>A
chr2	48369490	A	T	PASS	intragenic_variant	MODIFIER	LOC100688221	LOC100688221	gene_variant	LOC100688221		-1	n.48369490A>T
chr2	48370287	TTAAAG	T	PASS	intragenic_variant	MODIFIER	LOC100688221	LOC100688221	gene_variant	LOC100688221		-1	n.48370288_48370292delTAAAG
chr2	48373256	T	G	PASS	intragenic_variant	MODIFIER	LOC100688221	LOC100688221	gene_variant	LOC100688221		-1	n.48373256T>G
chr2	48385263	CA	C	PASS	intragenic_variant	MODIFIER	LOC100688221	LOC100688221	gene_variant	LOC100688221		-1	n.48385264delA
chr2	48391729	C	A	PASS	intragenic_variant	MODIFIER	LOC100688221	LOC100688221	gene_variant	LOC100688221		-1	n.48391729C>A
chr2	48416824	A	C	PASS	intragenic_variant	MODIFIER	LOC100688221	LOC100688221	gene_variant	LOC100688221		-1	n.48416824A>C
chr2	48416905	C	T	PASS	intragenic_variant	MODIFIER	LOC100688221	LOC100688221	gene_variant	LOC100688221		-1	n.48416905C>T
chr2	48418321	TATC	T	PASS	intragenic_variant	MODIFIER	LOC100688221	LOC100688221	gene_variant	LOC100688221		-1	n.48418322_48418324delATC
chr2	48418459	CT	C	PASS	intragenic_variant	MODIFIER	LOC100688221	LOC100688221	gene_variant	LOC100688221		-1	n.48418460delT
chr2	48418650	C	T	PASS	intragenic_variant	MODIFIER	LOC100688221	LOC100688221	gene_variant	LOC100688221		-1	n.48418650C>T
chr2	48420011	CCCA	C	PASS	intragenic_variant	MODIFIER	LOC100688221	LOC100688221	gene_variant	LOC100688221		-1	n.48420012_48420014delCCA
chr2	48421832	G	A	PASS	intragenic_variant	MODIFIER	LOC100688221	LOC100688221	gene_variant	LOC100688221		-1	n.48421832G>A
chr2	48422080	C	T	PASS	intragenic_variant	MODIFIER	LOC100688221	LOC100688221	gene_variant	LOC100688221		-1	n.48422080C>T
chr2	48422416	G	A	PASS	intragenic_variant	MODIFIER	LOC100688221	LOC100688221	gene_variant	LOC100688221		-1	n.48422416G>A
chr2	48424321	T	G	PASS	intragenic_variant	MODIFIER	LOC100688221	LOC100688221	gene_variant	LOC100688221		-1	n.48424321T>G
chr2	48425448	C	A	PASS	intragenic_variant	MODIFIER	LOC100688221	LOC100688221	gene_variant	LOC100688221		-1	n.48425448C>A
chr2	48444575	A	T	PASS	intragenic_variant	MODIFIER	LOC100688221	LOC100688221	gene_variant	LOC100688221		-1	n.48444575A>T
chr2	48455390	T	G	PASS	intragenic_variant	MODIFIER	LOC100688221	LOC100688221	gene_variant	LOC100688221		-1	n.48455390T>G
chr2	48455481	TGA	T	PASS	intragenic_variant	MODIFIER	LOC100688221	LOC100688221	gene_variant	LOC100688221		-1	n.48455482_48455483delGA
chr2	48457631	G	A	PASS	intragenic_variant	MODIFIER	LOC100688221	LOC100688221	gene_variant	LOC100688221		-1	n.48457631G>A
chr2	48458479	TTTATTTTTTTA	T	PASS	intragenic_variant	MODIFIER	LOC100688221	LOC100688221	gene_variant	LOC100688221		-1	n.48458480_48458490delTTATTTTTTTA
chr2	48460029	T	G	PASS	intragenic_variant	MODIFIER	LOC100688221	LOC100688221	gene_variant	LOC100688221		-1	n.48460029T>G
chr2	48460286	GTTC	G	PASS	intragenic_variant	MODIFIER	LOC100688221	LOC100688221	gene_variant	LOC100688221		-1	n.48460287_48460289delTTC
chr2	48465081	G	A	PASS	intragenic_variant	MODIFIER	LOC100688221	LOC100688221	gene_variant	LOC100688221		-1	n.48465081G>A
chr2	48465815	T	C	PASS	intragenic_variant	MODIFIER	LOC100688221	LOC100688221	gene_variant	LOC100688221		-1	n.48465815T>C
chr2	48467211	AT	A	PASS	intragenic_variant	MODIFIER	LOC100688221	LOC100688221	gene_variant	LOC100688221		-1	n.48467212delT
chr2	48477438	C	G	PASS	intragenic_variant	MODIFIER	LOC100688221	LOC100688221	gene_variant	LOC100688221		-1	n.48477438C>G
chr2	48485541	G	T	PASS	intragenic_variant	MODIFIER	LOC100688221	LOC100688221	gene_variant	LOC100688221		-1	n.48485541G>T
chr2	48486012	T	A	PASS	intragenic_variant	MODIFIER	LOC100688221	LOC100688221	gene_variant	LOC100688221		-1	n.48486012T>A
chr2	48487307	C	T	PASS	intragenic_variant	MODIFIER	LOC100688221	LOC100688221	gene_variant	LOC100688221		-1	n.48487307C>T
chr2	48487320	G	A	PASS	intragenic_variant	MODIFIER	LOC100688221	LOC100688221	gene_variant	LOC100688221		-1	n.48487320G>A
chr2	48487364	G	A	PASS	intragenic_variant	MODIFIER	LOC100688221	LOC100688221	gene_variant	LOC100688221		-1	n.48487364G>A
chr2	48487390	T	C	PASS	intragenic_variant	MODIFIER	LOC100688221	LOC100688221	gene_variant	LOC100688221		-1	n.48487390T>C
chr2	48490165	G	A	PASS	intragenic_variant	MODIFIER	LOC100688221	LOC100688221	gene_variant	LOC100688221		-1	n.48490165G>A
chr2	48493093	G	A	PASS	intragenic_variant	MODIFIER	LOC100688221	LOC100688221	gene_variant	LOC100688221		-1	n.48493093G>A
chr2	48493562	A	T	PASS	intragenic_variant	MODIFIER	LOC100688221	LOC100688221	gene_variant	LOC100688221		-1	n.48493562A>T
chr2	48495464	C	T	PASS	intragenic_variant	MODIFIER	LOC100688221	LOC100688221	gene_variant	LOC100688221		-1	n.48495464C>T
chr2	48496019	C	T	PASS	intragenic_variant	MODIFIER	LOC100688221	LOC100688221	gene_variant	LOC100688221		-1	n.48496019C>T
chr2	48497297	G	A	PASS	intragenic_variant	MODIFIER	LOC100688221	LOC100688221	gene_variant	LOC100688221		-1	n.48497297G>A
chr2	48497385	A	T	PASS	intragenic_variant	MODIFIER	LOC100688221	LOC100688221	gene_variant	LOC100688221		-1	n.48497385A>T
chr2	48498071	G	A	PASS	intragenic_variant	MODIFIER	LOC100688221	LOC100688221	gene_variant	LOC100688221		-1	n.48498071G>A
chr2	48498594	C	T	PASS	intragenic_variant	MODIFIER	LOC100688221	LOC100688221	gene_variant	LOC100688221		-1	n.48498594C>T
chr2	48499010	C	T	PASS	intragenic_variant	MODIFIER	LOC100688221	LOC100688221	gene_variant	LOC100688221		-1	n.48499010C>T
chr2	48499833	A	G	PASS	intragenic_variant	MODIFIER	LOC100688221	LOC100688221	gene_variant	LOC100688221		-1	n.48499833A>G
chr2	48511423	C	T	PASS	intergenic_region	MODIFIER	LOC100688221-LOC100688300	LOC100688221-LOC100688300	intergenic_region	LOC100688221-LOC100688300		-1	n.48511423C>T
chr2	48525140	A	G	PASS	intergenic_region	MODIFIER	LOC100688221-LOC100688300	LOC100688221-LOC100688300	intergenic_region	LOC100688221-LOC100688300		-1	n.48525140A>G
chr2	48539213	G	A	PASS	intergenic_region	MODIFIER	LOC100688221-LOC100688300	LOC100688221-LOC100688300	intergenic_region	LOC100688221-LOC100688300		-1	n.48539213G>A
chr2	48554694	C	T	PASS	intergenic_region	MODIFIER	LOC100688221-LOC100688300	LOC100688221-LOC100688300	intergenic_region	LOC100688221-LOC100688300		-1	n.48554694C>T
chr2	48561139	G	A	PASS	intergenic_region	MODIFIER	LOC100688221-LOC100688300	LOC100688221-LOC100688300	intergenic_region	LOC100688221-LOC100688300		-1	n.48561139G>A
chr2	48561569	C	CT	PASS	intergenic_region	MODIFIER	LOC100688221-LOC100688300	LOC100688221-LOC100688300	intergenic_region	LOC100688221-LOC100688300		-1	n.48561569_48561570insT
chr2	48561763	A	G	PASS	intergenic_region	MODIFIER	LOC100688221-LOC100688300	LOC100688221-LOC100688300	intergenic_region	LOC100688221-LOC100688300		-1	n.48561763A>G
chr2	48564230	AT	A	PASS	intergenic_region	MODIFIER	LOC100688221-LOC100688300	LOC100688221-LOC100688300	intergenic_region	LOC100688221-LOC100688300		-1	n.48564231delT
chr2	48584514	C	T	PASS	intergenic_region	MODIFIER	LOC100688221-LOC100688300	LOC100688221-LOC100688300	intergenic_region	LOC100688221-LOC100688300		-1	n.48584514C>T
chr2	48621540	G	A	PASS	intergenic_region	MODIFIER	LOC100688221-LOC100688300	LOC100688221-LOC100688300	intergenic_region	LOC100688221-LOC100688300		-1	n.48621540G>A
chr2	48671626	C	T	PASS	intergenic_region	MODIFIER	LOC100688221-LOC100688300	LOC100688221-LOC100688300	intergenic_region	LOC100688221-LOC100688300		-1	n.48671626C>T
chr2	48706098	TTA	T	PASS	intergenic_region	MODIFIER	LOC100688221-LOC100688300	LOC100688221-LOC100688300	intergenic_region	LOC100688221-LOC100688300		-1	n.48706099_48706100delTA
chr2	48732435	G	T	PASS	intergenic_region	MODIFIER	LOC100688221-LOC100688300	LOC100688221-LOC100688300	intergenic_region	LOC100688221-LOC100688300		-1	n.48732435G>T
chr2	48777392	G	A	PASS	intergenic_region	MODIFIER	LOC100688221-LOC100688300	LOC100688221-LOC100688300	intergenic_region	LOC100688221-LOC100688300		-1	n.48777392G>A
chr2	48795102	G	A	PASS	intergenic_region	MODIFIER	LOC100688221-LOC100688300	LOC100688221-LOC100688300	intergenic_region	LOC100688221-LOC100688300		-1	n.48795102G>A
chr2	48813279	T	A	PASS	intergenic_region	MODIFIER	LOC100688221-LOC100688300	LOC100688221-LOC100688300	intergenic_region	LOC100688221-LOC100688300		-1	n.48813279T>A
chr2	48818644	T	A	PASS	intergenic_region	MODIFIER	LOC100688221-LOC100688300	LOC100688221-LOC100688300	intergenic_region	LOC100688221-LOC100688300		-1	n.48818644T>A
chr2	48850348	T	A	PASS	intergenic_region	MODIFIER	LOC100688221-LOC100688300	LOC100688221-LOC100688300	intergenic_region	LOC100688221-LOC100688300		-1	n.48850348T>A
chr2	48858361	G	T	PASS	intergenic_region	MODIFIER	LOC100688221-LOC100688300	LOC100688221-LOC100688300	intergenic_region	LOC100688221-LOC100688300		-1	n.48858361G>T
chr2	48919712	A	G	PASS	intragenic_variant	MODIFIER	LOC100688300	LOC100688300	gene_variant	LOC100688300		-1	n.48919712A>G
chr2	48929904	G	A	PASS	downstream_gene_variant	MODIFIER	LOC119870030	LOC119870030	transcript	XR05354997.1	pseudogene	-1	n.*2307C>T
chr2	48929904	G	A	PASS	intergenic_region	MODIFIER	LOC100688300-LOC119870030	LOC100688300-LOC119870030	intergenic_region	LOC100688300-LOC119870030		-1	n.48929904G>A
chr2	48934086	T	TA	PASS	intron_variant	MODIFIER	LOC119870030	LOC119870030	transcript	XR05354997.1	pseudogene	2	n.636-1501_636-1500insT
chr2	48940313	A	T	PASS	intron_variant	MODIFIER	LOC119870030	LOC119870030	transcript	XR05354997.1	pseudogene	2	n.636-7727T>A
chr2	48958059	T	A	PASS	intron_variant	MODIFIER	LOC119870030	LOC119870030	transcript	XR05354997.1	pseudogene	2	n.636-25473A>T
chr2	48959501	G	A	PASS	intron_variant	MODIFIER	LOC119870030	LOC119870030	transcript	XR05354997.1	pseudogene	2	n.636-26915C>T
chr2	48976638	T	A	PASS	intron_variant	MODIFIER	LOC119870030	LOC119870030	transcript	XR05354997.1	pseudogene	2	n.635+17849A>T
chr2	49000873	C	T	PASS	downstream_gene_variant	MODIFIER	LOC111094653	LOC111094653	transcript	XR05354996.1	pseudogene	-1	n.*3644C>T
chr2	49000873	C	T	PASS	intron_variant	MODIFIER	LOC119870030	LOC119870030	transcript	XR05354997.1	pseudogene	1	n.564-6315G>A
chr2	49064523	G	T	PASS	intergenic_region	MODIFIER	LOC119870030-LOC119876032	LOC119870030-LOC119876032	intergenic_region	LOC119870030-LOC119876032		-1	n.49064523G>T
chr2	49311966	C	T	PASS	upstream_gene_variant	MODIFIER	LOC106557920	LOC106557920	transcript	XR05355608.1	pseudogene	-1	n.-2604C>T
chr2	49311966	C	T	PASS	intergenic_region	MODIFIER	LOC111092366-LOC106557920	LOC111092366-LOC106557920	intergenic_region	LOC111092366-LOC106557920		-1	n.49311966C>T
chr2	49316431	G	A	PASS	upstream_gene_variant	MODIFIER	LOC106557920	LOC106557920	transcript	XR05355607.1	pseudogene	-1	n.-3286G>A
chr2	49316431	G	A	PASS	upstream_gene_variant	MODIFIER	LOC106557920	LOC106557920	transcript	XR05355606.1	pseudogene	-1	n.-3517G>A
chr2	49316431	G	A	PASS	upstream_gene_variant	MODIFIER	LOC106557920	LOC106557920	transcript	XR05355605.1	pseudogene	-1	n.-3517G>A
chr2	49316431	G	A	PASS	upstream_gene_variant	MODIFIER	LOC106557920	LOC106557920	transcript	XR05355609.1	pseudogene	-1	n.-3517G>A
chr2	49316431	G	A	PASS	intron_variant	MODIFIER	LOC106557920	LOC106557920	transcript	XR05355608.1	pseudogene	1	n.51+1811G>A
chr2	49328709	T	A	PASS	intron_variant	MODIFIER	LOC106557920	LOC106557920	transcript	XR05355607.1	pseudogene	3	n.443-421T>A
chr2	49328709	T	A	PASS	intron_variant	MODIFIER	LOC111092367	LOC111092367	transcript	XR05355604.1	pseudogene	4	n.305-13A>T
chr2	49328709	T	A	PASS	intron_variant	MODIFIER	LOC106557920	LOC106557920	transcript	XR05355608.1	pseudogene	3	n.245-421T>A
chr2	49328709	T	A	PASS	intron_variant	MODIFIER	LOC106557920	LOC106557920	transcript	XR05355606.1	pseudogene	3	n.329-421T>A
chr2	49328709	T	A	PASS	intron_variant	MODIFIER	LOC106557920	LOC106557920	transcript	XR05355605.1	pseudogene	3	n.329-421T>A
chr2	49328709	T	A	PASS	intron_variant	MODIFIER	LOC106557920	LOC106557920	transcript	XR05355609.1	pseudogene	3	n.329-421T>A
chr2	49369644	GA	G	PASS	intron_variant	MODIFIER	LOC106557920	LOC106557920	transcript	XR05355607.1	pseudogene	6	n.884-14284delA
chr2	49369644	GA	G	PASS	intron_variant	MODIFIER	LOC111092367	LOC111092367	transcript	XR05355604.1	pseudogene	2	n.146+17751delT
chr2	49369644	GA	G	PASS	intron_variant	MODIFIER	LOC106557920	LOC106557920	transcript	XR05355608.1	pseudogene	6	n.686-14284delA
chr2	49369644	GA	G	PASS	intron_variant	MODIFIER	LOC106557920	LOC106557920	transcript	XR05355605.1	pseudogene	6	n.770-14284delA
chr2	49369644	GA	G	PASS	intron_variant	MODIFIER	LOC106557920	LOC106557920	transcript	XR05355609.1	pseudogene	5	n.620-14284delA
chr2	49433136	G	A	PASS	intron_variant	MODIFIER	RNF180	RNF180	transcript	XM38530706.1	protein_coding	2	c.135+4726G>A
chr2	49433136	G	A	PASS	intron_variant	MODIFIER	RNF180	RNF180	transcript	XM38530707.1	protein_coding	2	c.135+4726G>A
chr2	49478766	C	T	PASS	intron_variant	MODIFIER	RNF180	RNF180	transcript	XM38530706.1	protein_coding	4	c.1191+24127C>T
chr2	49478766	C	T	PASS	intron_variant	MODIFIER	RNF180	RNF180	transcript	XM38530707.1	protein_coding	4	c.1191+24127C>T
chr2	49513461	A	G	PASS	intron_variant	MODIFIER	RNF180	RNF180	transcript	XM38530706.1	protein_coding	4	c.1192-26592A>G
chr2	49513461	A	G	PASS	intron_variant	MODIFIER	RNF180	RNF180	transcript	XM38530707.1	protein_coding	4	c.1192-26592A>G
chr2	49590574	A	G	PASS	intergenic_region	MODIFIER	RNF180-RGS7BP	RNF180-RGS7BP	intergenic_region	RNF180-RGS7BP		-1	n.49590574A>G
chr2	49620542	T	G	PASS	intergenic_region	MODIFIER	RNF180-RGS7BP	RNF180-RGS7BP	intergenic_region	RNF180-RGS7BP		-1	n.49620542T>G
chr2	49643078	A	G	PASS	intergenic_region	MODIFIER	RNF180-RGS7BP	RNF180-RGS7BP	intergenic_region	RNF180-RGS7BP		-1	n.49643078A>G
chr2	49654655	G	A	PASS	upstream_gene_variant	MODIFIER	RGS7BP	RGS7BP	transcript	XM38530708.1	protein_coding	-1	c.-4219G>A
chr2	49654655	G	A	PASS	upstream_gene_variant	MODIFIER	RGS7BP	RGS7BP	transcript	XM38530710.1	protein_coding	-1	c.-4219G>A
chr2	49654655	G	A	PASS	upstream_gene_variant	MODIFIER	RGS7BP	RGS7BP	transcript	XM38530709.1	protein_coding	-1	c.-4576G>A
chr2	49654655	G	A	PASS	intergenic_region	MODIFIER	RNF180-RGS7BP	RNF180-RGS7BP	intergenic_region	RNF180-RGS7BP		-1	n.49654655G>A
chr2	49658173	G	A	PASS	upstream_gene_variant	MODIFIER	RGS7BP	RGS7BP	transcript	XM38530708.1	protein_coding	-1	c.-701G>A
chr2	49658173	G	A	PASS	upstream_gene_variant	MODIFIER	RGS7BP	RGS7BP	transcript	XM38530710.1	protein_coding	-1	c.-701G>A
chr2	49658173	G	A	PASS	upstream_gene_variant	MODIFIER	RGS7BP	RGS7BP	transcript	XM38530709.1	protein_coding	-1	c.-1058G>A
chr2	49658173	G	A	PASS	intergenic_region	MODIFIER	RNF180-RGS7BP	RNF180-RGS7BP	intergenic_region	RNF180-RGS7BP		-1	n.49658173G>A
chr2	49689404	G	A	PASS	intron_variant	MODIFIER	RGS7BP	RGS7BP	transcript	XM38530708.1	protein_coding	2	c.333-29011G>A
chr2	49689404	G	A	PASS	intron_variant	MODIFIER	RGS7BP	RGS7BP	transcript	XM38530710.1	protein_coding	2	c.333-29011G>A
chr2	49689404	G	A	PASS	intron_variant	MODIFIER	RGS7BP	RGS7BP	transcript	XM38530709.1	protein_coding	2	c.216-29011G>A
chr2	49694628	G	T	PASS	intron_variant	MODIFIER	RGS7BP	RGS7BP	transcript	XM38530708.1	protein_coding	2	c.333-23787G>T
chr2	49694628	G	T	PASS	intron_variant	MODIFIER	RGS7BP	RGS7BP	transcript	XM38530710.1	protein_coding	2	c.333-23787G>T
chr2	49694628	G	T	PASS	intron_variant	MODIFIER	RGS7BP	RGS7BP	transcript	XM38530709.1	protein_coding	2	c.216-23787G>T
chr2	49704035	T	G	PASS	intron_variant	MODIFIER	RGS7BP	RGS7BP	transcript	XM38530708.1	protein_coding	2	c.333-14380T>G
chr2	49704035	T	G	PASS	intron_variant	MODIFIER	RGS7BP	RGS7BP	transcript	XM38530710.1	protein_coding	2	c.333-14380T>G
chr2	49704035	T	G	PASS	intron_variant	MODIFIER	RGS7BP	RGS7BP	transcript	XM38530709.1	protein_coding	2	c.216-14380T>G
chr2	49722024	A	T	PASS	intron_variant	MODIFIER	RGS7BP	RGS7BP	transcript	XM38530708.1	protein_coding	3	c.463+3479A>T
chr2	49722024	A	T	PASS	intron_variant	MODIFIER	RGS7BP	RGS7BP	transcript	XM38530710.1	protein_coding	3	c.463+3479A>T
chr2	49722024	A	T	PASS	intron_variant	MODIFIER	RGS7BP	RGS7BP	transcript	XM38530709.1	protein_coding	3	c.346+3479A>T
chr2	49722923	C	T	PASS	intron_variant	MODIFIER	RGS7BP	RGS7BP	transcript	XM38530708.1	protein_coding	3	c.463+4378C>T
chr2	49722923	C	T	PASS	intron_variant	MODIFIER	RGS7BP	RGS7BP	transcript	XM38530710.1	protein_coding	3	c.463+4378C>T
chr2	49722923	C	T	PASS	intron_variant	MODIFIER	RGS7BP	RGS7BP	transcript	XM38530709.1	protein_coding	3	c.346+4378C>T
chr2	49733137	G	A	PASS	intron_variant	MODIFIER	RGS7BP	RGS7BP	transcript	XM38530708.1	protein_coding	3	c.464-2777G>A
chr2	49733137	G	A	PASS	intron_variant	MODIFIER	RGS7BP	RGS7BP	transcript	XM38530710.1	protein_coding	3	c.464-2777G>A
chr2	49733137	G	A	PASS	intron_variant	MODIFIER	RGS7BP	RGS7BP	transcript	XM38530709.1	protein_coding	3	c.347-2777G>A
chr2	49736861	C	T	PASS	intron_variant	MODIFIER	RGS7BP	RGS7BP	transcript	XM38530708.1	protein_coding	4	c.611+800C>T
chr2	49736861	C	T	PASS	intron_variant	MODIFIER	RGS7BP	RGS7BP	transcript	XM38530710.1	protein_coding	4	c.611+800C>T
chr2	49736861	C	T	PASS	intron_variant	MODIFIER	RGS7BP	RGS7BP	transcript	XM38530709.1	protein_coding	4	c.494+800C>T
chr2	49763067	T	G	PASS	downstream_gene_variant	MODIFIER	RGS7BP	RGS7BP	transcript	XM38530708.1	protein_coding	-1	c.*7289T>G
chr2	49763067	T	G	PASS	downstream_gene_variant	MODIFIER	RGS7BP	RGS7BP	transcript	XM38530709.1	protein_coding	-1	c.*7289T>G
chr2	49763067	T	G	PASS	intergenic_region	MODIFIER	RGS7BP-SHISAL2B	RGS7BP-SHISAL2B	intergenic_region	RGS7BP-SHISAL2B		-1	n.49763067T>G
chr2	49792076	G	A	PASS	intergenic_region	MODIFIER	RGS7BP-SHISAL2B	RGS7BP-SHISAL2B	intergenic_region	RGS7BP-SHISAL2B		-1	n.49792076G>A
chr2	49806344	C	T	PASS	intergenic_region	MODIFIER	RGS7BP-SHISAL2B	RGS7BP-SHISAL2B	intergenic_region	RGS7BP-SHISAL2B		-1	n.49806344C>T
chr2	49912708	G	A	PASS	intron_variant	MODIFIER	CWC27	CWC27	transcript	XM38530711.1	protein_coding	7	c.670-408G>A
chr2	50056772	G	A	PASS	intron_variant	MODIFIER	CWC27	CWC27	transcript	XM38530711.1	protein_coding	13	c.1256+16877G>A
chr2	50111692	A	T	PASS	intergenic_region	MODIFIER	LOC111094654-LOC111092395	LOC111094654-LOC111092395	intergenic_region	LOC111094654-LOC111092395		-1	n.50111692A>T
chr2	50156036	C	T	PASS	intergenic_region	MODIFIER	LOC111092395-ADAMTS6	LOC111092395-ADAMTS6	intergenic_region	LOC111092395-ADAMTS6		-1	n.50156036C>T
chr2	50167528	G	A	PASS	intergenic_region	MODIFIER	LOC111092395-ADAMTS6	LOC111092395-ADAMTS6	intergenic_region	LOC111092395-ADAMTS6		-1	n.50167528G>A
chr2	50170329	G	A	PASS	intergenic_region	MODIFIER	LOC111092395-ADAMTS6	LOC111092395-ADAMTS6	intergenic_region	LOC111092395-ADAMTS6		-1	n.50170329G>A
chr2	50175318	A	ACAAG	PASS	intergenic_region	MODIFIER	LOC111092395-ADAMTS6	LOC111092395-ADAMTS6	intergenic_region	LOC111092395-ADAMTS6		-1	n.50175318_50175319insCAAG
chr2	50210429	G	A	PASS	intron_variant	MODIFIER	ADAMTS6	ADAMTS6	transcript	XM38530727.1	protein_coding	21	c.2910+1226C>T
chr2	50216139	T	C	PASS	intron_variant	MODIFIER	ADAMTS6	ADAMTS6	transcript	XM38530727.1	protein_coding	20	c.2706-4280A>G
chr2	50295182	G	A	PASS	intron_variant	MODIFIER	ADAMTS6	ADAMTS6	transcript	XM38530727.1	protein_coding	10	c.1513-5828C>T
chr2	50308437	C	A	PASS	intron_variant	MODIFIER	ADAMTS6	ADAMTS6	transcript	XM38530727.1	protein_coding	9	c.1371-1987G>T
chr2	50355663	T	A	PASS	intron_variant	MODIFIER	ADAMTS6	ADAMTS6	transcript	XM38530727.1	protein_coding	7	c.1118-1094A>T
chr2	50356531	C	CTATTTTCACAACCTCGTGCTCGCTTCGGCAGCACATATACTAAAA	PASS	intron_variant	MODIFIER	ADAMTS6	ADAMTS6	transcript	XM38530727.1	protein_coding	7	c.1118-1963_1118-1962insTTTTAGTATATGTGCTGCCGAAGCGAGCACGAGGTTGTGAAAATA
chr2	50438329	A	C	PASS	intron_variant	MODIFIER	ADAMTS6	ADAMTS6	transcript	XM38530727.1	protein_coding	6	c.1073+8905T>G
chr2	50521138	G	A	PASS	intron_variant	MODIFIER	CENPK	CENPK	transcript	XM38530749.1	protein_coding	4	c.174+1019C>T
chr2	50521138	G	A	PASS	intron_variant	MODIFIER	CENPK	CENPK	transcript	XM38530751.1	protein_coding	4	c.174+1019C>T
chr2	50521138	G	A	PASS	intron_variant	MODIFIER	CENPK	CENPK	transcript	XM38530750.1	protein_coding	4	c.174+1019C>T
chr2	50563851	A	C	PASS	intron_variant	MODIFIER	TRIM23	TRIM23	transcript	XM38530736.1	protein_coding	7	c.1180-47T>G
chr2	50563851	A	C	PASS	intron_variant	MODIFIER	TRIM23	TRIM23	transcript	XM38530737.1	protein_coding	7	c.1006-47T>G
chr2	50563851	A	C	PASS	intron_variant	MODIFIER	TRIM23	TRIM23	transcript	XM38530738.1	protein_coding	6	c.901-47T>G
chr2	50566834	TG	T	PASS	intron_variant	MODIFIER	TRIM23	TRIM23	transcript	XM38530736.1	protein_coding	7	c.1180-3031delC
chr2	50566834	TG	T	PASS	intron_variant	MODIFIER	TRIM23	TRIM23	transcript	XM38530737.1	protein_coding	7	c.1006-3031delC
chr2	50566834	TG	T	PASS	intron_variant	MODIFIER	TRIM23	TRIM23	transcript	XM38530738.1	protein_coding	6	c.901-3031delC
chr2	51528184	C	G	PASS	intron_variant	MODIFIER	MAST4	MAST4	transcript	XM38529583.1	protein_coding	3	c.663+27856C>G
chr2	52446260	T	TAAAGAAAGCCTGTTTGAAAAAAAAAAAAAAAAAAAAAAAAAAAAAAAAAAAAAAAA	PASS	intergenic_region	MODIFIER	LOC111094657-LOC119870276	LOC111094657-LOC119870276	intergenic_region	LOC111094657-LOC119870276		-1	n.52446260_52446261insAAAGAAAGCCTGTTTGAAAAAAAAAAAAAAAAAAAAAAAAAAAAAAAAAAAAAAAA
chr2	53020647	G	C	PASS	intergenic_region	MODIFIER	LOC119870277-LOC119870279	LOC119870277-LOC119870279	intergenic_region	LOC119870277-LOC119870279		-1	n.53020647G>C
chr2	55773451	T	C	PASS	intron_variant	MODIFIER	ARHGEF28	ARHGEF28	transcript	XM38530833.1	protein_coding	2	c.34-5273T>C
chr2	55773451	T	C	PASS	intron_variant	MODIFIER	ARHGEF28	ARHGEF28	transcript	XM38530843.1	protein_coding	2	c.34-5273T>C
chr2	55773451	T	C	PASS	intron_variant	MODIFIER	ARHGEF28	ARHGEF28	transcript	XM38530840.1	protein_coding	2	c.34-5273T>C
chr2	55773451	T	C	PASS	intron_variant	MODIFIER	ARHGEF28	ARHGEF28	transcript	XM38530841.1	protein_coding	2	c.34-5273T>C
chr2	55773451	T	C	PASS	intron_variant	MODIFIER	ARHGEF28	ARHGEF28	transcript	XM38530842.1	protein_coding	2	c.34-5273T>C
chr2	55773451	T	C	PASS	intron_variant	MODIFIER	ARHGEF28	ARHGEF28	transcript	XM38530836.1	protein_coding	2	c.34-5273T>C
chr2	55773451	T	C	PASS	intron_variant	MODIFIER	ARHGEF28	ARHGEF28	transcript	XM38530839.1	protein_coding	2	c.34-5273T>C
chr2	55773451	T	C	PASS	intron_variant	MODIFIER	ARHGEF28	ARHGEF28	transcript	XM38530838.1	protein_coding	2	c.34-5273T>C
chr2	55773451	T	C	PASS	intron_variant	MODIFIER	ARHGEF28	ARHGEF28	transcript	XM38530837.1	protein_coding	2	c.34-5273T>C
chr2	55773451	T	C	PASS	intron_variant	MODIFIER	ARHGEF28	ARHGEF28	transcript	XM38530835.1	protein_coding	2	c.-6-5273T>C
chr2	55773451	T	C	PASS	intron_variant	MODIFIER	ARHGEF28	ARHGEF28	transcript	XM38530834.1	protein_coding	2	c.34-5273T>C
chr2	56402362	C	T	PASS	intergenic_region	MODIFIER	ARHGEF28-ENC1	ARHGEF28-ENC1	intergenic_region	ARHGEF28-ENC1		-1	n.56402362C>T
chr2	57691753	A	ATTATACCCTCATCTTTTTTTTTTTTTTTTTTTTTTTTTTTTTTTTTTTTATTTTTTTTTTTT	PASS	intron_variant	MODIFIER	CSNK2A2	CSNK2A2	transcript	XM38530914.1	protein_coding	5	c.379-171_379-170insTTATACCCTCATCTTTTTTTTTTTTTTTTTTTTTTTTTTTTTTTTTTTTATTTTTTTTTTTT
chr2	57691753	A	ATTATACCCTCATCTTTTTTTTTTTTTTTTTTTTTTTTTTTTTTTTTTTTATTTTTTTTTTTT	PASS	intron_variant	MODIFIER	CSNK2A2	CSNK2A2	transcript	XM38530921.1	protein_coding	4	c.-42-171_-42-170insTTATACCCTCATCTTTTTTTTTTTTTTTTTTTTTTTTTTTTTTTTTTTTATTTTTTTTTTTT
chr2	57691753	A	ATTATACCCTCATCTTTTTTTTTTTTTTTTTTTTTTTTTTTTTTTTTTTTATTTTTTTTTTTT	PASS	intron_variant	MODIFIER	CSNK2A2	CSNK2A2	transcript	XM38530918.1	protein_coding	4	c.277-171_277-170insTTATACCCTCATCTTTTTTTTTTTTTTTTTTTTTTTTTTTTTTTTTTTTATTTTTTTTTTTT
chr2	57691753	A	ATTATACCCTCATCTTTTTTTTTTTTTTTTTTTTTTTTTTTTTTTTTTTTATTTTTTTTTTTT	PASS	intron_variant	MODIFIER	CSNK2A2	CSNK2A2	transcript	XM38530915.1	protein_coding	5	c.379-171_379-170insTTATACCCTCATCTTTTTTTTTTTTTTTTTTTTTTTTTTTTTTTTTTTTATTTTTTTTTTTT
chr2	57691753	A	ATTATACCCTCATCTTTTTTTTTTTTTTTTTTTTTTTTTTTTTTTTTTTTATTTTTTTTTTTT	PASS	intron_variant	MODIFIER	CSNK2A2	CSNK2A2	transcript	XR05355709.1	pseudogene	5	n.1141-171_1141-170insTTATACCCTCATCTTTTTTTTTTTTTTTTTTTTTTTTTTTTTTTTTTTTATTTTTTTTTTTT
chr2	57691753	A	ATTATACCCTCATCTTTTTTTTTTTTTTTTTTTTTTTTTTTTTTTTTTTTATTTTTTTTTTTT	PASS	intron_variant	MODIFIER	CSNK2A2	CSNK2A2	transcript	XM38530917.1	protein_coding	4	c.295-171_295-170insTTATACCCTCATCTTTTTTTTTTTTTTTTTTTTTTTTTTTTTTTTTTTTATTTTTTTTTTTT
chr2	57691753	A	ATTATACCCTCATCTTTTTTTTTTTTTTTTTTTTTTTTTTTTTTTTTTTTATTTTTTTTTTTT	PASS	intron_variant	MODIFIER	CSNK2A2	CSNK2A2	transcript	XM38530916.1	protein_coding	4	c.370-171_370-170insTTATACCCTCATCTTTTTTTTTTTTTTTTTTTTTTTTTTTTTTTTTTTTATTTTTTTTTTTT
chr2	57691753	A	ATTATACCCTCATCTTTTTTTTTTTTTTTTTTTTTTTTTTTTTTTTTTTTATTTTTTTTTTTT	PASS	intron_variant	MODIFIER	CSNK2A2	CSNK2A2	transcript	XM38530919.1	protein_coding	3	c.268-171_268-170insTTATACCCTCATCTTTTTTTTTTTTTTTTTTTTTTTTTTTTTTTTTTTTATTTTTTTTTTTT
chr2	57691753	A	ATTATACCCTCATCTTTTTTTTTTTTTTTTTTTTTTTTTTTTTTTTTTTTATTTTTTTTTTTT	PASS	intron_variant	MODIFIER	CSNK2A2	CSNK2A2	transcript	XM38530920.1	protein_coding	3	c.217-171_217-170insTTATACCCTCATCTTTTTTTTTTTTTTTTTTTTTTTTTTTTTTTTTTTTATTTTTTTTTTTT
chr2	57846182	C	T	PASS	upstream_gene_variant	MODIFIER	TEPP	TEPP	transcript	XM38530931.1	protein_coding	-1	c.-4033G>A
chr2	57846182	C	T	PASS	upstream_gene_variant	MODIFIER	TEPP	TEPP	transcript	XM38530933.1	protein_coding	-1	c.-4149G>A
chr2	57846182	C	T	PASS	upstream_gene_variant	MODIFIER	TEPP	TEPP	transcript	XM38530932.1	protein_coding	-1	c.-4033G>A
chr2	57846182	C	T	PASS	intron_variant	MODIFIER	CNGB1	CNGB1	transcript	NM01284462.1	protein_coding	1	c.-9+858C>T
chr2	59246957	C	T	PASS	intron_variant	MODIFIER	GNAO1	GNAO1	transcript	XM38531014.1	protein_coding	2	c.161+7611G>A
chr2	59246957	C	T	PASS	intron_variant	MODIFIER	GNAO1	GNAO1	transcript	XM38531015.1	protein_coding	2	c.161+7611G>A
chr2	83958153	C	T	PASS	upstream_gene_variant	MODIFIER	C2H1orf167	C2H1orf167	transcript	XM38531991.1	protein_coding	-1	c.-5069G>A
chr2	83958153	C	T	PASS	intron_variant	MODIFIER	C2H1orf167	C2H1orf167	transcript	XM38531989.1	protein_coding	1	c.-338+725G>A
chr2	83958153	C	T	PASS	intron_variant	MODIFIER	C2H1orf167	C2H1orf167	transcript	XM38531994.1	protein_coding	1	c.-338+725G>A
chr2	83958153	C	T	PASS	intron_variant	MODIFIER	C2H1orf167	C2H1orf167	transcript	XM38531996.1	protein_coding	1	c.-338+725G>A
chr2	83958153	C	T	PASS	intron_variant	MODIFIER	C2H1orf167	C2H1orf167	transcript	XM38531997.1	protein_coding	1	c.-338+725G>A
chr2	83958153	C	T	PASS	intron_variant	MODIFIER	C2H1orf167	C2H1orf167	transcript	XM38531998.1	protein_coding	1	c.-338+725G>A
chr2	83958153	C	T	PASS	intron_variant	MODIFIER	C2H1orf167	C2H1orf167	transcript	XM38531990.1	protein_coding	1	c.-338+1096G>A
chr2	83958153	C	T	PASS	intron_variant	MODIFIER	C2H1orf167	C2H1orf167	transcript	XM38531993.1	protein_coding	1	c.-338+1331G>A
chr2	83958153	C	T	PASS	intron_variant	MODIFIER	C2H1orf167	C2H1orf167	transcript	XM38532005.1	protein_coding	1	c.-338+725G>A
chr2	83958153	C	T	PASS	intron_variant	MODIFIER	C2H1orf167	C2H1orf167	transcript	XM38531995.1	protein_coding	1	c.-338+725G>A
chr2	83958153	C	T	PASS	intron_variant	MODIFIER	C2H1orf167	C2H1orf167	transcript	XM38531999.1	protein_coding	1	c.-338+725G>A
chr2	83958153	C	T	PASS	intron_variant	MODIFIER	C2H1orf167	C2H1orf167	transcript	XM38532000.1	protein_coding	1	c.-338+725G>A
chr2	83958153	C	T	PASS	intron_variant	MODIFIER	C2H1orf167	C2H1orf167	transcript	XM38532001.1	protein_coding	1	c.-338+725G>A
chr2	83958153	C	T	PASS	intron_variant	MODIFIER	C2H1orf167	C2H1orf167	transcript	XM38532002.1	protein_coding	1	c.-338+725G>A
chr2	83958153	C	T	PASS	intron_variant	MODIFIER	C2H1orf167	C2H1orf167	transcript	XM38532003.1	protein_coding	1	c.-338+725G>A
chr2	83958153	C	T	PASS	intron_variant	MODIFIER	C2H1orf167	C2H1orf167	transcript	XM38532004.1	protein_coding	1	c.-338+725G>A
chr2	83958153	C	T	PASS	intron_variant	MODIFIER	C2H1orf167	C2H1orf167	transcript	XM38532006.1	protein_coding	1	c.-338+725G>A
chr2	83958153	C	T	PASS	intron_variant	MODIFIER	C2H1orf167	C2H1orf167	transcript	XM38532007.1	protein_coding	1	c.-338+725G>A
chr2	83958153	C	T	PASS	intron_variant	MODIFIER	C2H1orf167	C2H1orf167	transcript	XM38532008.1	protein_coding	1	c.-338+725G>A
chr3	33936110	C	CT	PASS	intergenic_region	MODIFIER	GABRG3-GABRA5	GABRG3-GABRA5	intergenic_region	GABRG3-GABRA5		-1	n.33936110_33936111insT
chr3	42417431	A	C	PASS	missense_variant	MODERATE	IGF1R	IGF1R	transcript	XM38532717.1	protein_coding	5	c.1108A>C	p.Ile370Leu
chr3	42417431	A	C	PASS	missense_variant	MODERATE	IGF1R	IGF1R	transcript	XM38532719.1	protein_coding	5	c.1108A>C	p.Ile370Leu
chr3	42417431	A	C	PASS	missense_variant	MODERATE	IGF1R	IGF1R	transcript	XM38532718.1	protein_coding	5	c.1039A>C	p.Ile347Leu
chr3	69864405	C	T	PASS	intergenic_region	MODIFIER	ZNF518B-WDR1	ZNF518B-WDR1	intergenic_region	ZNF518B-WDR1		-1	n.69864405C>T
chr3	70496440	T	C	PASS	intron_variant	MODIFIER	STX18	STX18	transcript	XM38533393.1	protein_coding	1	c.171+32053A>G
chr3	70496440	T	C	PASS	intron_variant	MODIFIER	STX18	STX18	transcript	XM38533399.1	protein_coding	1	c.-76+22774A>G
chr3	70496440	T	C	PASS	intron_variant	MODIFIER	STX18	STX18	transcript	XM38533397.1	protein_coding	1	c.-76+31892A>G
chr3	70496440	T	C	PASS	intron_variant	MODIFIER	STX18	STX18	transcript	XM38533394.1	protein_coding	1	c.171+32053A>G
chr3	70496440	T	C	PASS	intron_variant	MODIFIER	STX18	STX18	transcript	XR05357253.1	pseudogene	1	n.235+32053A>G
chr3	71484440	T	G	PASS	intron_variant	MODIFIER	EVC2	EVC2	transcript	XM38533701.1	protein_coding	6	c.927+159A>C
chr3	73016399	G	T	PASS	upstream_gene_variant	MODIFIER	N4BP2	N4BP2	transcript	XM38533431.1	protein_coding	-1	c.-5190C>A
chr3	73016399	G	T	PASS	upstream_gene_variant	MODIFIER	N4BP2	N4BP2	transcript	XR05357275.1	pseudogene	-1	n.-4765C>A
chr3	73016399	G	T	PASS	upstream_gene_variant	MODIFIER	N4BP2	N4BP2	transcript	XM38533432.1	protein_coding	-1	c.-5296C>A
chr3	73016399	G	T	PASS	upstream_gene_variant	MODIFIER	N4BP2	N4BP2	transcript	XM38533435.1	protein_coding	-1	c.-5213C>A
chr3	73016399	G	T	PASS	upstream_gene_variant	MODIFIER	N4BP2	N4BP2	transcript	XM38533436.1	protein_coding	-1	c.-5107C>A
chr3	73016399	G	T	PASS	upstream_gene_variant	MODIFIER	N4BP2	N4BP2	transcript	XM38533438.1	protein_coding	-1	c.-5190C>A
chr3	73016399	G	T	PASS	upstream_gene_variant	MODIFIER	N4BP2	N4BP2	transcript	XM38533440.1	protein_coding	-1	c.-5110C>A
chr3	73016399	G	T	PASS	upstream_gene_variant	MODIFIER	N4BP2	N4BP2	transcript	XM38533441.1	protein_coding	-1	c.-5004C>A
chr3	73016399	G	T	PASS	upstream_gene_variant	MODIFIER	N4BP2	N4BP2	transcript	XM38533442.1	protein_coding	-1	c.-5054C>A
chr3	73016399	G	T	PASS	upstream_gene_variant	MODIFIER	N4BP2	N4BP2	transcript	XR05357276.1	pseudogene	-1	n.-4765C>A
chr3	73016399	G	T	PASS	downstream_gene_variant	MODIFIER	LOC119871251	LOC119871251	transcript	XR05357277.1	pseudogene	-1	n.*1717G>T
chr3	73016399	G	T	PASS	intergenic_region	MODIFIER	LOC119871251-TRNAK-CUU28	LOC119871251-TRNAK-CUU28	intergenic_region	LOC119871251-TRNAK-CUU28		-1	n.73016399G>T
chr3	73062842	A	C	PASS	upstream_gene_variant	MODIFIER	TRNAK-CUU28	TRNAK-CUU28	transcript	unassigned_transcript1	protein_coding	-1	c.-2154T>G
chr3	73062842	A	C	PASS	intergenic_region	MODIFIER	TRNAK-CUU28-LOC119876149	TRNAK-CUU28-LOC119876149	intergenic_region	TRNAK-CUU28-LOC119876149		-1	n.73062842A>C
chr3	73843146	A	AGTGG	PASS	intron_variant	MODIFIER	LOC111095295	LOC111095295	transcript	XR05357291.1	pseudogene	1	n.148+13478_148+13479insGTGG
chr3	73843146	A	AGTGG	PASS	intron_variant	MODIFIER	KLHL5	KLHL5	transcript	XM38533472.1	protein_coding	10	c.1997+1810_1997+1811insCCAC
chr3	73843146	A	AGTGG	PASS	intron_variant	MODIFIER	KLHL5	KLHL5	transcript	XM38533473.1	protein_coding	9	c.1772+1810_1772+1811insCCAC
chr3	73843146	A	AGTGG	PASS	intron_variant	MODIFIER	KLHL5	KLHL5	transcript	XM38533477.1	protein_coding	9	c.1898+1810_1898+1811insCCAC
chr3	73843146	A	AGTGG	PASS	intron_variant	MODIFIER	KLHL5	KLHL5	transcript	XM38533474.1	protein_coding	9	c.1568+1810_1568+1811insCCAC
chr3	73843146	A	AGTGG	PASS	intron_variant	MODIFIER	KLHL5	KLHL5	transcript	XM38533475.1	protein_coding	9	c.1526+1810_1526+1811insCCAC
chr3	73843146	A	AGTGG	PASS	intron_variant	MODIFIER	KLHL5	KLHL5	transcript	XM38533476.1	protein_coding	9	c.1478+1810_1478+1811insCCAC
chr3	74111337	C	T	PASS	upstream_gene_variant	MODIFIER	TLR1	TLR1	transcript	NM01146143.1	protein_coding	-1	c.-3941C>T
chr3	74111337	C	T	PASS	intergenic_region	MODIFIER	LOC119876150-TLR1	LOC119876150-TLR1	intergenic_region	LOC119876150-TLR1		-1	n.74111337C>T
chr3	74144622	C	G	PASS	downstream_gene_variant	MODIFIER	TLR10	TLR10	transcript	NM01173127.1	protein_coding	-1	c.*1070C>G
chr3	74144622	C	G	PASS	intron_variant	MODIFIER	LOC119876151	LOC119876151	transcript	XR05357295.1	pseudogene	2	n.172+6484C>G
chr3	74144622	C	G	PASS	intron_variant	MODIFIER	LOC119876151	LOC119876151	transcript	XR05357294.1	pseudogene	2	n.173-3191C>G
chr3	74144622	C	G	PASS	intron_variant	MODIFIER	LOC119876151	LOC119876151	transcript	XR05357296.1	pseudogene	2	n.172+6484C>G
chr3	74237454	G	T	PASS	upstream_gene_variant	MODIFIER	KLF3	KLF3	transcript	XM38533491.1	protein_coding	-1	c.-891C>A
chr3	74237454	G	T	PASS	upstream_gene_variant	MODIFIER	LOC106558641	LOC106558641	transcript	XR05357299.1	pseudogene	-1	n.-577G>T
chr3	74237454	G	T	PASS	intron_variant	MODIFIER	LOC106558641	LOC106558641	transcript	XR05357297.1	pseudogene	1	n.149+485G>T
chr3	74237454	G	T	PASS	intron_variant	MODIFIER	LOC106558641	LOC106558641	transcript	XR05357298.1	pseudogene	1	n.149+485G>T
chr3	74237454	G	T	PASS	intron_variant	MODIFIER	LOC106558641	LOC106558641	transcript	XR05357300.1	pseudogene	1	n.149+485G>T
chr3	75410487	T	A	PASS	upstream_gene_variant	MODIFIER	NWD2	NWD2	transcript	XM38533507.1	protein_coding	-1	c.-3313A>T
chr3	75410487	T	A	PASS	intergenic_region	MODIFIER	NWD2-LOC106558642	NWD2-LOC106558642	intergenic_region	NWD2-LOC106558642		-1	n.75410487T>A
chr3	75410488	C	T	PASS	upstream_gene_variant	MODIFIER	NWD2	NWD2	transcript	XM38533507.1	protein_coding	-1	c.-3314G>A
chr3	75410488	C	T	PASS	intergenic_region	MODIFIER	NWD2-LOC106558642	NWD2-LOC106558642	intergenic_region	NWD2-LOC106558642		-1	n.75410488C>T
chr3	75437610	G	A	PASS	intergenic_region	MODIFIER	NWD2-LOC106558642	NWD2-LOC106558642	intergenic_region	NWD2-LOC106558642		-1	n.75437610G>A
chr3	75461802	G	A	PASS	intergenic_region	MODIFIER	NWD2-LOC106558642	NWD2-LOC106558642	intergenic_region	NWD2-LOC106558642		-1	n.75461802G>A
chr3	75484382	T	C	PASS	intergenic_region	MODIFIER	NWD2-LOC106558642	NWD2-LOC106558642	intergenic_region	NWD2-LOC106558642		-1	n.75484382T>C
chr3	75525174	C	T	PASS	intergenic_region	MODIFIER	NWD2-LOC106558642	NWD2-LOC106558642	intergenic_region	NWD2-LOC106558642		-1	n.75525174C>T
chr3	75610493	TCATAGGTGATAAC	T	PASS	intergenic_region	MODIFIER	NWD2-LOC106558642	NWD2-LOC106558642	intergenic_region	NWD2-LOC106558642		-1	n.75610494_75610506delCATAGGTGATAAC
chr3	75667774	T	A	PASS	intergenic_region	MODIFIER	NWD2-LOC106558642	NWD2-LOC106558642	intergenic_region	NWD2-LOC106558642		-1	n.75667774T>A
chr3	75723362	G	A	PASS	intergenic_region	MODIFIER	NWD2-LOC106558642	NWD2-LOC106558642	intergenic_region	NWD2-LOC106558642		-1	n.75723362G>A
chr3	76268229	AC	A	PASS	intron_variant	MODIFIER	ARAP2	ARAP2	transcript	XM38533510.1	protein_coding	7	c.1560+1799delC
chr3	76268229	AC	A	PASS	intron_variant	MODIFIER	ARAP2	ARAP2	transcript	XM38533515.1	protein_coding	7	c.1560+1799delC
chr3	76268229	AC	A	PASS	intron_variant	MODIFIER	ARAP2	ARAP2	transcript	XM38533511.1	protein_coding	7	c.1560+1799delC
chr3	76268229	AC	A	PASS	intron_variant	MODIFIER	ARAP2	ARAP2	transcript	XM38533517.1	protein_coding	7	c.1560+1799delC
chr3	76268229	AC	A	PASS	intron_variant	MODIFIER	ARAP2	ARAP2	transcript	XM38533518.1	protein_coding	7	c.1560+1799delC
chr3	76268229	AC	A	PASS	intron_variant	MODIFIER	ARAP2	ARAP2	transcript	XM38533512.1	protein_coding	7	c.1560+1799delC
chr3	76268229	AC	A	PASS	intron_variant	MODIFIER	ARAP2	ARAP2	transcript	XM38533514.1	protein_coding	7	c.1560+1799delC
chr3	76268229	AC	A	PASS	intron_variant	MODIFIER	ARAP2	ARAP2	transcript	XM38533513.1	protein_coding	7	c.1560+1799delC
chr3	76268229	AC	A	PASS	intron_variant	MODIFIER	ARAP2	ARAP2	transcript	XM38533516.1	protein_coding	6	c.1560+1799delC
chr3	76302272	T	C	PASS	intron_variant	MODIFIER	ARAP2	ARAP2	transcript	XM38533510.1	protein_coding	13	c.2445+1821T>C
chr3	76302272	T	C	PASS	intron_variant	MODIFIER	ARAP2	ARAP2	transcript	XM38533515.1	protein_coding	13	c.2445+1821T>C
chr3	76302272	T	C	PASS	intron_variant	MODIFIER	ARAP2	ARAP2	transcript	XM38533511.1	protein_coding	13	c.2445+1821T>C
chr3	76302272	T	C	PASS	intron_variant	MODIFIER	ARAP2	ARAP2	transcript	XM38533517.1	protein_coding	13	c.2445+1821T>C
chr3	76302272	T	C	PASS	intron_variant	MODIFIER	ARAP2	ARAP2	transcript	XM38533518.1	protein_coding	13	c.2445+1821T>C
chr3	76302272	T	C	PASS	intron_variant	MODIFIER	ARAP2	ARAP2	transcript	XM38533512.1	protein_coding	13	c.2445+1821T>C
chr3	76302272	T	C	PASS	intron_variant	MODIFIER	ARAP2	ARAP2	transcript	XM38533514.1	protein_coding	13	c.2445+1821T>C
chr3	76302272	T	C	PASS	intron_variant	MODIFIER	ARAP2	ARAP2	transcript	XM38533513.1	protein_coding	13	c.2445+1821T>C
chr3	76302272	T	C	PASS	intron_variant	MODIFIER	ARAP2	ARAP2	transcript	XM38533516.1	protein_coding	12	c.2445+1821T>C
chr3	76302273	T	G	PASS	intron_variant	MODIFIER	ARAP2	ARAP2	transcript	XM38533510.1	protein_coding	13	c.2445+1822T>G
chr3	76302273	T	G	PASS	intron_variant	MODIFIER	ARAP2	ARAP2	transcript	XM38533515.1	protein_coding	13	c.2445+1822T>G
chr3	76302273	T	G	PASS	intron_variant	MODIFIER	ARAP2	ARAP2	transcript	XM38533511.1	protein_coding	13	c.2445+1822T>G
chr3	76302273	T	G	PASS	intron_variant	MODIFIER	ARAP2	ARAP2	transcript	XM38533517.1	protein_coding	13	c.2445+1822T>G
chr3	76302273	T	G	PASS	intron_variant	MODIFIER	ARAP2	ARAP2	transcript	XM38533518.1	protein_coding	13	c.2445+1822T>G
chr3	76302273	T	G	PASS	intron_variant	MODIFIER	ARAP2	ARAP2	transcript	XM38533512.1	protein_coding	13	c.2445+1822T>G
chr3	76302273	T	G	PASS	intron_variant	MODIFIER	ARAP2	ARAP2	transcript	XM38533514.1	protein_coding	13	c.2445+1822T>G
chr3	76302273	T	G	PASS	intron_variant	MODIFIER	ARAP2	ARAP2	transcript	XM38533513.1	protein_coding	13	c.2445+1822T>G
chr3	76302273	T	G	PASS	intron_variant	MODIFIER	ARAP2	ARAP2	transcript	XM38533516.1	protein_coding	12	c.2445+1822T>G
chr3	76384231	G	A	PASS	intron_variant	MODIFIER	ARAP2	ARAP2	transcript	XM38533510.1	protein_coding	28	c.4431+2487G>A
chr3	76384231	G	A	PASS	intron_variant	MODIFIER	ARAP2	ARAP2	transcript	XM38533515.1	protein_coding	28	c.4431+2487G>A
chr3	76384231	G	A	PASS	intron_variant	MODIFIER	ARAP2	ARAP2	transcript	XM38533511.1	protein_coding	28	c.4431+2487G>A
chr3	76384231	G	A	PASS	intron_variant	MODIFIER	ARAP2	ARAP2	transcript	XM38533517.1	protein_coding	27	c.4362+2487G>A
chr3	76384231	G	A	PASS	intron_variant	MODIFIER	ARAP2	ARAP2	transcript	XM38533518.1	protein_coding	28	c.4431+2487G>A
chr3	76384231	G	A	PASS	intron_variant	MODIFIER	ARAP2	ARAP2	transcript	XM38533512.1	protein_coding	28	c.4431+2487G>A
chr3	76384231	G	A	PASS	intron_variant	MODIFIER	ARAP2	ARAP2	transcript	XM38533514.1	protein_coding	28	c.4431+2487G>A
chr3	76384231	G	A	PASS	intron_variant	MODIFIER	ARAP2	ARAP2	transcript	XM38533513.1	protein_coding	28	c.4431+2487G>A
chr3	76384231	G	A	PASS	intron_variant	MODIFIER	ARAP2	ARAP2	transcript	XM38533516.1	protein_coding	27	c.4428+2490G>A
chr3	76461132	G	A	PASS	intragenic_variant	MODIFIER	LOC100688576	LOC100688576	gene_variant	LOC100688576		-1	n.76461132G>A
chr3	76885286	A	T	PASS	intergenic_region	MODIFIER	LOC102152825-LOC111095299	LOC102152825-LOC111095299	intergenic_region	LOC102152825-LOC111095299		-1	n.76885286A>T
chr3	76893669	G	T	PASS	intergenic_region	MODIFIER	LOC102152825-LOC111095299	LOC102152825-LOC111095299	intergenic_region	LOC102152825-LOC111095299		-1	n.76893669G>T
chr3	76893878	G	T	PASS	intergenic_region	MODIFIER	LOC102152825-LOC111095299	LOC102152825-LOC111095299	intergenic_region	LOC102152825-LOC111095299		-1	n.76893878G>T
chr3	76905443	G	T	PASS	intergenic_region	MODIFIER	LOC102152825-LOC111095299	LOC102152825-LOC111095299	intergenic_region	LOC102152825-LOC111095299		-1	n.76905443G>T
chr3	76933004	C	T	PASS	intergenic_region	MODIFIER	LOC102152825-LOC111095299	LOC102152825-LOC111095299	intergenic_region	LOC102152825-LOC111095299		-1	n.76933004C>T
chr3	79967057	A	G	PASS	intergenic_region	MODIFIER	LOC111095396-LOC119870864	LOC111095396-LOC119870864	intergenic_region	LOC111095396-LOC119870864		-1	n.79967057A>G
chr3	83319943	A	T	PASS	intergenic_region	MODIFIER	LOC119870870-LOC111095399	LOC119870870-LOC111095399	intergenic_region	LOC119870870-LOC111095399		-1	n.83319943A>T
chr3	83580618	C	G	PASS	intergenic_region	MODIFIER	LOC111095399-LOC119871329	LOC111095399-LOC119871329	intergenic_region	LOC111095399-LOC119871329		-1	n.83580618C>G
chr3	83974896	A	G	PASS	upstream_gene_variant	MODIFIER	LOC111095306	LOC111095306	transcript	XR05357335.1	pseudogene	-1	n.-4566T>C
chr3	83974896	A	G	PASS	intron_variant	MODIFIER	LOC111095306	LOC111095306	transcript	XR05357333.1	pseudogene	2	n.652-14399T>C
chr3	83974896	A	G	PASS	intron_variant	MODIFIER	LOC111095306	LOC111095306	transcript	XR05357334.1	pseudogene	1	n.113-14399T>C
chr3	83974896	A	G	PASS	intron_variant	MODIFIER	LOC111095306	LOC111095306	transcript	XR05357336.1	pseudogene	2	n.143-14399T>C
chr3	83974896	A	G	PASS	intron_variant	MODIFIER	LOC111095306	LOC111095306	transcript	XR05357337.1	pseudogene	2	n.143-14399T>C
chr3	83974896	A	G	PASS	intron_variant	MODIFIER	LOC111095306	LOC111095306	transcript	XR05357338.1	pseudogene	2	n.143-14399T>C
chr3	83974896	A	G	PASS	intron_variant	MODIFIER	LOC111095306	LOC111095306	transcript	XR05357332.1	pseudogene	2	n.199-14399T>C
chr3	84015991	T	A	PASS	intergenic_region	MODIFIER	LOC111095306-LOC100686307	LOC111095306-LOC100686307	intergenic_region	LOC111095306-LOC100686307		-1	n.84015991T>A
chr3	84046894	C	T	PASS	intergenic_region	MODIFIER	LOC111095306-LOC100686307	LOC111095306-LOC100686307	intergenic_region	LOC111095306-LOC100686307		-1	n.84046894C>T
chr3	84059986	AAAC	A	PASS	intergenic_region	MODIFIER	LOC111095306-LOC100686307	LOC111095306-LOC100686307	intergenic_region	LOC111095306-LOC100686307		-1	n.84059987_84059989delAAC
chr3	84061200	G	C	PASS	intergenic_region	MODIFIER	LOC111095306-LOC100686307	LOC111095306-LOC100686307	intergenic_region	LOC111095306-LOC100686307		-1	n.84061200G>C
chr3	84061588	C	T	PASS	intergenic_region	MODIFIER	LOC111095306-LOC100686307	LOC111095306-LOC100686307	intergenic_region	LOC111095306-LOC100686307		-1	n.84061588C>T
chr3	84065679	T	C	PASS	intergenic_region	MODIFIER	LOC111095306-LOC100686307	LOC111095306-LOC100686307	intergenic_region	LOC111095306-LOC100686307		-1	n.84065679T>C
chr3	84066201	T	G	PASS	intergenic_region	MODIFIER	LOC111095306-LOC100686307	LOC111095306-LOC100686307	intergenic_region	LOC111095306-LOC100686307		-1	n.84066201T>G
chr3	84070869	G	A	PASS	intergenic_region	MODIFIER	LOC111095306-LOC100686307	LOC111095306-LOC100686307	intergenic_region	LOC111095306-LOC100686307		-1	n.84070869G>A
chr3	84073693	C	T	PASS	intergenic_region	MODIFIER	LOC111095306-LOC100686307	LOC111095306-LOC100686307	intergenic_region	LOC111095306-LOC100686307		-1	n.84073693C>T
chr3	84074466	C	T	PASS	intergenic_region	MODIFIER	LOC111095306-LOC100686307	LOC111095306-LOC100686307	intergenic_region	LOC111095306-LOC100686307		-1	n.84074466C>T
chr3	84077587	G	A	PASS	intergenic_region	MODIFIER	LOC111095306-LOC100686307	LOC111095306-LOC100686307	intergenic_region	LOC111095306-LOC100686307		-1	n.84077587G>A
chr3	84077796	G	C	PASS	intergenic_region	MODIFIER	LOC111095306-LOC100686307	LOC111095306-LOC100686307	intergenic_region	LOC111095306-LOC100686307		-1	n.84077796G>C
chr3	84078021	G	A	PASS	intergenic_region	MODIFIER	LOC111095306-LOC100686307	LOC111095306-LOC100686307	intergenic_region	LOC111095306-LOC100686307		-1	n.84078021G>A
chr3	84078432	G	C	PASS	intergenic_region	MODIFIER	LOC111095306-LOC100686307	LOC111095306-LOC100686307	intergenic_region	LOC111095306-LOC100686307		-1	n.84078432G>C
chr3	84078535	G	GC	PASS	intergenic_region	MODIFIER	LOC111095306-LOC100686307	LOC111095306-LOC100686307	intergenic_region	LOC111095306-LOC100686307		-1	n.84078535_84078536insC
chr3	84078840	G	A	PASS	intergenic_region	MODIFIER	LOC111095306-LOC100686307	LOC111095306-LOC100686307	intergenic_region	LOC111095306-LOC100686307		-1	n.84078840G>A
chr3	84105546	C	G	PASS	intergenic_region	MODIFIER	LOC111095306-LOC100686307	LOC111095306-LOC100686307	intergenic_region	LOC111095306-LOC100686307		-1	n.84105546C>G
chr3	84138224	A	ATTAC	PASS	intergenic_region	MODIFIER	LOC111095306-LOC100686307	LOC111095306-LOC100686307	intergenic_region	LOC111095306-LOC100686307		-1	n.84138224_84138225insTTAC
chr3	84138229	ATGTATG	A	PASS	intergenic_region	MODIFIER	LOC111095306-LOC100686307	LOC111095306-LOC100686307	intergenic_region	LOC111095306-LOC100686307		-1	n.84138230_84138235delTGTATG
chr3	84138239	T	C	PASS	intergenic_region	MODIFIER	LOC111095306-LOC100686307	LOC111095306-LOC100686307	intergenic_region	LOC111095306-LOC100686307		-1	n.84138239T>C
chr3	84224590	C	T	PASS	intron_variant	MODIFIER	STIM2	STIM2	transcript	XM38533533.1	protein_coding	2	c.469-10701G>A
chr3	84224590	C	T	PASS	intron_variant	MODIFIER	STIM2	STIM2	transcript	XM38533535.1	protein_coding	2	c.187-10701G>A
chr3	84224590	C	T	PASS	intron_variant	MODIFIER	STIM2	STIM2	transcript	XM38533534.1	protein_coding	2	c.469-10701G>A
chr3	84224590	C	T	PASS	intron_variant	MODIFIER	STIM2	STIM2	transcript	XM38533536.1	protein_coding	2	c.49-10701G>A
chr3	84224590	C	T	PASS	intron_variant	MODIFIER	STIM2	STIM2	transcript	XM38533537.1	protein_coding	2	c.49-10701G>A
chr3	84224590	C	T	PASS	intragenic_variant	MODIFIER	LOC102155024	LOC102155024	gene_variant	LOC102155024		-1	n.84224590C>T
chr3	84247070	T	C	PASS	intron_variant	MODIFIER	STIM2	STIM2	transcript	XM38533533.1	protein_coding	1	c.338-11640A>G
chr3	84247070	T	C	PASS	intron_variant	MODIFIER	STIM2	STIM2	transcript	XM38533535.1	protein_coding	1	c.56-11640A>G
chr3	84247070	T	C	PASS	intron_variant	MODIFIER	STIM2	STIM2	transcript	XM38533534.1	protein_coding	1	c.338-11640A>G
chr3	84247070	T	C	PASS	intron_variant	MODIFIER	STIM2	STIM2	transcript	XM38533536.1	protein_coding	1	c.-83-11640A>G
chr3	84247070	T	C	PASS	intron_variant	MODIFIER	STIM2	STIM2	transcript	XM38533537.1	protein_coding	1	c.-83-11640A>G
chr3	84266997	G	A	PASS	intron_variant	MODIFIER	STIM2	STIM2	transcript	XM38533533.1	protein_coding	1	c.337+29374C>T
chr3	84266997	G	A	PASS	intron_variant	MODIFIER	STIM2	STIM2	transcript	XM38533535.1	protein_coding	1	c.55+28169C>T
chr3	84266997	G	A	PASS	intron_variant	MODIFIER	STIM2	STIM2	transcript	XM38533534.1	protein_coding	1	c.337+29374C>T
chr3	84266997	G	A	PASS	intron_variant	MODIFIER	STIM2	STIM2	transcript	XM38533536.1	protein_coding	1	c.-84+29979C>T
chr3	84266997	G	A	PASS	intron_variant	MODIFIER	STIM2	STIM2	transcript	XM38533537.1	protein_coding	1	c.-84+29933C>T
chr3	84558629	G	A	PASS	intergenic_region	MODIFIER	LOC100688927-LOC119876113	LOC100688927-LOC119876113	intergenic_region	LOC100688927-LOC119876113		-1	n.84558629G>A
chr3	90038457	A	AG	PASS	intergenic_region	MODIFIER	LOC100688023-LOC111095406	LOC100688023-LOC111095406	intergenic_region	LOC100688023-LOC111095406		-1	n.90038457_90038458insG
chr4	17274907	A	AT	PASS	intergenic_region	MODIFIER	LOC119874891-LOC102152895	LOC119874891-LOC102152895	intergenic_region	LOC119874891-LOC102152895		-1	n.17274907_17274908insT
chr4	17892715	G	A	PASS	intragenic_variant	MODIFIER	LOC100687454	LOC100687454	gene_variant	LOC100687454		-1	n.17892715G>A
chr4	39026986	CTT	C	PASS	intergenic_region	MODIFIER	LOC111095712-NSG2	LOC111095712-NSG2	intergenic_region	LOC111095712-NSG2		-1	n.39026987_39026988delTT
chr4	60055269	T	A	PASS	intron_variant	MODIFIER	PDE6A	PDE6A	transcript	NM01003073.1	protein_coding	10	c.1408-352T>A
chr4	60105359	C	T	PASS	intron_variant	MODIFIER	PPARGC1B	PPARGC1B	transcript	XM38535053.1	protein_coding	3	c.475-396G>A
chr4	60105359	C	T	PASS	intron_variant	MODIFIER	PPARGC1B	PPARGC1B	transcript	XM38535054.1	protein_coding	3	c.475-396G>A
chr4	60105359	C	T	PASS	intron_variant	MODIFIER	PPARGC1B	PPARGC1B	transcript	XR05358436.1	pseudogene	3	n.546-396G>A
chr4	60586025	C	A	PASS	intron_variant	MODIFIER	LOC111095598	LOC111095598	transcript	XR05358454.1	pseudogene	3	n.1033+8707C>A
chr4	60586025	C	A	PASS	intron_variant	MODIFIER	AFAP1L1	AFAP1L1	transcript	XM38535069.1	protein_coding	1	c.16+5463G>T
chr4	60796148	C	T	PASS	intron_variant	MODIFIER	SH3TC2	SH3TC2	transcript	XM38535081.1	protein_coding	9	c.1136-1250C>T
chr4	60796148	C	T	PASS	intron_variant	MODIFIER	SH3TC2	SH3TC2	transcript	XM38535083.1	protein_coding	9	c.1109-1250C>T
chr4	60796148	C	T	PASS	intron_variant	MODIFIER	SH3TC2	SH3TC2	transcript	XR05358455.1	pseudogene	9	n.1287-1250C>T
chr4	60796148	C	T	PASS	intron_variant	MODIFIER	SH3TC2	SH3TC2	transcript	XM38535082.1	protein_coding	9	c.1136-1250C>T
chr4	60902964	A	G	PASS	intergenic_region	MODIFIER	LOC102154501-ADRB2	LOC102154501-ADRB2	intergenic_region	LOC102154501-ADRB2		-1	n.60902964A>G
chr4	61061750	TAGAAATA	T	PASS	intergenic_region	MODIFIER	LOC612325-HTR4	LOC612325-HTR4	intergenic_region	LOC612325-HTR4		-1	n.61061751_61061757delAGAAATA
chr4	62338280	T	TA	PASS	intron_variant	MODIFIER	ARL15	ARL15	transcript	XM38535112.1	protein_coding	5	c.520-61434_520-61433insA
chr4	62338280	T	TA	PASS	intron_variant	MODIFIER	ARL15	ARL15	transcript	XM38535113.1	protein_coding	4	c.463-61434_463-61433insA
chr4	71221806	A	C	PASS	upstream_gene_variant	MODIFIER	LOC119871561	LOC119871561	transcript	XR05358555.1	pseudogene	-1	n.-188T>G
chr4	71221806	A	C	PASS	intergenic_region	MODIFIER	LOC119871561-LIFR	LOC119871561-LIFR	intergenic_region	LOC119871561-LIFR		-1	n.71221806A>C
chr4	71668495	A	G	PASS	intron_variant	MODIFIER	LOC111095630	LOC111095630	transcript	XR05358559.1	pseudogene	3	n.359-8411T>C
chr4	71668495	A	G	PASS	intron_variant	MODIFIER	LOC111095630	LOC111095630	transcript	XR05358560.1	pseudogene	4	n.453-8411T>C
chr4	71668495	A	G	PASS	intron_variant	MODIFIER	LOC111095630	LOC111095630	transcript	XR05358562.1	pseudogene	1	n.146-8411T>C
chr4	71668496	T	G	PASS	intron_variant	MODIFIER	LOC111095630	LOC111095630	transcript	XR05358559.1	pseudogene	3	n.359-8412A>C
chr4	71668496	T	G	PASS	intron_variant	MODIFIER	LOC111095630	LOC111095630	transcript	XR05358560.1	pseudogene	4	n.453-8412A>C
chr4	71668496	T	G	PASS	intron_variant	MODIFIER	LOC111095630	LOC111095630	transcript	XR05358562.1	pseudogene	1	n.146-8412A>C
chr4	71700981	G	A	PASS	intron_variant	MODIFIER	LOC111095630	LOC111095630	transcript	XR05358559.1	pseudogene	1	n.146-12731C>T
chr4	71700981	G	A	PASS	intron_variant	MODIFIER	LOC111095630	LOC111095630	transcript	XR05358560.1	pseudogene	1	n.146-12731C>T
chr4	71700981	G	A	PASS	intron_variant	MODIFIER	LOC111095630	LOC111095630	transcript	XR05358562.1	pseudogene	1	n.146-40897C>T
chr4	71902967	C	T	PASS	intron_variant	MODIFIER	GDNF	GDNF	transcript	XM38535281.1	protein_coding	2	c.152-1781C>T
chr4	71902967	C	T	PASS	intron_variant	MODIFIER	GDNF	GDNF	transcript	XM38535282.1	protein_coding	2	c.152-1781C>T
chr4	71902967	C	T	PASS	intron_variant	MODIFIER	GDNF	GDNF	transcript	XM38535283.1	protein_coding	2	c.74-1781C>T
chr4	71902967	C	T	PASS	intron_variant	MODIFIER	GDNF	GDNF	transcript	XR05358565.1	pseudogene	2	n.111-10443C>T
chr4	71902967	C	T	PASS	intron_variant	MODIFIER	GDNF	GDNF	transcript	XR05358564.1	pseudogene	1	n.124-10443C>T
chr4	71905650	G	A	PASS	3_prime_UTR_variant	MODIFIER	GDNF	GDNF	transcript	XM38535281.1	protein_coding	3	c.*418G>A
chr4	71905650	G	A	PASS	3_prime_UTR_variant	MODIFIER	GDNF	GDNF	transcript	XM38535282.1	protein_coding	3	c.*418G>A
chr4	71905650	G	A	PASS	3_prime_UTR_variant	MODIFIER	GDNF	GDNF	transcript	XM38535283.1	protein_coding	3	c.*418G>A
chr4	71905650	G	A	PASS	upstream_gene_variant	MODIFIER	GDNF	GDNF	transcript	XR05358563.1	pseudogene	-1	n.-3073G>A
chr4	71905650	G	A	PASS	downstream_gene_variant	MODIFIER	LOC119871565	LOC119871565	transcript	XR05358566.1	pseudogene	-1	n.*3893C>T
chr4	71905650	G	A	PASS	intron_variant	MODIFIER	GDNF	GDNF	transcript	XR05358565.1	pseudogene	2	n.111-7760G>A
chr4	71905650	G	A	PASS	intron_variant	MODIFIER	GDNF	GDNF	transcript	XR05358564.1	pseudogene	1	n.124-7760G>A
chr4	72382428	A	G	PASS	intron_variant	MODIFIER	CPLANE1	CPLANE1	transcript	XM38535284.1	protein_coding	18	c.3296-1273A>G
chr4	72382428	A	G	PASS	intron_variant	MODIFIER	CPLANE1	CPLANE1	transcript	XM38535297.1	protein_coding	18	c.3296-1273A>G
chr4	72382428	A	G	PASS	intron_variant	MODIFIER	CPLANE1	CPLANE1	transcript	XR05358568.1	pseudogene	18	n.3452-1273A>G
chr4	72382428	A	G	PASS	intron_variant	MODIFIER	CPLANE1	CPLANE1	transcript	XR05358569.1	pseudogene	18	n.3452-1273A>G
chr4	72382428	A	G	PASS	intron_variant	MODIFIER	CPLANE1	CPLANE1	transcript	XM38535296.1	protein_coding	18	c.3296-1273A>G
chr4	72382428	A	G	PASS	intron_variant	MODIFIER	CPLANE1	CPLANE1	transcript	XM38535293.1	protein_coding	18	c.3296-1273A>G
chr4	72382428	A	G	PASS	intron_variant	MODIFIER	CPLANE1	CPLANE1	transcript	XM38535287.1	protein_coding	18	c.3296-1273A>G
chr4	72382428	A	G	PASS	intron_variant	MODIFIER	CPLANE1	CPLANE1	transcript	XM38535288.1	protein_coding	18	c.3296-1273A>G
chr4	72382428	A	G	PASS	intron_variant	MODIFIER	CPLANE1	CPLANE1	transcript	XM38535289.1	protein_coding	18	c.3296-1273A>G
chr4	72382428	A	G	PASS	intron_variant	MODIFIER	CPLANE1	CPLANE1	transcript	XM38535290.1	protein_coding	18	c.3296-1273A>G
chr4	72382428	A	G	PASS	intron_variant	MODIFIER	CPLANE1	CPLANE1	transcript	XM38535291.1	protein_coding	18	c.3296-1273A>G
chr4	72382428	A	G	PASS	intron_variant	MODIFIER	CPLANE1	CPLANE1	transcript	XM38535292.1	protein_coding	18	c.3296-1273A>G
chr4	72382428	A	G	PASS	intron_variant	MODIFIER	CPLANE1	CPLANE1	transcript	XM38535294.1	protein_coding	15	c.2807-1273A>G
chr4	72382428	A	G	PASS	intron_variant	MODIFIER	CPLANE1	CPLANE1	transcript	XM38535298.1	protein_coding	18	c.3296-1273A>G
chr4	72382428	A	G	PASS	intron_variant	MODIFIER	CPLANE1	CPLANE1	transcript	XM38535286.1	protein_coding	19	c.3296-1273A>G
chr4	72382428	A	G	PASS	intron_variant	MODIFIER	CPLANE1	CPLANE1	transcript	XM38535295.1	protein_coding	15	c.2807-1273A>G
chr4	72448650	A	G	PASS	intron_variant	MODIFIER	CPLANE1	CPLANE1	transcript	XM38535284.1	protein_coding	43	c.8440+2876A>G
chr4	72448650	A	G	PASS	intron_variant	MODIFIER	CPLANE1	CPLANE1	transcript	XM38535297.1	protein_coding	42	c.8356-2993A>G
chr4	72448650	A	G	PASS	intron_variant	MODIFIER	CPLANE1	CPLANE1	transcript	XR05358568.1	pseudogene	43	n.8596+2876A>G
chr4	72448650	A	G	PASS	intron_variant	MODIFIER	CPLANE1	CPLANE1	transcript	XR05358569.1	pseudogene	43	n.8596+2876A>G
chr4	72448650	A	G	PASS	intron_variant	MODIFIER	CPLANE1	CPLANE1	transcript	XM38535296.1	protein_coding	43	c.8440+2876A>G
chr4	72448650	A	G	PASS	intron_variant	MODIFIER	CPLANE1	CPLANE1	transcript	XM38535293.1	protein_coding	43	c.8440+2876A>G
chr4	72448650	A	G	PASS	intron_variant	MODIFIER	CPLANE1	CPLANE1	transcript	XM38535287.1	protein_coding	43	c.8437+2876A>G
chr4	72448650	A	G	PASS	intron_variant	MODIFIER	CPLANE1	CPLANE1	transcript	XM38535288.1	protein_coding	42	c.8368+2876A>G
chr4	72448650	A	G	PASS	intron_variant	MODIFIER	CPLANE1	CPLANE1	transcript	XM38535289.1	protein_coding	43	c.8440+2876A>G
chr4	72448650	A	G	PASS	intron_variant	MODIFIER	CPLANE1	CPLANE1	transcript	XM38535290.1	protein_coding	43	c.8344+2876A>G
chr4	72448650	A	G	PASS	intron_variant	MODIFIER	CPLANE1	CPLANE1	transcript	XM38535291.1	protein_coding	42	c.8335+2876A>G
chr4	72448650	A	G	PASS	intron_variant	MODIFIER	CPLANE1	CPLANE1	transcript	XM38535292.1	protein_coding	41	c.8263+2876A>G
chr4	72448650	A	G	PASS	intron_variant	MODIFIER	CPLANE1	CPLANE1	transcript	XM38535294.1	protein_coding	40	c.7951+2876A>G
chr4	72448650	A	G	PASS	intron_variant	MODIFIER	CPLANE1	CPLANE1	transcript	XM38535298.1	protein_coding	43	c.8443+2876A>G
chr4	72448650	A	G	PASS	intron_variant	MODIFIER	CPLANE1	CPLANE1	transcript	XM38535286.1	protein_coding	44	c.8440+2876A>G
chr4	72448650	A	G	PASS	intron_variant	MODIFIER	CPLANE1	CPLANE1	transcript	XM38535295.1	protein_coding	40	c.7951+2876A>G
chr4	72479288	TTTTA	T	PASS	downstream_gene_variant	MODIFIER	CPLANE1	CPLANE1	transcript	XM38535284.1	protein_coding	-1	c.*1637_*1640delTTTA
chr4	72479288	TTTTA	T	PASS	downstream_gene_variant	MODIFIER	CPLANE1	CPLANE1	transcript	XM38535293.1	protein_coding	-1	c.*2385_*2388delTTTA
chr4	72479288	TTTTA	T	PASS	downstream_gene_variant	MODIFIER	CPLANE1	CPLANE1	transcript	XM38535287.1	protein_coding	-1	c.*1637_*1640delTTTA
chr4	72479288	TTTTA	T	PASS	downstream_gene_variant	MODIFIER	CPLANE1	CPLANE1	transcript	XM38535288.1	protein_coding	-1	c.*1637_*1640delTTTA
chr4	72479288	TTTTA	T	PASS	downstream_gene_variant	MODIFIER	CPLANE1	CPLANE1	transcript	XM38535289.1	protein_coding	-1	c.*1637_*1640delTTTA
chr4	72479288	TTTTA	T	PASS	downstream_gene_variant	MODIFIER	CPLANE1	CPLANE1	transcript	XM38535290.1	protein_coding	-1	c.*1637_*1640delTTTA
chr4	72479288	TTTTA	T	PASS	downstream_gene_variant	MODIFIER	CPLANE1	CPLANE1	transcript	XM38535291.1	protein_coding	-1	c.*1637_*1640delTTTA
chr4	72479288	TTTTA	T	PASS	downstream_gene_variant	MODIFIER	CPLANE1	CPLANE1	transcript	XM38535292.1	protein_coding	-1	c.*1637_*1640delTTTA
chr4	72479288	TTTTA	T	PASS	downstream_gene_variant	MODIFIER	CPLANE1	CPLANE1	transcript	XM38535294.1	protein_coding	-1	c.*1637_*1640delTTTA
chr4	72479288	TTTTA	T	PASS	downstream_gene_variant	MODIFIER	CPLANE1	CPLANE1	transcript	XM38535298.1	protein_coding	-1	c.*1637_*1640delTTTA
chr4	72479288	TTTTA	T	PASS	downstream_gene_variant	MODIFIER	CPLANE1	CPLANE1	transcript	XM38535286.1	protein_coding	-1	c.*1637_*1640delTTTA
chr4	72479288	TTTTA	T	PASS	downstream_gene_variant	MODIFIER	CPLANE1	CPLANE1	transcript	XM38535295.1	protein_coding	-1	c.*1637_*1640delTTTA
chr4	72479288	TTTTA	T	PASS	intron_variant	MODIFIER	LOC111095637	LOC111095637	transcript	XR05358570.1	pseudogene	2	n.447-705_447-702delTAAA
chr4	72556447	T	C	PASS	intron_variant	MODIFIER	NIPBL	NIPBL	transcript	XM38535300.1	protein_coding	14	c.3664+350A>G
chr4	72556447	T	C	PASS	intron_variant	MODIFIER	NIPBL	NIPBL	transcript	XM38535302.1	protein_coding	13	c.2038+350A>G
chr4	72556447	T	C	PASS	intron_variant	MODIFIER	NIPBL	NIPBL	transcript	XM38535301.1	protein_coding	14	c.3664+350A>G
chr4	73073463	T	TG	PASS	intergenic_region	MODIFIER	SLC1A3-RANBP3L	SLC1A3-RANBP3L	intergenic_region	SLC1A3-RANBP3L		-1	n.73073463_73073464insG
chr4	73117893	C	T	PASS	intergenic_region	MODIFIER	SLC1A3-RANBP3L	SLC1A3-RANBP3L	intergenic_region	SLC1A3-RANBP3L		-1	n.73117893C>T
chr4	73298796	C	T	PASS	upstream_gene_variant	MODIFIER	SKP2	SKP2	transcript	XM38535323.1	protein_coding	-1	c.-2370G>A
chr4	73298796	C	T	PASS	intron_variant	MODIFIER	LMBRD2	LMBRD2	transcript	XM38535312.1	protein_coding	1	c.-64+1695C>T
chr4	73298796	C	T	PASS	intron_variant	MODIFIER	LMBRD2	LMBRD2	transcript	XM38535313.1	protein_coding	1	c.-64+1695C>T
chr4	73298796	C	T	PASS	intron_variant	MODIFIER	LMBRD2	LMBRD2	transcript	XM38535316.1	protein_coding	1	c.-64+1695C>T
chr4	73298796	C	T	PASS	intron_variant	MODIFIER	LMBRD2	LMBRD2	transcript	XM38535315.1	protein_coding	1	c.-64+1695C>T
chr4	73298796	C	T	PASS	intron_variant	MODIFIER	LMBRD2	LMBRD2	transcript	XM38535314.1	protein_coding	1	c.-64+1695C>T
chr4	73342060	C	G	PASS	downstream_gene_variant	MODIFIER	LMBRD2	LMBRD2	transcript	XM38535312.1	protein_coding	-1	c.*6926C>G
chr4	73342060	C	G	PASS	downstream_gene_variant	MODIFIER	LMBRD2	LMBRD2	transcript	XM38535313.1	protein_coding	-1	c.*6926C>G
chr4	73342060	C	G	PASS	downstream_gene_variant	MODIFIER	LMBRD2	LMBRD2	transcript	XM38535315.1	protein_coding	-1	c.*6926C>G
chr4	73342060	C	G	PASS	downstream_gene_variant	MODIFIER	LMBRD2	LMBRD2	transcript	XM38535314.1	protein_coding	-1	c.*6926C>G
chr4	73342060	C	G	PASS	intron_variant	MODIFIER	LOC119871569	LOC119871569	transcript	XR05358590.1	pseudogene	1	n.151-7391G>C
chr4	73401737	C	G	PASS	intron_variant	MODIFIER	LOC489231	LOC489231	transcript	XM38535317.1	protein_coding	3	c.197-2331C>G
chr4	73401737	C	G	PASS	intron_variant	MODIFIER	LOC489231	LOC489231	transcript	XM38535318.1	protein_coding	3	c.197-2331C>G
chr4	73401737	C	G	PASS	intron_variant	MODIFIER	LOC489231	LOC489231	transcript	XM38535319.1	protein_coding	2	c.35-2331C>G
chr4	73401737	C	G	PASS	intron_variant	MODIFIER	LOC489231	LOC489231	transcript	XM38535320.1	protein_coding	2	c.35-2331C>G
chr4	73401737	C	G	PASS	intron_variant	MODIFIER	LOC489231	LOC489231	transcript	XM38535321.1	protein_coding	1	c.-86-2331C>G
chr4	73968568	A	T	PASS	intron_variant	MODIFIER	LOC119871597	LOC119871597	transcript	XM38535468.1	protein_coding	3	c.1020+23492T>A
chr4	73991680	AT	A	PASS	intron_variant	MODIFIER	LOC119871597	LOC119871597	transcript	XM38535468.1	protein_coding	3	c.1020+379delA
chr4	74423938	T	C	PASS	intron_variant	MODIFIER	RAI14	RAI14	transcript	XM38535373.1	protein_coding	2	c.299+2226A>G
chr4	74423938	T	C	PASS	intron_variant	MODIFIER	RAI14	RAI14	transcript	XM38535375.1	protein_coding	2	c.299+2226A>G
chr4	74423938	T	C	PASS	intron_variant	MODIFIER	RAI14	RAI14	transcript	XM38535383.1	protein_coding	2	c.-47+2226A>G
chr4	74423938	T	C	PASS	intron_variant	MODIFIER	RAI14	RAI14	transcript	XM38535379.1	protein_coding	3	c.167+2226A>G
chr4	74423938	T	C	PASS	intron_variant	MODIFIER	RAI14	RAI14	transcript	XM38535380.1	protein_coding	3	c.167+2226A>G
chr4	74423938	T	C	PASS	intron_variant	MODIFIER	RAI14	RAI14	transcript	XM38535381.1	protein_coding	3	c.167+2226A>G
chr4	74423938	T	C	PASS	intron_variant	MODIFIER	RAI14	RAI14	transcript	XM38535378.1	protein_coding	3	c.167+2226A>G
chr4	74423938	T	C	PASS	intron_variant	MODIFIER	RAI14	RAI14	transcript	XM38535382.1	protein_coding	3	c.167+2226A>G
chr4	74423938	T	C	PASS	intron_variant	MODIFIER	RAI14	RAI14	transcript	XM38535377.1	protein_coding	4	c.167+2226A>G
chr4	74423938	T	C	PASS	intron_variant	MODIFIER	RAI14	RAI14	transcript	XM38535376.1	protein_coding	3	c.167+2226A>G
chr4	76181291	ACAACACTCTGTTTTTATTTTTTATTTTTTTTATTTTTTTTTATTTTTTTAAATTTTTTTTTATTTATTTATGATAGTCACAGAGAGAGAGAGAGGCAGAGACACAGGCAGAGGGAGACGCAGGCTCCATGCACCGGGAGCCCGATGTGGGATTCGATCCCGGGTCTCCAGGATCGCGCCCTGGGCCAAAGGCAGGCACCAAACCACTGTGCCACCCAGGGATCC	A	PASS	upstream_gene_variant	MODIFIER	GOLPH3	GOLPH3	transcript	XM38535404.1	protein_coding	-1	c.-3253_-3030del
chr4	76181291	ACAACACTCTGTTTTTATTTTTTATTTTTTTTATTTTTTTTTATTTTTTTAAATTTTTTTTTATTTATTTATGATAGTCACAGAGAGAGAGAGAGGCAGAGACACAGGCAGAGGGAGACGCAGGCTCCATGCACCGGGAGCCCGATGTGGGATTCGATCCCGGGTCTCCAGGATCGCGCCCTGGGCCAAAGGCAGGCACCAAACCACTGTGCCACCCAGGGATCC	A	PASS	intergenic_region	MODIFIER	MTMR12-GOLPH3	MTMR12-GOLPH3	intergenic_region	MTMR12-GOLPH3		-1	n.76181292_76181515del
chr4	76301621	C	T	PASS	synonymous_variant	LOW	PDZD2	PDZD2	transcript	XM38535405.1	protein_coding	7	c.1413G>A	p.Thr471Thr
chr4	77296960	C	T	PASS	intergenic_region	MODIFIER	LOC612647-TMEM125	LOC612647-TMEM125	intergenic_region	LOC612647-TMEM125		-1	n.77296960C>T
chr4	77512507	C	G	PASS	intergenic_region	MODIFIER	LOC102154470-LOC119871649	LOC102154470-LOC119871649	intergenic_region	LOC102154470-LOC119871649		-1	n.77512507C>G
chr4	80206490	C	T	PASS	intron_variant	MODIFIER	CDH9	CDH9	transcript	XM38533757.1	protein_coding	7	c.1253+3472C>T
chr4	88392039	G	A	PASS	intron_variant	MODIFIER	MARCHF11	MARCHF11	transcript	XM38535477.1	protein_coding	1	c.58+2648G>A
chr5	6488877	C	CTTTCTTTCTTTCTCTTTCTTTCT	PASS	intergenic_region	MODIFIER	LOC119871991-LOC111096092	LOC119871991-LOC111096092	intergenic_region	LOC119871991-LOC111096092		-1	n.6488877_6488878insTTTCTTTCTTTCTCTTTCTTTCT
chr5	55294654	G	A	PASS	intron_variant	MODIFIER	MRPL37	MRPL37	transcript	XM38537450.1	protein_coding	5	c.991-1390C>T
chr5	58933519	A	G	PASS	intergenic_region	MODIFIER	LOC111095966-LOC119871903	LOC111095966-LOC119871903	intergenic_region	LOC111095966-LOC119871903		-1	n.58933519A>G
chr5	59103962	TC	T	PASS	intergenic_region	MODIFIER	LOC100687688-LOC102151862	LOC100687688-LOC102151862	intergenic_region	LOC100687688-LOC102151862		-1	n.59103963delC
chr5	59122481	T	C	PASS	intergenic_region	MODIFIER	LOC100687688-LOC102151862	LOC100687688-LOC102151862	intergenic_region	LOC100687688-LOC102151862		-1	n.59122481T>C
chr5	59132568	A	C	PASS	intergenic_region	MODIFIER	LOC100687688-LOC102151862	LOC100687688-LOC102151862	intergenic_region	LOC100687688-LOC102151862		-1	n.59132568A>C
chr5	59444754	C	T	PASS	intron_variant	MODIFIER	AJAP1	AJAP1	transcript	XM38537759.1	protein_coding	1	c.39-224C>T
chr5	59444754	C	T	PASS	intron_variant	MODIFIER	AJAP1	AJAP1	transcript	XM38537761.1	protein_coding	1	c.30-224C>T
chr5	59444754	C	T	PASS	intron_variant	MODIFIER	AJAP1	AJAP1	transcript	XM38537760.1	protein_coding	1	c.39-224C>T
chr5	59670958	A	G	PASS	intergenic_region	MODIFIER	LOC111095968-LOC111095969	LOC111095968-LOC111095969	intergenic_region	LOC111095968-LOC111095969		-1	n.59670958A>G
chr5	59759377	TA	T	PASS	intergenic_region	MODIFIER	LOC111095968-LOC111095969	LOC111095968-LOC111095969	intergenic_region	LOC111095968-LOC111095969		-1	n.59759378delA
chr5	59763441	C	A	PASS	intergenic_region	MODIFIER	LOC111095968-LOC111095969	LOC111095968-LOC111095969	intergenic_region	LOC111095968-LOC111095969		-1	n.59763441C>A
chr5	59763850	G	A	PASS	intergenic_region	MODIFIER	LOC111095968-LOC111095969	LOC111095968-LOC111095969	intergenic_region	LOC111095968-LOC111095969		-1	n.59763850G>A
chr5	59765074	G	A	PASS	intergenic_region	MODIFIER	LOC111095968-LOC111095969	LOC111095968-LOC111095969	intergenic_region	LOC111095968-LOC111095969		-1	n.59765074G>A
chr5	59765215	C	T	PASS	intergenic_region	MODIFIER	LOC111095968-LOC111095969	LOC111095968-LOC111095969	intergenic_region	LOC111095968-LOC111095969		-1	n.59765215C>T
chr5	59765330	C	T	PASS	intergenic_region	MODIFIER	LOC111095968-LOC111095969	LOC111095968-LOC111095969	intergenic_region	LOC111095968-LOC111095969		-1	n.59765330C>T
chr5	59766400	C	A	PASS	intergenic_region	MODIFIER	LOC111095968-LOC111095969	LOC111095968-LOC111095969	intergenic_region	LOC111095968-LOC111095969		-1	n.59766400C>A
chr5	59766574	A	T	PASS	intergenic_region	MODIFIER	LOC111095968-LOC111095969	LOC111095968-LOC111095969	intergenic_region	LOC111095968-LOC111095969		-1	n.59766574A>T
chr5	59770111	A	G	PASS	intergenic_region	MODIFIER	LOC111095968-LOC111095969	LOC111095968-LOC111095969	intergenic_region	LOC111095968-LOC111095969		-1	n.59770111A>G
chr5	59770209	C	T	PASS	intergenic_region	MODIFIER	LOC111095968-LOC111095969	LOC111095968-LOC111095969	intergenic_region	LOC111095968-LOC111095969		-1	n.59770209C>T
chr5	59779240	G	A	PASS	intergenic_region	MODIFIER	LOC111095968-LOC111095969	LOC111095968-LOC111095969	intergenic_region	LOC111095968-LOC111095969		-1	n.59779240G>A
chr5	59787679	G	A	PASS	intergenic_region	MODIFIER	LOC111095968-LOC111095969	LOC111095968-LOC111095969	intergenic_region	LOC111095968-LOC111095969		-1	n.59787679G>A
chr5	59799789	G	A	PASS	intergenic_region	MODIFIER	LOC111095968-LOC111095969	LOC111095968-LOC111095969	intergenic_region	LOC111095968-LOC111095969		-1	n.59799789G>A
chr5	59806388	C	A	PASS	intergenic_region	MODIFIER	LOC111095968-LOC111095969	LOC111095968-LOC111095969	intergenic_region	LOC111095968-LOC111095969		-1	n.59806388C>A
chr5	59806522	A	G	PASS	intergenic_region	MODIFIER	LOC111095968-LOC111095969	LOC111095968-LOC111095969	intergenic_region	LOC111095968-LOC111095969		-1	n.59806522A>G
chr5	59806792	G	A	PASS	intergenic_region	MODIFIER	LOC111095968-LOC111095969	LOC111095968-LOC111095969	intergenic_region	LOC111095968-LOC111095969		-1	n.59806792G>A
chr5	59820705	A	G	PASS	intergenic_region	MODIFIER	LOC111095968-LOC111095969	LOC111095968-LOC111095969	intergenic_region	LOC111095968-LOC111095969		-1	n.59820705A>G
chr5	60182323	C	T	PASS	intergenic_region	MODIFIER	LOC111095968-LOC111095969	LOC111095968-LOC111095969	intergenic_region	LOC111095968-LOC111095969		-1	n.60182323C>T
chr5	61489897	G	A	PASS	intron_variant	MODIFIER	CAMTA1	CAMTA1	transcript	XM38537821.1	protein_coding	5	c.615+4215G>A
chr5	61489897	G	A	PASS	intron_variant	MODIFIER	CAMTA1	CAMTA1	transcript	XM38537825.1	protein_coding	7	c.546+4215G>A
chr5	61489897	G	A	PASS	intron_variant	MODIFIER	CAMTA1	CAMTA1	transcript	XM38537826.1	protein_coding	5	c.438+4215G>A
chr5	61489897	G	A	PASS	intron_variant	MODIFIER	CAMTA1	CAMTA1	transcript	XM38537830.1	protein_coding	4	c.348+4215G>A
chr5	61489897	G	A	PASS	intron_variant	MODIFIER	CAMTA1	CAMTA1	transcript	XM38537829.1	protein_coding	6	c.396+4215G>A
chr5	61489897	G	A	PASS	intron_variant	MODIFIER	CAMTA1	CAMTA1	transcript	XM38537822.1	protein_coding	5	c.615+4215G>A
chr5	61489897	G	A	PASS	intron_variant	MODIFIER	CAMTA1	CAMTA1	transcript	XM38537823.1	protein_coding	5	c.615+4215G>A
chr5	61489897	G	A	PASS	intron_variant	MODIFIER	CAMTA1	CAMTA1	transcript	XM38537824.1	protein_coding	5	c.615+4215G>A
chr5	61489897	G	A	PASS	intron_variant	MODIFIER	CAMTA1	CAMTA1	transcript	XM38537827.1	protein_coding	5	c.615+4215G>A
chr5	61489897	G	A	PASS	intron_variant	MODIFIER	CAMTA1	CAMTA1	transcript	XM38537828.1	protein_coding	5	c.615+4215G>A
chr5	61489897	G	A	PASS	intron_variant	MODIFIER	CAMTA1	CAMTA1	transcript	XM38537831.1	protein_coding	5	c.615+4215G>A
chr5	61489897	G	A	PASS	intron_variant	MODIFIER	CAMTA1	CAMTA1	transcript	XM38537832.1	protein_coding	5	c.615+4215G>A
chr5	61489897	G	A	PASS	intron_variant	MODIFIER	CAMTA1	CAMTA1	transcript	XM38537833.1	protein_coding	3	c.120+4215G>A
chr5	62107859	C	T	PASS	missense_variant	MODERATE	ERRFI1	ERRFI1	transcript	XM38537857.1	protein_coding	4	c.575G>A	p.Ser192Asn
chr5	62338492	A	G	PASS	intron_variant	MODIFIER	SLC45A1	SLC45A1	transcript	XM38537858.1	protein_coding	5	c.1665+779A>G
chr5	62338492	A	G	PASS	intron_variant	MODIFIER	SLC45A1	SLC45A1	transcript	XM38537859.1	protein_coding	7	c.1644+779A>G
chr5	62338492	A	G	PASS	intron_variant	MODIFIER	SLC45A1	SLC45A1	transcript	XM38537865.1	protein_coding	8	c.1530+779A>G
chr5	62338492	A	G	PASS	intron_variant	MODIFIER	SLC45A1	SLC45A1	transcript	XM38537866.1	protein_coding	7	c.1530+779A>G
chr5	62338492	A	G	PASS	intron_variant	MODIFIER	SLC45A1	SLC45A1	transcript	XM38537860.1	protein_coding	7	c.1644+779A>G
chr5	62338492	A	G	PASS	intron_variant	MODIFIER	SLC45A1	SLC45A1	transcript	XM38537862.1	protein_coding	7	c.1644+779A>G
chr5	62338492	A	G	PASS	intron_variant	MODIFIER	SLC45A1	SLC45A1	transcript	XM38537863.1	protein_coding	7	c.1644+779A>G
chr5	62338492	A	G	PASS	intron_variant	MODIFIER	SLC45A1	SLC45A1	transcript	XM38537861.1	protein_coding	7	c.1644+779A>G
chr5	62338492	A	G	PASS	intron_variant	MODIFIER	SLC45A1	SLC45A1	transcript	XM38537871.1	protein_coding	6	c.822+779A>G
chr5	62338492	A	G	PASS	intron_variant	MODIFIER	SLC45A1	SLC45A1	transcript	XM38537872.1	protein_coding	5	c.822+779A>G
chr5	62338492	A	G	PASS	intron_variant	MODIFIER	SLC45A1	SLC45A1	transcript	XM38537864.1	protein_coding	5	c.1563+779A>G
chr5	62338492	A	G	PASS	intron_variant	MODIFIER	SLC45A1	SLC45A1	transcript	XM38537873.1	protein_coding	5	c.822+779A>G
chr5	62338492	A	G	PASS	intron_variant	MODIFIER	SLC45A1	SLC45A1	transcript	XM38537874.1	protein_coding	4	c.822+779A>G
chr5	62338492	A	G	PASS	intron_variant	MODIFIER	SLC45A1	SLC45A1	transcript	XM38537875.1	protein_coding	4	c.822+779A>G
chr5	62338492	A	G	PASS	intron_variant	MODIFIER	SLC45A1	SLC45A1	transcript	XM38537867.1	protein_coding	5	c.1530+779A>G
chr5	62338492	A	G	PASS	intron_variant	MODIFIER	SLC45A1	SLC45A1	transcript	XM38537868.1	protein_coding	5	c.1383+779A>G
chr5	62338492	A	G	PASS	intron_variant	MODIFIER	SLC45A1	SLC45A1	transcript	XM38537869.1	protein_coding	4	c.1047+779A>G
chr5	63307255	C	T	PASS	intron_variant	MODIFIER	SLC25A33	SLC25A33	transcript	XM38537906.1	protein_coding	3	c.314+738C>T
chr5	63312738	G	A	PASS	intron_variant	MODIFIER	SLC25A33	SLC25A33	transcript	XM38537906.1	protein_coding	5	c.482+1326G>A
chr5	63653130	T	G	PASS	upstream_gene_variant	MODIFIER	RBP7	RBP7	transcript	XM38537940.1	protein_coding	-1	c.-2938T>G
chr5	63653130	T	G	PASS	upstream_gene_variant	MODIFIER	RBP7	RBP7	transcript	XM38537942.1	protein_coding	-1	c.-2475T>G
chr5	63653130	T	G	PASS	upstream_gene_variant	MODIFIER	RBP7	RBP7	transcript	XM38537941.1	protein_coding	-1	c.-2938T>G
chr5	63653130	T	G	PASS	intergenic_region	MODIFIER	NMNAT1-RBP7	NMNAT1-RBP7	intergenic_region	NMNAT1-RBP7		-1	n.63653130T>G
chr5	75694322	A	AAAAT	PASS	intergenic_region	MODIFIER	LOC111096032-DUXB	LOC111096032-DUXB	intergenic_region	LOC111096032-DUXB		-1	n.75694322_75694323insAAAT
chr5	76347363	C	T	PASS	downstream_gene_variant	MODIFIER	WDR59	WDR59	transcript	XM38538330.1	protein_coding	-1	c.*3700C>T
chr5	76347363	C	T	PASS	intron_variant	MODIFIER	WDR59	WDR59	transcript	XM38538327.1	protein_coding	17	c.1701-2117C>T
chr5	76347363	C	T	PASS	intron_variant	MODIFIER	WDR59	WDR59	transcript	XM38538328.1	protein_coding	17	c.1701-2117C>T
chr5	76347363	C	T	PASS	intron_variant	MODIFIER	WDR59	WDR59	transcript	XM38538329.1	protein_coding	17	c.1569-2117C>T
chr5	83549293	C	T	PASS	upstream_gene_variant	MODIFIER	LOC119871971	LOC119871971	transcript	XR05360234.1	pseudogene	-1	n.-2839C>T
chr5	83549293	C	T	PASS	upstream_gene_variant	MODIFIER	LOC119871971	LOC119871971	transcript	XR05360235.1	pseudogene	-1	n.-2839C>T
chr5	83549293	C	T	PASS	intergenic_region	MODIFIER	LOC119871970-LOC119871971	LOC119871970-LOC119871971	intergenic_region	LOC119871970-LOC119871971		-1	n.83549293C>T
chr5	83624115	G	A	PASS	intergenic_region	MODIFIER	LOC119871971-LOC111096059	LOC119871971-LOC111096059	intergenic_region	LOC119871971-LOC111096059		-1	n.83624115G>A
chr5	85344654	T	C	PASS	intron_variant	MODIFIER	LOC111096133	LOC111096133	transcript	XR05358960.1	pseudogene	1	n.225+3590T>C
chr5	85386080	T	G	PASS	intergenic_region	MODIFIER	LOC111096133-LOC111096134	LOC111096133-LOC111096134	intergenic_region	LOC111096133-LOC111096134		-1	n.85386080T>G
chr6	62059030	C	A	PASS	downstream_gene_variant	MODIFIER	LOC119872280	LOC119872280	transcript	XR05361312.1	pseudogene	-1	n.*1291C>A
chr6	62059030	C	A	PASS	downstream_gene_variant	MODIFIER	LOC119872280	LOC119872280	transcript	XR05361311.1	pseudogene	-1	n.*3430C>A
chr6	62059030	C	A	PASS	intergenic_region	MODIFIER	LOC119872280-CLCA4	LOC119872280-CLCA4	intergenic_region	LOC119872280-CLCA4		-1	n.62059030C>A
chr7	1007660	C	A	PASS	downstream_gene_variant	MODIFIER	ARL8A	ARL8A	transcript	XM38541886.1	protein_coding	-1	c.*1201C>A
chr7	1007660	C	A	PASS	downstream_gene_variant	MODIFIER	GPR37L1	GPR37L1	transcript	XM38541889.1	protein_coding	-1	c.*3928G>T
chr7	1007660	C	A	PASS	downstream_gene_variant	MODIFIER	ARL8A	ARL8A	transcript	XM38541888.1	protein_coding	-1	c.*1250C>A
chr7	1007660	C	A	PASS	intergenic_region	MODIFIER	ARL8A-GPR37L1	ARL8A-GPR37L1	intergenic_region	ARL8A-GPR37L1		-1	n.1007660C>A
chr7	16789123	C	A	PASS	intron_variant	MODIFIER	SMG7	SMG7	transcript	XM38542253.1	protein_coding	20	c.3088-218C>A
chr7	16789123	C	A	PASS	intron_variant	MODIFIER	SMG7	SMG7	transcript	XM38542262.1	protein_coding	20	c.2995-218C>A
chr7	16789123	C	A	PASS	intron_variant	MODIFIER	SMG7	SMG7	transcript	XM38542263.1	protein_coding	19	c.2917-218C>A
chr7	16789123	C	A	PASS	intron_variant	MODIFIER	SMG7	SMG7	transcript	XM38542256.1	protein_coding	19	c.2971-218C>A
chr7	16789123	C	A	PASS	intron_variant	MODIFIER	SMG7	SMG7	transcript	XM38542254.1	protein_coding	20	c.3058-218C>A
chr7	16789123	C	A	PASS	intron_variant	MODIFIER	SMG7	SMG7	transcript	XM38542255.1	protein_coding	20	c.3058-218C>A
chr7	16789123	C	A	PASS	intron_variant	MODIFIER	SMG7	SMG7	transcript	XM38542258.1	protein_coding	19	c.2938-218C>A
chr7	16789123	C	A	PASS	intron_variant	MODIFIER	SMG7	SMG7	transcript	XM38542259.1	protein_coding	20	c.2893-218C>A
chr7	16789123	C	A	PASS	intron_variant	MODIFIER	SMG7	SMG7	transcript	XM38542260.1	protein_coding	20	c.2860-218C>A
chr7	16789123	C	A	PASS	intron_variant	MODIFIER	SMG7	SMG7	transcript	XM38542257.1	protein_coding	20	c.2950-218C>A
chr7	16789123	C	A	PASS	intron_variant	MODIFIER	SMG7	SMG7	transcript	XM38542261.1	protein_coding	19	c.2800-218C>A
chr7	37378510	T	G	PASS	intron_variant	MODIFIER	LOC102152941	LOC102152941	transcript	XR05362256.1	pseudogene	2	n.695+4796T>G
chr7	38969597	G	C	PASS	intron_variant	MODIFIER	SRP9	SRP9	transcript	XM38542829.1	protein_coding	2	c.141+32C>G
chr7	39464082	G	A	PASS	intron_variant	MODIFIER	DNAH14	DNAH14	transcript	XM38542854.1	protein_coding	23	c.3838-4218C>T
chr7	39464082	G	A	PASS	intron_variant	MODIFIER	DNAH14	DNAH14	transcript	XM38542870.1	protein_coding	7	c.1054-4218C>T
chr7	39464082	G	A	PASS	intron_variant	MODIFIER	DNAH14	DNAH14	transcript	XM38542867.1	protein_coding	17	c.3034-4218C>T
chr7	39464082	G	A	PASS	intron_variant	MODIFIER	DNAH14	DNAH14	transcript	XM38542859.1	protein_coding	23	c.3838-4218C>T
chr7	39464082	G	A	PASS	intron_variant	MODIFIER	DNAH14	DNAH14	transcript	XM38542858.1	protein_coding	23	c.3838-4218C>T
chr7	39464082	G	A	PASS	intron_variant	MODIFIER	DNAH14	DNAH14	transcript	XM38542855.1	protein_coding	23	c.3838-4218C>T
chr7	39464082	G	A	PASS	intron_variant	MODIFIER	DNAH14	DNAH14	transcript	XM38542860.1	protein_coding	23	c.3838-4218C>T
chr7	39464082	G	A	PASS	intron_variant	MODIFIER	DNAH14	DNAH14	transcript	XM38542861.1	protein_coding	23	c.3838-4218C>T
chr7	39464082	G	A	PASS	intron_variant	MODIFIER	DNAH14	DNAH14	transcript	XM38542862.1	protein_coding	23	c.3838-4218C>T
chr7	39464082	G	A	PASS	intron_variant	MODIFIER	DNAH14	DNAH14	transcript	XM38542863.1	protein_coding	23	c.3838-4218C>T
chr7	39464082	G	A	PASS	intron_variant	MODIFIER	DNAH14	DNAH14	transcript	XM38542864.1	protein_coding	22	c.3592-4218C>T
chr7	39464082	G	A	PASS	intron_variant	MODIFIER	DNAH14	DNAH14	transcript	XM38542865.1	protein_coding	23	c.3838-4218C>T
chr7	39464082	G	A	PASS	intron_variant	MODIFIER	DNAH14	DNAH14	transcript	XM38542866.1	protein_coding	23	c.3838-4218C>T
chr7	39464082	G	A	PASS	intron_variant	MODIFIER	DNAH14	DNAH14	transcript	XM38542856.1	protein_coding	23	c.3838-4218C>T
chr7	39464082	G	A	PASS	intron_variant	MODIFIER	DNAH14	DNAH14	transcript	XM38542857.1	protein_coding	23	c.3838-4218C>T
chr7	39464082	G	A	PASS	intron_variant	MODIFIER	DNAH14	DNAH14	transcript	XR05362291.1	pseudogene	23	n.4100-4218C>T
chr7	39464082	G	A	PASS	intron_variant	MODIFIER	DNAH14	DNAH14	transcript	XR05362292.1	pseudogene	23	n.4100-4218C>T
chr7	39464082	G	A	PASS	intron_variant	MODIFIER	DNAH14	DNAH14	transcript	XM38542868.1	protein_coding	23	c.3838-4218C>T
chr7	40291771	C	T	PASS	intron_variant	MODIFIER	CAPN2	CAPN2	transcript	XM38542895.1	protein_coding	15	c.1690+79G>A
chr7	40354065	G	A	PASS	intergenic_region	MODIFIER	CAPN2-CAPN8	CAPN2-CAPN8	intergenic_region	CAPN2-CAPN8		-1	n.40354065G>A
chr7	40373010	C	T	PASS	intron_variant	MODIFIER	CAPN8	CAPN8	transcript	XM38542896.1	protein_coding	2	c.308-1352C>T
chr7	40373010	C	T	PASS	intron_variant	MODIFIER	CAPN8	CAPN8	transcript	XR05362330.1	pseudogene	2	n.766-1352C>T
chr7	40373010	C	T	PASS	intron_variant	MODIFIER	CAPN8	CAPN8	transcript	XR05362329.1	pseudogene	2	n.765-1352C>T
chr7	40373010	C	T	PASS	intron_variant	MODIFIER	CAPN8	CAPN8	transcript	XR05362328.1	pseudogene	2	n.757-1352C>T
chr7	40373010	C	T	PASS	intron_variant	MODIFIER	CAPN8	CAPN8	transcript	XM38542898.1	protein_coding	2	c.308-1352C>T
chr7	40373010	C	T	PASS	intron_variant	MODIFIER	CAPN8	CAPN8	transcript	XM38542897.1	protein_coding	2	c.308-1352C>T
chr7	40385051	G	A	PASS	missense_variant	MODERATE	CAPN8	CAPN8	transcript	XM38542896.1	protein_coding	10	c.1214G>A	p.Ser405Asn
chr7	40385051	G	A	PASS	missense_variant	MODERATE	CAPN8	CAPN8	transcript	XM38542898.1	protein_coding	10	c.1214G>A	p.Ser405Asn
chr7	40385051	G	A	PASS	missense_variant	MODERATE	CAPN8	CAPN8	transcript	XM38542897.1	protein_coding	10	c.1214G>A	p.Ser405Asn
chr7	40385051	G	A	PASS	downstream_gene_variant	MODIFIER	LOC119872561	LOC119872561	transcript	XR05362332.1	pseudogene	-1	n.*918C>T
chr7	40385051	G	A	PASS	downstream_gene_variant	MODIFIER	LOC119872561	LOC119872561	transcript	XR05362333.1	pseudogene	-1	n.*918C>T
chr7	40385051	G	A	PASS	downstream_gene_variant	MODIFIER	LOC119872561	LOC119872561	transcript	XR05362339.1	pseudogene	-1	n.*918C>T
chr7	40385051	G	A	PASS	downstream_gene_variant	MODIFIER	LOC119872561	LOC119872561	transcript	XR05362334.1	pseudogene	-1	n.*918C>T
chr7	40385051	G	A	PASS	downstream_gene_variant	MODIFIER	LOC119872561	LOC119872561	transcript	XR05362338.1	pseudogene	-1	n.*918C>T
chr7	40385051	G	A	PASS	downstream_gene_variant	MODIFIER	LOC119872561	LOC119872561	transcript	XR05362336.1	pseudogene	-1	n.*918C>T
chr7	40385051	G	A	PASS	downstream_gene_variant	MODIFIER	LOC119872561	LOC119872561	transcript	XR05362335.1	pseudogene	-1	n.*2348C>T
chr7	40385051	G	A	PASS	intron_variant	MODIFIER	LOC119872561	LOC119872561	transcript	XR05362331.1	pseudogene	2	n.388-1445C>T
chr7	40385051	G	A	PASS	intron_variant	MODIFIER	LOC119872561	LOC119872561	transcript	XR05362337.1	pseudogene	5	n.1043+1105C>T
chr7	40385051	G	A	PASS	intron_variant	MODIFIER	LOC119872561	LOC119872561	transcript	XR05362340.1	pseudogene	3	n.461-1445C>T
chr7	40385051	G	A	PASS	non_coding_transcript_exon_variant	MODIFIER	CAPN8	CAPN8	transcript	XR05362330.1	pseudogene	10	n.1672G>A
chr7	40385051	G	A	PASS	non_coding_transcript_exon_variant	MODIFIER	CAPN8	CAPN8	transcript	XR05362329.1	pseudogene	10	n.1671G>A
chr7	40385051	G	A	PASS	non_coding_transcript_exon_variant	MODIFIER	CAPN8	CAPN8	transcript	XR05362328.1	pseudogene	10	n.1663G>A
chr7	41015467	T	C	PASS	intron_variant	MODIFIER	ARHGEF11	ARHGEF11	transcript	XM38542948.1	protein_coding	2	c.33-19423T>C
chr7	41015467	T	C	PASS	intron_variant	MODIFIER	ARHGEF11	ARHGEF11	transcript	XM38542955.1	protein_coding	2	c.33-20468T>C
chr7	41015467	T	C	PASS	intron_variant	MODIFIER	ARHGEF11	ARHGEF11	transcript	XM38542960.1	protein_coding	2	c.32+20656T>C
chr7	41015467	T	C	PASS	intron_variant	MODIFIER	ARHGEF11	ARHGEF11	transcript	XM38542949.1	protein_coding	1	c.33-19423T>C
chr7	41015467	T	C	PASS	intron_variant	MODIFIER	ARHGEF11	ARHGEF11	transcript	XM38542950.1	protein_coding	1	c.33-19423T>C
chr7	41015467	T	C	PASS	intron_variant	MODIFIER	ARHGEF11	ARHGEF11	transcript	XM38542951.1	protein_coding	1	c.33-19423T>C
chr7	41015467	T	C	PASS	intron_variant	MODIFIER	ARHGEF11	ARHGEF11	transcript	XM38542952.1	protein_coding	1	c.33-19423T>C
chr7	41015467	T	C	PASS	intron_variant	MODIFIER	ARHGEF11	ARHGEF11	transcript	XM38542953.1	protein_coding	1	c.33-19423T>C
chr7	41015467	T	C	PASS	intron_variant	MODIFIER	ARHGEF11	ARHGEF11	transcript	XM38542954.1	protein_coding	1	c.33-20468T>C
chr7	41015467	T	C	PASS	intron_variant	MODIFIER	ARHGEF11	ARHGEF11	transcript	XM38542957.1	protein_coding	1	c.33-19423T>C
chr7	41015467	T	C	PASS	intron_variant	MODIFIER	ARHGEF11	ARHGEF11	transcript	XM38542958.1	protein_coding	1	c.33-19423T>C
chr7	41015467	T	C	PASS	intron_variant	MODIFIER	ARHGEF11	ARHGEF11	transcript	XM38542959.1	protein_coding	1	c.32+20656T>C
chr7	41015467	T	C	PASS	intron_variant	MODIFIER	ARHGEF11	ARHGEF11	transcript	XM38542961.1	protein_coding	1	c.33-19423T>C
chr7	41015467	T	C	PASS	intron_variant	MODIFIER	ARHGEF11	ARHGEF11	transcript	XM38542962.1	protein_coding	1	c.33-19423T>C
chr7	41350550	C	T	PASS	downstream_gene_variant	MODIFIER	GPATCH4	GPATCH4	transcript	XM38543001.1	protein_coding	-1	c.*2164C>T
chr7	41350550	C	T	PASS	downstream_gene_variant	MODIFIER	TTC24	TTC24	transcript	XM38543004.1	protein_coding	-1	c.*5316G>A
chr7	41350550	C	T	PASS	downstream_gene_variant	MODIFIER	GPATCH4	GPATCH4	transcript	XM38543002.1	protein_coding	-1	c.*2164C>T
chr7	41350550	C	T	PASS	downstream_gene_variant	MODIFIER	TTC24	TTC24	transcript	XM38543005.1	protein_coding	-1	c.*5316G>A
chr7	41350550	C	T	PASS	intron_variant	MODIFIER	NAXE	NAXE	transcript	XM38543003.1	protein_coding	4	c.534+99G>A
chr7	44345764	T	C	PASS	intron_variant	MODIFIER	HDHD2	HDHD2	transcript	XM38543354.1	protein_coding	4	c.396-1842T>C
chr7	44345764	T	C	PASS	intron_variant	MODIFIER	HDHD2	HDHD2	transcript	XM38543355.1	protein_coding	4	c.396-1842T>C
chr7	44345764	T	C	PASS	intron_variant	MODIFIER	HDHD2	HDHD2	transcript	XM38543356.1	protein_coding	3	c.126-1842T>C
chr7	44345764	T	C	PASS	intron_variant	MODIFIER	HDHD2	HDHD2	transcript	XM38543357.1	protein_coding	3	c.126-1842T>C
chr7	44345764	T	C	PASS	intron_variant	MODIFIER	HDHD2	HDHD2	transcript	XM38543358.1	protein_coding	3	c.126-1842T>C
chr7	44345781	T	A	PASS	intron_variant	MODIFIER	HDHD2	HDHD2	transcript	XM38543354.1	protein_coding	4	c.396-1825T>A
chr7	44345781	T	A	PASS	intron_variant	MODIFIER	HDHD2	HDHD2	transcript	XM38543355.1	protein_coding	4	c.396-1825T>A
chr7	44345781	T	A	PASS	intron_variant	MODIFIER	HDHD2	HDHD2	transcript	XM38543356.1	protein_coding	3	c.126-1825T>A
chr7	44345781	T	A	PASS	intron_variant	MODIFIER	HDHD2	HDHD2	transcript	XM38543357.1	protein_coding	3	c.126-1825T>A
chr7	44345781	T	A	PASS	intron_variant	MODIFIER	HDHD2	HDHD2	transcript	XM38543358.1	protein_coding	3	c.126-1825T>A
chr7	44713344	C	T	PASS	intron_variant	MODIFIER	LOXHD1	LOXHD1	transcript	XM38543364.1	protein_coding	8	c.1135-2320C>T
chr7	45101461	C	T	PASS	intron_variant	MODIFIER	HAUS1	HAUS1	transcript	XM38543371.1	protein_coding	2	c.205+2768G>A
chr7	45768078	C	T	PASS	intron_variant	MODIFIER	SLC14A2	SLC14A2	transcript	XM38543384.1	protein_coding	2	c.-210+80325G>A
chr7	45768078	C	T	PASS	intron_variant	MODIFIER	SLC14A2	SLC14A2	transcript	XM38543385.1	protein_coding	2	c.-210+80325G>A
chr7	45768078	C	T	PASS	intron_variant	MODIFIER	SLC14A2	SLC14A2	transcript	XM38543386.1	protein_coding	2	c.-93+80325G>A
chr7	47497135	A	T	PASS	intergenic_region	MODIFIER	LOC102152974-SYT4	LOC102152974-SYT4	intergenic_region	LOC102152974-SYT4		-1	n.47497135A>T
chr7	47509968	G	A	PASS	intergenic_region	MODIFIER	LOC102152974-SYT4	LOC102152974-SYT4	intergenic_region	LOC102152974-SYT4		-1	n.47509968G>A
chr7	47607192	G	A	PASS	intron_variant	MODIFIER	RIT2	RIT2	transcript	XM38543397.1	protein_coding	1	c.34+25173G>A
chr7	47607192	G	A	PASS	intron_variant	MODIFIER	RIT2	RIT2	transcript	XM38543398.1	protein_coding	1	c.-52-10163G>A
chr7	47607192	G	A	PASS	intron_variant	MODIFIER	RIT2	RIT2	transcript	XM38543399.1	protein_coding	1	c.-123-10163G>A
chr7	47657027	A	G	PASS	upstream_gene_variant	MODIFIER	RIT2	RIT2	transcript	XM38543396.1	protein_coding	-1	c.-1009A>G
chr7	47657027	A	G	PASS	intron_variant	MODIFIER	RIT2	RIT2	transcript	XM38543397.1	protein_coding	1	c.34+75008A>G
chr7	47657027	A	G	PASS	intron_variant	MODIFIER	RIT2	RIT2	transcript	XM38543398.1	protein_coding	2	c.-3+39623A>G
chr7	47657027	A	G	PASS	intron_variant	MODIFIER	RIT2	RIT2	transcript	XM38543399.1	protein_coding	2	c.-74+39623A>G
chr7	47659338	A	G	PASS	intron_variant	MODIFIER	RIT2	RIT2	transcript	XM38543396.1	protein_coding	1	c.103+1200A>G
chr7	47659338	A	G	PASS	intron_variant	MODIFIER	RIT2	RIT2	transcript	XM38543397.1	protein_coding	1	c.34+77319A>G
chr7	47659338	A	G	PASS	intron_variant	MODIFIER	RIT2	RIT2	transcript	XM38543398.1	protein_coding	2	c.-3+41934A>G
chr7	47659338	A	G	PASS	intron_variant	MODIFIER	RIT2	RIT2	transcript	XM38543399.1	protein_coding	2	c.-74+41934A>G
chr7	48073678	C	A	PASS	intergenic_region	MODIFIER	RIT2-LOC119872716	RIT2-LOC119872716	intergenic_region	RIT2-LOC119872716		-1	n.48073678C>A
chr7	48085133	T	C	PASS	intergenic_region	MODIFIER	RIT2-LOC119872716	RIT2-LOC119872716	intergenic_region	RIT2-LOC119872716		-1	n.48085133T>C
chr7	48088437	G	C	PASS	intergenic_region	MODIFIER	RIT2-LOC119872716	RIT2-LOC119872716	intergenic_region	RIT2-LOC119872716		-1	n.48088437G>C
chr7	48093743	T	TTCAGTGGAGA	PASS	intergenic_region	MODIFIER	RIT2-LOC119872716	RIT2-LOC119872716	intergenic_region	RIT2-LOC119872716		-1	n.48093743_48093744insTCAGTGGAGA
chr7	48093835	G	T	PASS	intergenic_region	MODIFIER	RIT2-LOC119872716	RIT2-LOC119872716	intergenic_region	RIT2-LOC119872716		-1	n.48093835G>T
chr7	48093960	C	CT	PASS	intergenic_region	MODIFIER	RIT2-LOC119872716	RIT2-LOC119872716	intergenic_region	RIT2-LOC119872716		-1	n.48093960_48093961insT
chr7	48094000	A	G	PASS	intergenic_region	MODIFIER	RIT2-LOC119872716	RIT2-LOC119872716	intergenic_region	RIT2-LOC119872716		-1	n.48094000A>G
chr7	48094488	T	A	PASS	intergenic_region	MODIFIER	RIT2-LOC119872716	RIT2-LOC119872716	intergenic_region	RIT2-LOC119872716		-1	n.48094488T>A
chr7	48094599	C	T	PASS	intergenic_region	MODIFIER	RIT2-LOC119872716	RIT2-LOC119872716	intergenic_region	RIT2-LOC119872716		-1	n.48094599C>T
chr7	48094753	T	C	PASS	intergenic_region	MODIFIER	RIT2-LOC119872716	RIT2-LOC119872716	intergenic_region	RIT2-LOC119872716		-1	n.48094753T>C
chr7	48099199	A	ATT	PASS	intergenic_region	MODIFIER	RIT2-LOC119872716	RIT2-LOC119872716	intergenic_region	RIT2-LOC119872716		-1	n.48099199_48099200insTT
chr7	48103381	C	T	PASS	downstream_gene_variant	MODIFIER	LOC119872716	LOC119872716	transcript	XR05362752.1	snRNA	-1	n.*1943G>A
chr7	48103381	C	T	PASS	intergenic_region	MODIFIER	RIT2-LOC119872716	RIT2-LOC119872716	intergenic_region	RIT2-LOC119872716		-1	n.48103381C>T
chr7	48134501	G	A	PASS	intergenic_region	MODIFIER	LOC119872716-LOC111096901	LOC119872716-LOC111096901	intergenic_region	LOC119872716-LOC111096901		-1	n.48134501G>A
chr7	48140295	A	C	PASS	intergenic_region	MODIFIER	LOC119872716-LOC111096901	LOC119872716-LOC111096901	intergenic_region	LOC119872716-LOC111096901		-1	n.48140295A>C
chr7	48146708	G	A	PASS	intergenic_region	MODIFIER	LOC119872716-LOC111096901	LOC119872716-LOC111096901	intergenic_region	LOC119872716-LOC111096901		-1	n.48146708G>A
chr7	48153340	TG	T	PASS	intergenic_region	MODIFIER	LOC119872716-LOC111096901	LOC119872716-LOC111096901	intergenic_region	LOC119872716-LOC111096901		-1	n.48153341delG
chr7	48155358	C	T	PASS	intergenic_region	MODIFIER	LOC119872716-LOC111096901	LOC119872716-LOC111096901	intergenic_region	LOC119872716-LOC111096901		-1	n.48155358C>T
chr7	48155448	C	A	PASS	intergenic_region	MODIFIER	LOC119872716-LOC111096901	LOC119872716-LOC111096901	intergenic_region	LOC119872716-LOC111096901		-1	n.48155448C>A
chr7	48168508	C	A	PASS	intergenic_region	MODIFIER	LOC119872716-LOC111096901	LOC119872716-LOC111096901	intergenic_region	LOC119872716-LOC111096901		-1	n.48168508C>A
chr7	48170752	G	A	PASS	intergenic_region	MODIFIER	LOC119872716-LOC111096901	LOC119872716-LOC111096901	intergenic_region	LOC119872716-LOC111096901		-1	n.48170752G>A
chr7	48324302	C	A	PASS	intergenic_region	MODIFIER	LOC111096901-LOC119872586	LOC111096901-LOC119872586	intergenic_region	LOC111096901-LOC119872586		-1	n.48324302C>A
chr7	48605518	C	T	PASS	intergenic_region	MODIFIER	LOC119876411-PIK3C3	LOC119876411-PIK3C3	intergenic_region	LOC119876411-PIK3C3		-1	n.48605518C>T
chr7	48825255	T	C	PASS	intergenic_region	MODIFIER	PIK3C3-LOC100683727	PIK3C3-LOC100683727	intergenic_region	PIK3C3-LOC100683727		-1	n.48825255T>C
chr7	48904241	T	G	PASS	upstream_gene_variant	MODIFIER	LOC111096759	LOC111096759	transcript	XR05362457.1	pseudogene	-1	n.-717T>G
chr7	48904241	T	G	PASS	upstream_gene_variant	MODIFIER	LOC111096759	LOC111096759	transcript	XR05362446.1	pseudogene	-1	n.-717T>G
chr7	48904241	T	G	PASS	upstream_gene_variant	MODIFIER	LOC111096759	LOC111096759	transcript	XR05362448.1	pseudogene	-1	n.-717T>G
chr7	48904241	T	G	PASS	upstream_gene_variant	MODIFIER	LOC111096759	LOC111096759	transcript	XR05362449.1	pseudogene	-1	n.-717T>G
chr7	48904241	T	G	PASS	upstream_gene_variant	MODIFIER	LOC111096759	LOC111096759	transcript	XR05362450.1	pseudogene	-1	n.-717T>G
chr7	48904241	T	G	PASS	upstream_gene_variant	MODIFIER	LOC111096759	LOC111096759	transcript	XR05362451.1	pseudogene	-1	n.-717T>G
chr7	48904241	T	G	PASS	upstream_gene_variant	MODIFIER	LOC111096759	LOC111096759	transcript	XR05362452.1	pseudogene	-1	n.-717T>G
chr7	48904241	T	G	PASS	upstream_gene_variant	MODIFIER	LOC111096759	LOC111096759	transcript	XR05362453.1	pseudogene	-1	n.-717T>G
chr7	48904241	T	G	PASS	upstream_gene_variant	MODIFIER	LOC111096759	LOC111096759	transcript	XR05362454.1	pseudogene	-1	n.-717T>G
chr7	48904241	T	G	PASS	upstream_gene_variant	MODIFIER	LOC111096759	LOC111096759	transcript	XR05362455.1	pseudogene	-1	n.-717T>G
chr7	48904241	T	G	PASS	upstream_gene_variant	MODIFIER	LOC111096759	LOC111096759	transcript	XR05362456.1	pseudogene	-1	n.-717T>G
chr7	48904241	T	G	PASS	upstream_gene_variant	MODIFIER	LOC111096759	LOC111096759	transcript	XR05362458.1	pseudogene	-1	n.-717T>G
chr7	48904241	T	G	PASS	upstream_gene_variant	MODIFIER	LOC111096759	LOC111096759	transcript	XR05362459.1	pseudogene	-1	n.-717T>G
chr7	48904241	T	G	PASS	upstream_gene_variant	MODIFIER	LOC111096759	LOC111096759	transcript	XR05362461.1	pseudogene	-1	n.-717T>G
chr7	48904241	T	G	PASS	upstream_gene_variant	MODIFIER	LOC111096759	LOC111096759	transcript	XR05362462.1	pseudogene	-1	n.-717T>G
chr7	48904241	T	G	PASS	upstream_gene_variant	MODIFIER	LOC111096759	LOC111096759	transcript	XR05362463.1	pseudogene	-1	n.-717T>G
chr7	48904241	T	G	PASS	upstream_gene_variant	MODIFIER	LOC111096759	LOC111096759	transcript	XR05362447.1	pseudogene	-1	n.-723T>G
chr7	48904241	T	G	PASS	upstream_gene_variant	MODIFIER	LOC111096759	LOC111096759	transcript	XR05362464.1	pseudogene	-1	n.-724T>G
chr7	48904241	T	G	PASS	upstream_gene_variant	MODIFIER	LOC111096759	LOC111096759	transcript	XR05362460.1	pseudogene	-1	n.-726T>G
chr7	48904241	T	G	PASS	intergenic_region	MODIFIER	LOC100683803-LOC111096759	LOC100683803-LOC111096759	intergenic_region	LOC100683803-LOC111096759		-1	n.48904241T>G
chr7	48993543	G	T	PASS	intron_variant	MODIFIER	LOC111096759	LOC111096759	transcript	XR05362457.1	pseudogene	14	n.4337-946G>T
chr7	48993543	G	T	PASS	intron_variant	MODIFIER	LOC111096759	LOC111096759	transcript	XR05362446.1	pseudogene	13	n.4231-946G>T
chr7	48993543	G	T	PASS	intron_variant	MODIFIER	LOC111096759	LOC111096759	transcript	XR05362448.1	pseudogene	14	n.3929-946G>T
chr7	48993543	G	T	PASS	intron_variant	MODIFIER	LOC111096759	LOC111096759	transcript	XR05362449.1	pseudogene	14	n.4146-946G>T
chr7	48993543	G	T	PASS	intron_variant	MODIFIER	LOC111096759	LOC111096759	transcript	XR05362450.1	pseudogene	12	n.4080-946G>T
chr7	48993543	G	T	PASS	intron_variant	MODIFIER	LOC111096759	LOC111096759	transcript	XR05362451.1	pseudogene	12	n.4078-946G>T
chr7	48993543	G	T	PASS	intron_variant	MODIFIER	LOC111096759	LOC111096759	transcript	XR05362452.1	pseudogene	12	n.4140-946G>T
chr7	48993543	G	T	PASS	intron_variant	MODIFIER	LOC111096759	LOC111096759	transcript	XR05362453.1	pseudogene	12	n.4135-946G>T
chr7	48993543	G	T	PASS	intron_variant	MODIFIER	LOC111096759	LOC111096759	transcript	XR05362454.1	pseudogene	13	n.4230+1125G>T
chr7	48993543	G	T	PASS	intron_variant	MODIFIER	LOC111096759	LOC111096759	transcript	XR05362455.1	pseudogene	14	n.4066-946G>T
chr7	48993543	G	T	PASS	intron_variant	MODIFIER	LOC111096759	LOC111096759	transcript	XR05362456.1	pseudogene	11	n.3927-946G>T
chr7	48993543	G	T	PASS	intron_variant	MODIFIER	LOC111096759	LOC111096759	transcript	XR05362458.1	pseudogene	14	n.3959-946G>T
chr7	48993543	G	T	PASS	intron_variant	MODIFIER	LOC111096759	LOC111096759	transcript	XR05362459.1	pseudogene	12	n.4135-2793G>T
chr7	48993543	G	T	PASS	intron_variant	MODIFIER	LOC111096759	LOC111096759	transcript	XR05362461.1	pseudogene	11	n.4044-2793G>T
chr7	48993543	G	T	PASS	intron_variant	MODIFIER	LOC111096759	LOC111096759	transcript	XR05362462.1	pseudogene	12	n.4136-946G>T
chr7	48993543	G	T	PASS	intron_variant	MODIFIER	LOC111096759	LOC111096759	transcript	XR05362463.1	pseudogene	13	n.4219-946G>T
chr7	48993543	G	T	PASS	intron_variant	MODIFIER	LOC111096759	LOC111096759	transcript	XR05362447.1	pseudogene	14	n.2431-946G>T
chr7	48993543	G	T	PASS	intron_variant	MODIFIER	LOC111096759	LOC111096759	transcript	XR05362464.1	pseudogene	13	n.1681-946G>T
chr7	48993543	G	T	PASS	intron_variant	MODIFIER	LOC111096759	LOC111096759	transcript	XR05362460.1	pseudogene	12	n.1951-946G>T
chr7	48993543	G	T	PASS	intron_variant	MODIFIER	LOC111096759	LOC111096759	transcript	XR05362465.1	pseudogene	12	n.1405-946G>T
chr7	49093660	CCCCTCCCCTTG	C	PASS	intergenic_region	MODIFIER	LOC111096759-LOC119876412	LOC111096759-LOC119876412	intergenic_region	LOC111096759-LOC119876412		-1	n.49093661_49093671delCCCTCCCCTTG
chr7	50184979	C	A	PASS	intergenic_region	MODIFIER	LOC100856349-LOC100684023	LOC100856349-LOC100684023	intergenic_region	LOC100856349-LOC100684023		-1	n.50184979C>A
chr7	54410342	TATTCTGATAGGTTCTTTTTTTTTTTTTTTATTTTTTTTTTTTTAATTTTTATTTATTTATGATAGTCACAGAGAGAGAGAGAGAGAGGCAGAGACACAGGCAGAGGGAGAAGCAGGCTCCATGCACCGGGAGCCTGATGTGGGATTCGATCCTGGGTCTCCAGGATCGCGCCCTGGGCCAAAGGCAGGCGCCAAACCGCTGCGCCACCCAGGGATCCC	T	PASS	upstream_gene_variant	MODIFIER	GALNT1	GALNT1	transcript	XM38543500.1	protein_coding	-1	c.-946_-729del
chr7	54410342	TATTCTGATAGGTTCTTTTTTTTTTTTTTTATTTTTTTTTTTTTAATTTTTATTTATTTATGATAGTCACAGAGAGAGAGAGAGAGAGGCAGAGACACAGGCAGAGGGAGAAGCAGGCTCCATGCACCGGGAGCCTGATGTGGGATTCGATCCTGGGTCTCCAGGATCGCGCCCTGGGCCAAAGGCAGGCGCCAAACCGCTGCGCCACCCAGGGATCCC	T	PASS	intron_variant	MODIFIER	GALNT1	GALNT1	transcript	XM38543499.1	protein_coding	4	c.314+5393_314+5610del
chr7	54575669	G	A	PASS	intron_variant	MODIFIER	LOC111096774	LOC111096774	transcript	XR05362521.1	pseudogene	2	n.446-8309C>T
chr7	55092323	T	C	PASS	intron_variant	MODIFIER	DTNA	DTNA	transcript	XM38543519.1	protein_coding	15	c.1355+3301A>G
chr7	55092323	T	C	PASS	intron_variant	MODIFIER	DTNA	DTNA	transcript	XM38543524.1	protein_coding	14	c.1355+3301A>G
chr7	55092323	T	C	PASS	intron_variant	MODIFIER	DTNA	DTNA	transcript	XM38543522.1	protein_coding	15	c.1355+3301A>G
chr7	55092323	T	C	PASS	intron_variant	MODIFIER	DTNA	DTNA	transcript	XM38543548.1	protein_coding	11	c.1086-9494A>G
chr7	55092323	T	C	PASS	intron_variant	MODIFIER	DTNA	DTNA	transcript	XM38543544.1	protein_coding	12	c.1176-9494A>G
chr7	55092323	T	C	PASS	intron_variant	MODIFIER	DTNA	DTNA	transcript	XM38543545.1	protein_coding	12	c.1163+3953A>G
chr7	55092323	T	C	PASS	intron_variant	MODIFIER	DTNA	DTNA	transcript	XM38543546.1	protein_coding	11	c.1086-9494A>G
chr7	55092323	T	C	PASS	intron_variant	MODIFIER	DTNA	DTNA	transcript	XM38543547.1	protein_coding	12	c.1095-9494A>G
chr7	55092323	T	C	PASS	intron_variant	MODIFIER	DTNA	DTNA	transcript	XM38543537.1	protein_coding	12	c.1176-9494A>G
chr7	55092323	T	C	PASS	intron_variant	MODIFIER	DTNA	DTNA	transcript	XM38543541.1	protein_coding	12	c.1095-9494A>G
chr7	55092323	T	C	PASS	intron_variant	MODIFIER	DTNA	DTNA	transcript	XM38543530.1	protein_coding	13	c.1256+3301A>G
chr7	55092323	T	C	PASS	intron_variant	MODIFIER	DTNA	DTNA	transcript	XM38543535.1	protein_coding	14	c.1346+3301A>G
chr7	55092323	T	C	PASS	intron_variant	MODIFIER	DTNA	DTNA	transcript	XM38543536.1	protein_coding	13	c.1185-9494A>G
chr7	55092323	T	C	PASS	intron_variant	MODIFIER	DTNA	DTNA	transcript	XM38543538.1	protein_coding	13	c.1172+3953A>G
chr7	55092323	T	C	PASS	intron_variant	MODIFIER	DTNA	DTNA	transcript	XM38543539.1	protein_coding	13	c.1256+3301A>G
chr7	55092323	T	C	PASS	intron_variant	MODIFIER	DTNA	DTNA	transcript	XM38543540.1	protein_coding	14	c.1265+3301A>G
chr7	55092323	T	C	PASS	intron_variant	MODIFIER	DTNA	DTNA	transcript	XM38543525.1	protein_coding	14	c.1346+3301A>G
chr7	55092323	T	C	PASS	intron_variant	MODIFIER	DTNA	DTNA	transcript	XM38543526.1	protein_coding	15	c.1355+3301A>G
chr7	55092323	T	C	PASS	intron_variant	MODIFIER	DTNA	DTNA	transcript	XM38543527.1	protein_coding	14	c.1265+3301A>G
chr7	55092323	T	C	PASS	intron_variant	MODIFIER	DTNA	DTNA	transcript	XM38543528.1	protein_coding	14	c.1262+3953A>G
chr7	55092323	T	C	PASS	intron_variant	MODIFIER	DTNA	DTNA	transcript	XM38543534.1	protein_coding	15	c.1355+3301A>G
chr7	55092323	T	C	PASS	intron_variant	MODIFIER	DTNA	DTNA	transcript	XM38543531.1	protein_coding	15	c.1355+3301A>G
chr7	55092323	T	C	PASS	intron_variant	MODIFIER	DTNA	DTNA	transcript	XM38543521.1	protein_coding	15	c.1355+3301A>G
chr7	55092323	T	C	PASS	intron_variant	MODIFIER	DTNA	DTNA	transcript	XM38543523.1	protein_coding	15	c.1355+3301A>G
chr7	55092323	T	C	PASS	intron_variant	MODIFIER	DTNA	DTNA	transcript	XM38543520.1	protein_coding	15	c.1355+3301A>G
chr7	55092323	T	C	PASS	intron_variant	MODIFIER	DTNA	DTNA	transcript	XM38543543.1	protein_coding	11	c.1086-9494A>G
chr7	55092323	T	C	PASS	intron_variant	MODIFIER	DTNA	DTNA	transcript	XM38543542.1	protein_coding	11	c.1086-9494A>G
chr7	55092323	T	C	PASS	intron_variant	MODIFIER	DTNA	DTNA	transcript	XM38543532.1	protein_coding	15	c.1355+3301A>G
chr7	55092323	T	C	PASS	intron_variant	MODIFIER	DTNA	DTNA	transcript	XM38543533.1	protein_coding	15	c.1355+3301A>G
chr7	55092323	T	C	PASS	intron_variant	MODIFIER	DTNA	DTNA	transcript	XM38543549.1	protein_coding	11	c.1086-9494A>G
chr7	56132832	TG	T	PASS	intron_variant	MODIFIER	ASXL3	ASXL3	transcript	XM38543569.1	protein_coding	8	c.879+5872delC
chr7	56132836	AC	A	PASS	intron_variant	MODIFIER	ASXL3	ASXL3	transcript	XM38543569.1	protein_coding	8	c.879+5868delG
chr7	57737319	G	A	PASS	intergenic_region	MODIFIER	TRAPPC8-LOC111096784	TRAPPC8-LOC111096784	intergenic_region	TRAPPC8-LOC111096784		-1	n.57737319G>A
chr7	57757782	C	T	PASS	intergenic_region	MODIFIER	TRAPPC8-LOC111096784	TRAPPC8-LOC111096784	intergenic_region	TRAPPC8-LOC111096784		-1	n.57757782C>T
chr7	58737334	C	T	PASS	intergenic_region	MODIFIER	LOC100685526-LOC100685615	LOC100685526-LOC100685615	intergenic_region	LOC100685526-LOC100685615		-1	n.58737334C>T
chr7	58744711	TTTTA	T	PASS	intergenic_region	MODIFIER	LOC100685526-LOC100685615	LOC100685526-LOC100685615	intergenic_region	LOC100685526-LOC100685615		-1	n.58744712_58744715delTTTA
chr7	58745346	T	C	PASS	intergenic_region	MODIFIER	LOC100685526-LOC100685615	LOC100685526-LOC100685615	intergenic_region	LOC100685526-LOC100685615		-1	n.58745346T>C
chr7	58747233	G	A	PASS	intergenic_region	MODIFIER	LOC100685526-LOC100685615	LOC100685526-LOC100685615	intergenic_region	LOC100685526-LOC100685615		-1	n.58747233G>A
chr7	58747709	C	A	PASS	intergenic_region	MODIFIER	LOC100685526-LOC100685615	LOC100685526-LOC100685615	intergenic_region	LOC100685526-LOC100685615		-1	n.58747709C>A
chr7	58748446	C	T	PASS	intergenic_region	MODIFIER	LOC100685526-LOC100685615	LOC100685526-LOC100685615	intergenic_region	LOC100685526-LOC100685615		-1	n.58748446C>T
chr7	58750581	C	G	PASS	intergenic_region	MODIFIER	LOC100685526-LOC100685615	LOC100685526-LOC100685615	intergenic_region	LOC100685526-LOC100685615		-1	n.58750581C>G
chr7	58751111	T	C	PASS	intergenic_region	MODIFIER	LOC100685526-LOC100685615	LOC100685526-LOC100685615	intergenic_region	LOC100685526-LOC100685615		-1	n.58751111T>C
chr7	58752871	C	T	PASS	intergenic_region	MODIFIER	LOC100685526-LOC100685615	LOC100685526-LOC100685615	intergenic_region	LOC100685526-LOC100685615		-1	n.58752871C>T
chr7	58753203	A	C	PASS	intergenic_region	MODIFIER	LOC100685526-LOC100685615	LOC100685526-LOC100685615	intergenic_region	LOC100685526-LOC100685615		-1	n.58753203A>C
chr7	58761987	T	G	PASS	intergenic_region	MODIFIER	LOC100685526-LOC100685615	LOC100685526-LOC100685615	intergenic_region	LOC100685526-LOC100685615		-1	n.58761987T>G
chr7	58770016	C	T	PASS	intergenic_region	MODIFIER	LOC100685526-LOC100685615	LOC100685526-LOC100685615	intergenic_region	LOC100685526-LOC100685615		-1	n.58770016C>T
chr7	58805694	G	A	PASS	intergenic_region	MODIFIER	LOC100685526-LOC100685615	LOC100685526-LOC100685615	intergenic_region	LOC100685526-LOC100685615		-1	n.58805694G>A
chr7	58877328	G	A	PASS	intergenic_region	MODIFIER	LOC100685526-LOC100685615	LOC100685526-LOC100685615	intergenic_region	LOC100685526-LOC100685615		-1	n.58877328G>A
chr7	58878100	G	A	PASS	intergenic_region	MODIFIER	LOC100685526-LOC100685615	LOC100685526-LOC100685615	intergenic_region	LOC100685526-LOC100685615		-1	n.58878100G>A
chr7	58891338	TTAAG	T	PASS	intergenic_region	MODIFIER	LOC100685526-LOC100685615	LOC100685526-LOC100685615	intergenic_region	LOC100685526-LOC100685615		-1	n.58891339_58891342delTAAG
chr7	58907553	T	A	PASS	intergenic_region	MODIFIER	LOC100685526-LOC100685615	LOC100685526-LOC100685615	intergenic_region	LOC100685526-LOC100685615		-1	n.58907553T>A
chr7	58949521	T	A	PASS	intergenic_region	MODIFIER	LOC100685526-LOC100685615	LOC100685526-LOC100685615	intergenic_region	LOC100685526-LOC100685615		-1	n.58949521T>A
chr7	58949535	C	T	PASS	intergenic_region	MODIFIER	LOC100685526-LOC100685615	LOC100685526-LOC100685615	intergenic_region	LOC100685526-LOC100685615		-1	n.58949535C>T
chr7	58998830	C	T	PASS	intergenic_region	MODIFIER	LOC100685526-LOC100685615	LOC100685526-LOC100685615	intergenic_region	LOC100685526-LOC100685615		-1	n.58998830C>T
chr7	59019636	T	C	PASS	intergenic_region	MODIFIER	LOC100685526-LOC100685615	LOC100685526-LOC100685615	intergenic_region	LOC100685526-LOC100685615		-1	n.59019636T>C
chr7	59139062	C	T	PASS	intergenic_region	MODIFIER	LOC100685615-LOC100688415	LOC100685615-LOC100688415	intergenic_region	LOC100685615-LOC100688415		-1	n.59139062C>T
chr7	59261082	C	G	PASS	intergenic_region	MODIFIER	LOC100688415-LOC100685690	LOC100688415-LOC100685690	intergenic_region	LOC100688415-LOC100685690		-1	n.59261082C>G
chr7	59278549	T	A	PASS	intergenic_region	MODIFIER	LOC100688415-LOC100685690	LOC100688415-LOC100685690	intergenic_region	LOC100688415-LOC100685690		-1	n.59278549T>A
chr7	59319936	G	A	PASS	intergenic_region	MODIFIER	LOC100688415-LOC100685690	LOC100688415-LOC100685690	intergenic_region	LOC100688415-LOC100685690		-1	n.59319936G>A
chr7	59434731	A	C	PASS	intergenic_region	MODIFIER	LOC100685690-LOC119872747	LOC100685690-LOC119872747	intergenic_region	LOC100685690-LOC119872747		-1	n.59434731A>C
chr7	59561770	GAC	G	PASS	intergenic_region	MODIFIER	LOC100685690-LOC119872747	LOC100685690-LOC119872747	intergenic_region	LOC100685690-LOC119872747		-1	n.59561771_59561772delAC
chr7	59591099	G	C	PASS	intergenic_region	MODIFIER	LOC100685690-LOC119872747	LOC100685690-LOC119872747	intergenic_region	LOC100685690-LOC119872747		-1	n.59591099G>C
chr7	59591202	A	T	PASS	intergenic_region	MODIFIER	LOC100685690-LOC119872747	LOC100685690-LOC119872747	intergenic_region	LOC100685690-LOC119872747		-1	n.59591202A>T
chr7	59646834	C	T	PASS	intergenic_region	MODIFIER	LOC119872747-LOC119876421	LOC119872747-LOC119876421	intergenic_region	LOC119872747-LOC119876421		-1	n.59646834C>T
chr7	59709882	T	C	PASS	intergenic_region	MODIFIER	LOC119876421-LOC100855627	LOC119876421-LOC100855627	intergenic_region	LOC119876421-LOC100855627		-1	n.59709882T>C
chr7	63410936	C	T	PASS	intron_variant	MODIFIER	ZNF521	ZNF521	transcript	XM38543629.1	protein_coding	5	c.3659-22573C>T
chr7	63410936	C	T	PASS	intron_variant	MODIFIER	ZNF521	ZNF521	transcript	XM38543632.1	protein_coding	4	c.2999-22573C>T
chr7	63410936	C	T	PASS	intron_variant	MODIFIER	ZNF521	ZNF521	transcript	XM38543630.1	protein_coding	5	c.3656-22573C>T
chr7	63410936	C	T	PASS	intron_variant	MODIFIER	ZNF521	ZNF521	transcript	XM38543631.1	protein_coding	5	c.3647-22573C>T
chr7	65042530	C	T	PASS	intergenic_region	MODIFIER	TMEM241-CABLES1	TMEM241-CABLES1	intergenic_region	TMEM241-CABLES1		-1	n.65042530C>T
chr7	65091389	G	A	PASS	intron_variant	MODIFIER	CABLES1	CABLES1	transcript	XM38543664.1	protein_coding	3	c.423-8369C>T
chr7	65091389	G	A	PASS	intron_variant	MODIFIER	CABLES1	CABLES1	transcript	XM38543666.1	protein_coding	3	c.108-8369C>T
chr7	65091389	G	A	PASS	intron_variant	MODIFIER	CABLES1	CABLES1	transcript	XM38543665.1	protein_coding	2	c.345-8369C>T
chr7	65341424	CCT	C	PASS	intron_variant	MODIFIER	RBBP8	RBBP8	transcript	XM38543667.1	protein_coding	2	c.110-7902_110-7901delAG
chr7	65341424	CCT	C	PASS	intron_variant	MODIFIER	RBBP8	RBBP8	transcript	XM38543669.1	protein_coding	2	c.110-7902_110-7901delAG
chr7	65341424	CCT	C	PASS	intron_variant	MODIFIER	RBBP8	RBBP8	transcript	XM38543670.1	protein_coding	2	c.110-7902_110-7901delAG
chr7	65341424	CCT	C	PASS	intron_variant	MODIFIER	RBBP8	RBBP8	transcript	XM38543668.1	protein_coding	3	c.110-7902_110-7901delAG
chr7	71220140	G	T	PASS	intergenic_region	MODIFIER	LOC111096915-LOC490540	LOC111096915-LOC490540	intergenic_region	LOC111096915-LOC490540		-1	n.71220140G>T
chr7	71220148	T	G	PASS	intergenic_region	MODIFIER	LOC111096915-LOC490540	LOC111096915-LOC490540	intergenic_region	LOC111096915-LOC490540		-1	n.71220148T>G
chr8	22934298	G	GTTTTTTTTT	PASS	intron_variant	MODIFIER	LOC111097209	LOC111097209	transcript	XR05363214.1	pseudogene	2	n.2020+32459_2020+32460insTTTTTTTTT
chr8	27863559	T	C	PASS	intergenic_region	MODIFIER	TMX1-LOC111097216	TMX1-LOC111097216	intergenic_region	TMX1-LOC111097216		-1	n.27863559T>C
chr8	30748617	G	GGATGTTTCATTATTTTTTTTTTTTTTTTTTTTTTTTTTTTTTTTTTTTTTTTTTTTTTTTTTTTTTTTT	PASS	intron_variant	MODIFIER	CGRRF1	CGRRF1	transcript	XM38544760.1	protein_coding	4	c.571-2536_571-2535insGATGTTTCATTATTTTTTTTTTTTTTTTTTTTTTTTTTTTTTTTTTTTTTTTTTTTTTTTTTTTTTTTT
chr8	48175808	A	ATCCTGGAGACCTGGG	PASS	downstream_gene_variant	MODIFIER	FCF1	FCF1	transcript	XM38545270.1	protein_coding	-1	c.*2187_*2188insTCCTGGAGACCTGGG
chr8	48175808	A	ATCCTGGAGACCTGGG	PASS	intergenic_region	MODIFIER	FCF1-YLPM1	FCF1-YLPM1	intergenic_region	FCF1-YLPM1		-1	n.48175808_48175809insTCCTGGAGACCTGGG
chr8	53607569	T	TA	PASS	intron_variant	MODIFIER	CEP128	CEP128	transcript	XM38545462.1	protein_coding	2	c.-59-3259_-59-3258insT
chr8	53607569	T	TA	PASS	intron_variant	MODIFIER	CEP128	CEP128	transcript	XM38545467.1	protein_coding	2	c.-59-3259_-59-3258insT
chr8	53607569	T	TA	PASS	intron_variant	MODIFIER	CEP128	CEP128	transcript	XM38545466.1	protein_coding	2	c.-59-3259_-59-3258insT
chr8	53607569	T	TA	PASS	intron_variant	MODIFIER	CEP128	CEP128	transcript	XM38545464.1	protein_coding	2	c.-15+9162_-15+9163insT
chr8	53607569	T	TA	PASS	intron_variant	MODIFIER	CEP128	CEP128	transcript	XM38545468.1	protein_coding	2	c.-59-3259_-59-3258insT
chr8	53607569	T	TA	PASS	intron_variant	MODIFIER	CEP128	CEP128	transcript	XM38545469.1	protein_coding	2	c.-59-3259_-59-3258insT
chr8	53607569	T	TA	PASS	intron_variant	MODIFIER	CEP128	CEP128	transcript	XM38545470.1	protein_coding	2	c.-59-3259_-59-3258insT
chr8	53607569	T	TA	PASS	intron_variant	MODIFIER	CEP128	CEP128	transcript	XM38545471.1	protein_coding	2	c.-59-3259_-59-3258insT
chr8	53607569	T	TA	PASS	intron_variant	MODIFIER	CEP128	CEP128	transcript	XM38545473.1	protein_coding	2	c.-59-3259_-59-3258insT
chr8	53607569	T	TA	PASS	intron_variant	MODIFIER	CEP128	CEP128	transcript	XM38545463.1	protein_coding	2	c.-59-3259_-59-3258insT
chr8	53607569	T	TA	PASS	intron_variant	MODIFIER	CEP128	CEP128	transcript	XM38545474.1	protein_coding	2	c.-59-3259_-59-3258insT
chr8	53607569	T	TA	PASS	intron_variant	MODIFIER	CEP128	CEP128	transcript	XR05363616.1	pseudogene	2	n.322-3259_322-3258insT
chr8	53607569	T	TA	PASS	intron_variant	MODIFIER	CEP128	CEP128	transcript	XR05363617.1	pseudogene	2	n.322-3259_322-3258insT
chr8	53607569	T	TA	PASS	intron_variant	MODIFIER	CEP128	CEP128	transcript	XR05363618.1	pseudogene	2	n.322-3259_322-3258insT
chr8	53607569	T	TA	PASS	intron_variant	MODIFIER	CEP128	CEP128	transcript	XM38545475.1	protein_coding	2	c.-59-3259_-59-3258insT
chr8	53607569	T	TA	PASS	intron_variant	MODIFIER	CEP128	CEP128	transcript	XM38545476.1	protein_coding	2	c.-59-3259_-59-3258insT
chr8	53607569	T	TA	PASS	intron_variant	MODIFIER	CEP128	CEP128	transcript	XM38545478.1	protein_coding	2	c.-59-3259_-59-3258insT
chr8	53607569	T	TA	PASS	intron_variant	MODIFIER	CEP128	CEP128	transcript	XR05363619.1	pseudogene	2	n.321-3259_321-3258insT
chr8	53607569	T	TA	PASS	intron_variant	MODIFIER	CEP128	CEP128	transcript	XM38545477.1	protein_coding	2	c.-59-3259_-59-3258insT
chr8	53607569	T	TA	PASS	intron_variant	MODIFIER	CEP128	CEP128	transcript	XM38545479.1	protein_coding	2	c.-59-3259_-59-3258insT
chr8	55009224	G	A	PASS	intergenic_region	MODIFIER	LOC100687221-LOC119873013	LOC100687221-LOC119873013	intergenic_region	LOC100687221-LOC119873013		-1	n.55009224G>A
chr8	57959608	T	G	PASS	intergenic_region	MODIFIER	LOC111097130-LOC111097235	LOC111097130-LOC111097235	intergenic_region	LOC111097130-LOC111097235		-1	n.57959608T>G
chr8	58140998	A	T	PASS	intergenic_region	MODIFIER	LOC111097130-LOC111097235	LOC111097130-LOC111097235	intergenic_region	LOC111097130-LOC111097235		-1	n.58140998A>T
chr8	58143891	A	G	PASS	intergenic_region	MODIFIER	LOC111097130-LOC111097235	LOC111097130-LOC111097235	intergenic_region	LOC111097130-LOC111097235		-1	n.58143891A>G
chr8	58159977	AT	A	PASS	intergenic_region	MODIFIER	LOC111097130-LOC111097235	LOC111097130-LOC111097235	intergenic_region	LOC111097130-LOC111097235		-1	n.58159978delT
chr8	58159982	A	G	PASS	intergenic_region	MODIFIER	LOC111097130-LOC111097235	LOC111097130-LOC111097235	intergenic_region	LOC111097130-LOC111097235		-1	n.58159982A>G
chr8	58214145	A	T	PASS	intergenic_region	MODIFIER	LOC111097130-LOC111097235	LOC111097130-LOC111097235	intergenic_region	LOC111097130-LOC111097235		-1	n.58214145A>T
chr8	75164510	A	C	PASS	intergenic_region	MODIFIER	LOC607467-LOC119876549	LOC607467-LOC119876549	intergenic_region	LOC607467-LOC119876549		-1	n.75164510A>C
chr9	752223	GTC	G	PASS	intron_variant	MODIFIER	NARF	NARF	transcript	XM38546214.1	protein_coding	2	c.109-1044_109-1043delGA
chr9	1855092	C	A	PASS	downstream_gene_variant	MODIFIER	LOC119873390	LOC119873390	transcript	XM38549481.1	protein_coding	-1	c.*2787C>A
chr9	1855092	C	A	PASS	intron_variant	MODIFIER	RPTOR	RPTOR	transcript	XM38546353.1	protein_coding	31	c.3693-306G>T
chr9	1855092	C	A	PASS	intron_variant	MODIFIER	RPTOR	RPTOR	transcript	XM38546354.1	protein_coding	30	c.3633-306G>T
chr9	1855092	C	A	PASS	intron_variant	MODIFIER	RPTOR	RPTOR	transcript	XM38546355.1	protein_coding	31	c.3579-306G>T
chr9	2178472	C	T	PASS	intron_variant	MODIFIER	RPTOR	RPTOR	transcript	XM38546353.1	protein_coding	1	c.162+4868G>A
chr9	2178472	C	T	PASS	intron_variant	MODIFIER	RPTOR	RPTOR	transcript	XM38546354.1	protein_coding	1	c.162+4868G>A
chr9	2178472	C	T	PASS	intron_variant	MODIFIER	RPTOR	RPTOR	transcript	XM38546355.1	protein_coding	1	c.48+6669G>A
chr9	2178472	C	T	PASS	intron_variant	MODIFIER	RPTOR	RPTOR	transcript	XM38546356.1	protein_coding	1	c.162+4868G>A
chr9	2311143	T	C	PASS	intron_variant	MODIFIER	RNF213	RNF213	transcript	XM38546364.1	protein_coding	36	c.11016-346A>G
chr9	2311143	T	C	PASS	intron_variant	MODIFIER	RNF213	RNF213	transcript	XM38546362.1	protein_coding	35	c.11016-346A>G
chr9	2311143	T	C	PASS	intron_variant	MODIFIER	RNF213	RNF213	transcript	XM38546363.1	protein_coding	35	c.11013-346A>G
chr9	2311143	T	C	PASS	intron_variant	MODIFIER	RNF213	RNF213	transcript	XR05364131.1	pseudogene	36	n.11187-346A>G
chr9	2311143	T	C	PASS	intron_variant	MODIFIER	RNF213	RNF213	transcript	XM38546365.1	protein_coding	36	c.11016-346A>G
chr9	2331251	A	G	PASS	intron_variant	MODIFIER	RNF213	RNF213	transcript	XM38546364.1	protein_coding	21	c.4080+158T>C
chr9	2331251	A	G	PASS	intron_variant	MODIFIER	RNF213	RNF213	transcript	XM38546362.1	protein_coding	20	c.4080+158T>C
chr9	2331251	A	G	PASS	intron_variant	MODIFIER	RNF213	RNF213	transcript	XM38546363.1	protein_coding	20	c.4077+158T>C
chr9	2331251	A	G	PASS	intron_variant	MODIFIER	RNF213	RNF213	transcript	XR05364131.1	pseudogene	21	n.4251+158T>C
chr9	2331251	A	G	PASS	intron_variant	MODIFIER	RNF213	RNF213	transcript	XM38546365.1	protein_coding	21	c.4080+158T>C
chr9	2383124	C	T	PASS	downstream_gene_variant	MODIFIER	SLC26A11	SLC26A11	transcript	XM38546366.1	protein_coding	-1	c.*3111G>A
chr9	2383124	C	T	PASS	downstream_gene_variant	MODIFIER	SLC26A11	SLC26A11	transcript	XM38546367.1	protein_coding	-1	c.*3088G>A
chr9	2383124	C	T	PASS	intergenic_region	MODIFIER	RNF213-SLC26A11	RNF213-SLC26A11	intergenic_region	RNF213-SLC26A11		-1	n.2383124C>T
chr9	2471349	C	T	PASS	intron_variant	MODIFIER	GAA	GAA	transcript	XM38546374.1	protein_coding	5	c.1040-189G>A
chr9	2471349	C	T	PASS	intron_variant	MODIFIER	GAA	GAA	transcript	XM38546375.1	protein_coding	6	c.1040-189G>A
chr9	2471349	C	T	PASS	intron_variant	MODIFIER	GAA	GAA	transcript	XM38546376.1	protein_coding	5	c.956-189G>A
chr9	2471349	C	T	PASS	intron_variant	MODIFIER	GAA	GAA	transcript	XR05364133.1	pseudogene	5	n.1355-189G>A
chr9	2477637	G	C	PASS	upstream_gene_variant	MODIFIER	GAA	GAA	transcript	XM38546374.1	protein_coding	-1	c.-556C>G
chr9	2477637	G	C	PASS	upstream_gene_variant	MODIFIER	GAA	GAA	transcript	XR05364133.1	pseudogene	-1	n.-241C>G
chr9	2477637	G	C	PASS	downstream_gene_variant	MODIFIER	CCDC40	CCDC40	transcript	XM38546377.1	protein_coding	-1	c.*1063C>G
chr9	2477637	G	C	PASS	intron_variant	MODIFIER	GAA	GAA	transcript	XM38546375.1	protein_coding	1	c.-109+49C>G
chr9	2477637	G	C	PASS	intron_variant	MODIFIER	GAA	GAA	transcript	XM38546376.1	protein_coding	1	c.-42+194C>G
chr9	2676822	C	T	PASS	intergenic_region	MODIFIER	CBX4-CBX8	CBX4-CBX8	intergenic_region	CBX4-CBX8		-1	n.2676822C>T
chr9	2676826	A	G	PASS	intergenic_region	MODIFIER	CBX4-CBX8	CBX4-CBX8	intergenic_region	CBX4-CBX8		-1	n.2676826A>G
chr9	2695478	G	T	PASS	intergenic_region	MODIFIER	CBX4-CBX8	CBX4-CBX8	intergenic_region	CBX4-CBX8		-1	n.2695478G>T
chr9	2744880	C	T	PASS	intergenic_region	MODIFIER	LOC100683664-ENPP7	LOC100683664-ENPP7	intergenic_region	LOC100683664-ENPP7		-1	n.2744880C>T
chr9	2810980	G	C	PASS	upstream_gene_variant	MODIFIER	RBFOX3	RBFOX3	transcript	XM38546408.1	protein_coding	-1	c.-3797G>C
chr9	2810980	G	C	PASS	upstream_gene_variant	MODIFIER	RBFOX3	RBFOX3	transcript	XM38546397.1	protein_coding	-1	c.-3837G>C
chr9	2810980	G	C	PASS	upstream_gene_variant	MODIFIER	RBFOX3	RBFOX3	transcript	XM38546398.1	protein_coding	-1	c.-3827G>C
chr9	2810980	G	C	PASS	upstream_gene_variant	MODIFIER	RBFOX3	RBFOX3	transcript	XM38546399.1	protein_coding	-1	c.-3631G>C
chr9	2810980	G	C	PASS	upstream_gene_variant	MODIFIER	RBFOX3	RBFOX3	transcript	XM38546403.1	protein_coding	-1	c.-4047G>C
chr9	2810980	G	C	PASS	upstream_gene_variant	MODIFIER	RBFOX3	RBFOX3	transcript	XM38546404.1	protein_coding	-1	c.-3621G>C
chr9	2810980	G	C	PASS	intron_variant	MODIFIER	RBFOX3	RBFOX3	transcript	XM38546405.1	protein_coding	1	c.-330+3537G>C
chr9	2810980	G	C	PASS	non_coding_transcript_exon_variant	MODIFIER	LOC111097277	LOC111097277	transcript	XR05364138.1	pseudogene	2	n.1974C>G
chr9	2828124	C	T	PASS	intron_variant	MODIFIER	RBFOX3	RBFOX3	transcript	XM38546405.1	protein_coding	1	c.-330+20681C>T
chr9	2828124	C	T	PASS	intron_variant	MODIFIER	RBFOX3	RBFOX3	transcript	XM38546408.1	protein_coding	1	c.-496+13843C>T
chr9	2828124	C	T	PASS	intron_variant	MODIFIER	RBFOX3	RBFOX3	transcript	XM38546397.1	protein_coding	1	c.-536+13843C>T
chr9	2828124	C	T	PASS	intron_variant	MODIFIER	RBFOX3	RBFOX3	transcript	XM38546398.1	protein_coding	1	c.-536+13853C>T
chr9	2828124	C	T	PASS	intron_variant	MODIFIER	RBFOX3	RBFOX3	transcript	XM38546399.1	protein_coding	1	c.-330+13843C>T
chr9	2828124	C	T	PASS	intron_variant	MODIFIER	RBFOX3	RBFOX3	transcript	XM38546403.1	protein_coding	1	c.-746+13843C>T
chr9	2828124	C	T	PASS	intron_variant	MODIFIER	RBFOX3	RBFOX3	transcript	XM38546404.1	protein_coding	1	c.-330+13853C>T
chr9	2858052	C	T	PASS	upstream_gene_variant	MODIFIER	RBFOX3	RBFOX3	transcript	XM38546400.1	protein_coding	-1	c.-4804C>T
chr9	2858052	C	T	PASS	intron_variant	MODIFIER	RBFOX3	RBFOX3	transcript	XM38546405.1	protein_coding	1	c.-330+50609C>T
chr9	2858052	C	T	PASS	intron_variant	MODIFIER	RBFOX3	RBFOX3	transcript	XM38546408.1	protein_coding	1	c.-495-1190C>T
chr9	2858052	C	T	PASS	intron_variant	MODIFIER	RBFOX3	RBFOX3	transcript	XM38546397.1	protein_coding	1	c.-535-1190C>T
chr9	2858052	C	T	PASS	intron_variant	MODIFIER	RBFOX3	RBFOX3	transcript	XM38546398.1	protein_coding	1	c.-535-1190C>T
chr9	2858052	C	T	PASS	intron_variant	MODIFIER	RBFOX3	RBFOX3	transcript	XM38546399.1	protein_coding	1	c.-330+43771C>T
chr9	2858052	C	T	PASS	intron_variant	MODIFIER	RBFOX3	RBFOX3	transcript	XM38546403.1	protein_coding	1	c.-745-1190C>T
chr9	2858052	C	T	PASS	intron_variant	MODIFIER	RBFOX3	RBFOX3	transcript	XM38546404.1	protein_coding	1	c.-330+43781C>T
chr9	2858052	C	T	PASS	intron_variant	MODIFIER	RBFOX3	RBFOX3	transcript	XM38546402.1	protein_coding	1	c.-330+13576C>T
chr9	2858052	C	T	PASS	intron_variant	MODIFIER	RBFOX3	RBFOX3	transcript	XM38546401.1	protein_coding	1	c.-536+63C>T
chr9	2859484	C	T	PASS	upstream_gene_variant	MODIFIER	RBFOX3	RBFOX3	transcript	XM38546400.1	protein_coding	-1	c.-3372C>T
chr9	2859484	C	T	PASS	intron_variant	MODIFIER	RBFOX3	RBFOX3	transcript	XM38546405.1	protein_coding	1	c.-330+52041C>T
chr9	2859484	C	T	PASS	intron_variant	MODIFIER	RBFOX3	RBFOX3	transcript	XM38546408.1	protein_coding	2	c.-290+37C>T
chr9	2859484	C	T	PASS	intron_variant	MODIFIER	RBFOX3	RBFOX3	transcript	XM38546397.1	protein_coding	2	c.-330+37C>T
chr9	2859484	C	T	PASS	intron_variant	MODIFIER	RBFOX3	RBFOX3	transcript	XM38546398.1	protein_coding	2	c.-330+37C>T
chr9	2859484	C	T	PASS	intron_variant	MODIFIER	RBFOX3	RBFOX3	transcript	XM38546399.1	protein_coding	1	c.-330+45203C>T
chr9	2859484	C	T	PASS	intron_variant	MODIFIER	RBFOX3	RBFOX3	transcript	XM38546403.1	protein_coding	2	c.-540+37C>T
chr9	2859484	C	T	PASS	intron_variant	MODIFIER	RBFOX3	RBFOX3	transcript	XM38546404.1	protein_coding	1	c.-330+45213C>T
chr9	2859484	C	T	PASS	intron_variant	MODIFIER	RBFOX3	RBFOX3	transcript	XM38546402.1	protein_coding	1	c.-330+15008C>T
chr9	2859484	C	T	PASS	intron_variant	MODIFIER	RBFOX3	RBFOX3	transcript	XM38546401.1	protein_coding	2	c.-330+37C>T
chr9	2899824	C	T	PASS	intron_variant	MODIFIER	RBFOX3	RBFOX3	transcript	XM38546405.1	protein_coding	1	c.-329-43919C>T
chr9	2899824	C	T	PASS	intron_variant	MODIFIER	RBFOX3	RBFOX3	transcript	XM38546408.1	protein_coding	2	c.-290+40377C>T
chr9	2899824	C	T	PASS	intron_variant	MODIFIER	RBFOX3	RBFOX3	transcript	XM38546397.1	protein_coding	2	c.-330+40377C>T
chr9	2899824	C	T	PASS	intron_variant	MODIFIER	RBFOX3	RBFOX3	transcript	XM38546398.1	protein_coding	2	c.-330+40377C>T
chr9	2899824	C	T	PASS	intron_variant	MODIFIER	RBFOX3	RBFOX3	transcript	XM38546399.1	protein_coding	1	c.-329-43919C>T
chr9	2899824	C	T	PASS	intron_variant	MODIFIER	RBFOX3	RBFOX3	transcript	XM38546403.1	protein_coding	2	c.-540+40377C>T
chr9	2899824	C	T	PASS	intron_variant	MODIFIER	RBFOX3	RBFOX3	transcript	XM38546404.1	protein_coding	1	c.-329-43919C>T
chr9	2899824	C	T	PASS	intron_variant	MODIFIER	RBFOX3	RBFOX3	transcript	XM38546402.1	protein_coding	1	c.-329-43919C>T
chr9	2899824	C	T	PASS	intron_variant	MODIFIER	RBFOX3	RBFOX3	transcript	XM38546401.1	protein_coding	2	c.-330+40377C>T
chr9	2899824	C	T	PASS	intron_variant	MODIFIER	RBFOX3	RBFOX3	transcript	XM38546400.1	protein_coding	1	c.-330+37298C>T
chr9	2944639	C	T	PASS	intron_variant	MODIFIER	RBFOX3	RBFOX3	transcript	XM38546405.1	protein_coding	2	c.-182+749C>T
chr9	2944639	C	T	PASS	intron_variant	MODIFIER	RBFOX3	RBFOX3	transcript	XM38546408.1	protein_coding	3	c.-142+749C>T
chr9	2944639	C	T	PASS	intron_variant	MODIFIER	RBFOX3	RBFOX3	transcript	XM38546397.1	protein_coding	3	c.-182+749C>T
chr9	2944639	C	T	PASS	intron_variant	MODIFIER	RBFOX3	RBFOX3	transcript	XM38546398.1	protein_coding	3	c.-182+749C>T
chr9	2944639	C	T	PASS	intron_variant	MODIFIER	RBFOX3	RBFOX3	transcript	XM38546399.1	protein_coding	2	c.-182+749C>T
chr9	2944639	C	T	PASS	intron_variant	MODIFIER	RBFOX3	RBFOX3	transcript	XM38546403.1	protein_coding	3	c.-392+749C>T
chr9	2944639	C	T	PASS	intron_variant	MODIFIER	RBFOX3	RBFOX3	transcript	XM38546404.1	protein_coding	2	c.-182+749C>T
chr9	2944639	C	T	PASS	intron_variant	MODIFIER	RBFOX3	RBFOX3	transcript	XM38546402.1	protein_coding	2	c.-182+749C>T
chr9	2944639	C	T	PASS	intron_variant	MODIFIER	RBFOX3	RBFOX3	transcript	XM38546401.1	protein_coding	3	c.-182+749C>T
chr9	2944639	C	T	PASS	intron_variant	MODIFIER	RBFOX3	RBFOX3	transcript	XM38546400.1	protein_coding	2	c.-182+749C>T
chr9	2944639	C	T	PASS	intron_variant	MODIFIER	RBFOX3	RBFOX3	transcript	XM38546407.1	protein_coding	2	c.-182+749C>T
chr9	3018262	G	A	PASS	intron_variant	MODIFIER	RBFOX3	RBFOX3	transcript	XM38546405.1	protein_coding	2	c.-181-55605G>A
chr9	3018262	G	A	PASS	intron_variant	MODIFIER	RBFOX3	RBFOX3	transcript	XM38546408.1	protein_coding	3	c.-141-55605G>A
chr9	3018262	G	A	PASS	intron_variant	MODIFIER	RBFOX3	RBFOX3	transcript	XM38546397.1	protein_coding	3	c.-181-55605G>A
chr9	3018262	G	A	PASS	intron_variant	MODIFIER	RBFOX3	RBFOX3	transcript	XM38546398.1	protein_coding	3	c.-181-55605G>A
chr9	3018262	G	A	PASS	intron_variant	MODIFIER	RBFOX3	RBFOX3	transcript	XM38546399.1	protein_coding	2	c.-181-55605G>A
chr9	3018262	G	A	PASS	intron_variant	MODIFIER	RBFOX3	RBFOX3	transcript	XM38546403.1	protein_coding	3	c.-391-44562G>A
chr9	3018262	G	A	PASS	intron_variant	MODIFIER	RBFOX3	RBFOX3	transcript	XM38546404.1	protein_coding	2	c.-181-55605G>A
chr9	3018262	G	A	PASS	intron_variant	MODIFIER	RBFOX3	RBFOX3	transcript	XM38546402.1	protein_coding	2	c.-181-55605G>A
chr9	3018262	G	A	PASS	intron_variant	MODIFIER	RBFOX3	RBFOX3	transcript	XM38546401.1	protein_coding	3	c.-181-55605G>A
chr9	3018262	G	A	PASS	intron_variant	MODIFIER	RBFOX3	RBFOX3	transcript	XM38546400.1	protein_coding	2	c.-181-55605G>A
chr9	3018262	G	A	PASS	intron_variant	MODIFIER	RBFOX3	RBFOX3	transcript	XM38546407.1	protein_coding	2	c.-181-55605G>A
chr9	3020875	T	TA	PASS	intron_variant	MODIFIER	RBFOX3	RBFOX3	transcript	XM38546405.1	protein_coding	2	c.-181-52992_-181-52991insA
chr9	3020875	T	TA	PASS	intron_variant	MODIFIER	RBFOX3	RBFOX3	transcript	XM38546408.1	protein_coding	3	c.-141-52992_-141-52991insA
chr9	3020875	T	TA	PASS	intron_variant	MODIFIER	RBFOX3	RBFOX3	transcript	XM38546397.1	protein_coding	3	c.-181-52992_-181-52991insA
chr9	3020875	T	TA	PASS	intron_variant	MODIFIER	RBFOX3	RBFOX3	transcript	XM38546398.1	protein_coding	3	c.-181-52992_-181-52991insA
chr9	3020875	T	TA	PASS	intron_variant	MODIFIER	RBFOX3	RBFOX3	transcript	XM38546399.1	protein_coding	2	c.-181-52992_-181-52991insA
chr9	3020875	T	TA	PASS	intron_variant	MODIFIER	RBFOX3	RBFOX3	transcript	XM38546403.1	protein_coding	3	c.-391-41949_-391-41948insA
chr9	3020875	T	TA	PASS	intron_variant	MODIFIER	RBFOX3	RBFOX3	transcript	XM38546404.1	protein_coding	2	c.-181-52992_-181-52991insA
chr9	3020875	T	TA	PASS	intron_variant	MODIFIER	RBFOX3	RBFOX3	transcript	XM38546402.1	protein_coding	2	c.-181-52992_-181-52991insA
chr9	3020875	T	TA	PASS	intron_variant	MODIFIER	RBFOX3	RBFOX3	transcript	XM38546401.1	protein_coding	3	c.-181-52992_-181-52991insA
chr9	3020875	T	TA	PASS	intron_variant	MODIFIER	RBFOX3	RBFOX3	transcript	XM38546400.1	protein_coding	2	c.-181-52992_-181-52991insA
chr9	3020875	T	TA	PASS	intron_variant	MODIFIER	RBFOX3	RBFOX3	transcript	XM38546407.1	protein_coding	2	c.-181-52992_-181-52991insA
chr9	3081190	ACCC	A	PASS	intron_variant	MODIFIER	RBFOX3	RBFOX3	transcript	XM38546405.1	protein_coding	3	c.-74+7217_-74+7219delCCC
chr9	3081190	ACCC	A	PASS	intron_variant	MODIFIER	RBFOX3	RBFOX3	transcript	XM38546408.1	protein_coding	4	c.-34+7217_-34+7219delCCC
chr9	3081190	ACCC	A	PASS	intron_variant	MODIFIER	RBFOX3	RBFOX3	transcript	XM38546397.1	protein_coding	4	c.-74+7217_-74+7219delCCC
chr9	3081190	ACCC	A	PASS	intron_variant	MODIFIER	RBFOX3	RBFOX3	transcript	XM38546398.1	protein_coding	4	c.-74+7217_-74+7219delCCC
chr9	3081190	ACCC	A	PASS	intron_variant	MODIFIER	RBFOX3	RBFOX3	transcript	XM38546399.1	protein_coding	3	c.-74+7217_-74+7219delCCC
chr9	3081190	ACCC	A	PASS	intron_variant	MODIFIER	RBFOX3	RBFOX3	transcript	XM38546403.1	protein_coding	5	c.-74+7217_-74+7219delCCC
chr9	3081190	ACCC	A	PASS	intron_variant	MODIFIER	RBFOX3	RBFOX3	transcript	XM38546404.1	protein_coding	3	c.-74+7217_-74+7219delCCC
chr9	3081190	ACCC	A	PASS	intron_variant	MODIFIER	RBFOX3	RBFOX3	transcript	XM38546402.1	protein_coding	3	c.-74+7217_-74+7219delCCC
chr9	3081190	ACCC	A	PASS	intron_variant	MODIFIER	RBFOX3	RBFOX3	transcript	XM38546401.1	protein_coding	4	c.-74+7217_-74+7219delCCC
chr9	3081190	ACCC	A	PASS	intron_variant	MODIFIER	RBFOX3	RBFOX3	transcript	XM38546400.1	protein_coding	3	c.-74+7217_-74+7219delCCC
chr9	3081190	ACCC	A	PASS	intron_variant	MODIFIER	RBFOX3	RBFOX3	transcript	XM38546407.1	protein_coding	3	c.-74+7217_-74+7219delCCC
chr9	3093468	G	A	PASS	intron_variant	MODIFIER	RBFOX3	RBFOX3	transcript	XM38546405.1	protein_coding	3	c.-74+19494G>A
chr9	3093468	G	A	PASS	intron_variant	MODIFIER	RBFOX3	RBFOX3	transcript	XM38546408.1	protein_coding	4	c.-34+19494G>A
chr9	3093468	G	A	PASS	intron_variant	MODIFIER	RBFOX3	RBFOX3	transcript	XM38546397.1	protein_coding	4	c.-74+19494G>A
chr9	3093468	G	A	PASS	intron_variant	MODIFIER	RBFOX3	RBFOX3	transcript	XM38546398.1	protein_coding	4	c.-74+19494G>A
chr9	3093468	G	A	PASS	intron_variant	MODIFIER	RBFOX3	RBFOX3	transcript	XM38546399.1	protein_coding	3	c.-74+19494G>A
chr9	3093468	G	A	PASS	intron_variant	MODIFIER	RBFOX3	RBFOX3	transcript	XM38546403.1	protein_coding	5	c.-74+19494G>A
chr9	3093468	G	A	PASS	intron_variant	MODIFIER	RBFOX3	RBFOX3	transcript	XM38546404.1	protein_coding	3	c.-74+19494G>A
chr9	3093468	G	A	PASS	intron_variant	MODIFIER	RBFOX3	RBFOX3	transcript	XM38546402.1	protein_coding	3	c.-74+19494G>A
chr9	3093468	G	A	PASS	intron_variant	MODIFIER	RBFOX3	RBFOX3	transcript	XM38546401.1	protein_coding	4	c.-74+19494G>A
chr9	3093468	G	A	PASS	intron_variant	MODIFIER	RBFOX3	RBFOX3	transcript	XM38546400.1	protein_coding	3	c.-74+19494G>A
chr9	3093468	G	A	PASS	intron_variant	MODIFIER	RBFOX3	RBFOX3	transcript	XM38546407.1	protein_coding	3	c.-74+19494G>A
chr9	3187595	G	A	PASS	intron_variant	MODIFIER	RBFOX3	RBFOX3	transcript	XM38546392.1	protein_coding	1	c.105+8568G>A
chr9	3187595	G	A	PASS	intron_variant	MODIFIER	RBFOX3	RBFOX3	transcript	XM38546405.1	protein_coding	4	c.-33-46214G>A
chr9	3187595	G	A	PASS	intron_variant	MODIFIER	RBFOX3	RBFOX3	transcript	XM38546408.1	protein_coding	4	c.-33-46214G>A
chr9	3187595	G	A	PASS	intron_variant	MODIFIER	RBFOX3	RBFOX3	transcript	XM38546397.1	protein_coding	5	c.-33-46214G>A
chr9	3187595	G	A	PASS	intron_variant	MODIFIER	RBFOX3	RBFOX3	transcript	XM38546398.1	protein_coding	5	c.-33-46214G>A
chr9	3187595	G	A	PASS	intron_variant	MODIFIER	RBFOX3	RBFOX3	transcript	XM38546399.1	protein_coding	4	c.-33-46214G>A
chr9	3187595	G	A	PASS	intron_variant	MODIFIER	RBFOX3	RBFOX3	transcript	XM38546403.1	protein_coding	6	c.-33-46214G>A
chr9	3187595	G	A	PASS	intron_variant	MODIFIER	RBFOX3	RBFOX3	transcript	XM38546404.1	protein_coding	4	c.-33-46214G>A
chr9	3187595	G	A	PASS	intron_variant	MODIFIER	RBFOX3	RBFOX3	transcript	XM38546402.1	protein_coding	4	c.-33-46214G>A
chr9	3187595	G	A	PASS	intron_variant	MODIFIER	RBFOX3	RBFOX3	transcript	XM38546401.1	protein_coding	5	c.-33-46214G>A
chr9	3187595	G	A	PASS	intron_variant	MODIFIER	RBFOX3	RBFOX3	transcript	XM38546400.1	protein_coding	4	c.-33-46214G>A
chr9	3187595	G	A	PASS	intron_variant	MODIFIER	RBFOX3	RBFOX3	transcript	XM38546407.1	protein_coding	4	c.-33-46214G>A
chr9	3187595	G	A	PASS	intron_variant	MODIFIER	RBFOX3	RBFOX3	transcript	XM38546396.1	protein_coding	1	c.105+8568G>A
chr9	3187595	G	A	PASS	intron_variant	MODIFIER	RBFOX3	RBFOX3	transcript	XM38546393.1	protein_coding	1	c.105+8568G>A
chr9	3187595	G	A	PASS	intron_variant	MODIFIER	RBFOX3	RBFOX3	transcript	XM38546410.1	protein_coding	1	c.105+8568G>A
chr9	3187595	G	A	PASS	intron_variant	MODIFIER	RBFOX3	RBFOX3	transcript	XM38546394.1	protein_coding	1	c.105+8568G>A
chr9	3187595	G	A	PASS	intron_variant	MODIFIER	RBFOX3	RBFOX3	transcript	XM38546409.1	protein_coding	1	c.105+8568G>A
chr9	3187595	G	A	PASS	intron_variant	MODIFIER	RBFOX3	RBFOX3	transcript	XM38546411.1	protein_coding	1	c.105+8568G>A
chr9	3281707	G	A	PASS	3_prime_UTR_variant	MODIFIER	C1QTNF1	C1QTNF1	transcript	XM38546415.1	protein_coding	5	c.*57C>T
chr9	3281707	G	A	PASS	3_prime_UTR_variant	MODIFIER	C1QTNF1	C1QTNF1	transcript	XM38546417.1	protein_coding	5	c.*57C>T
chr9	3281707	G	A	PASS	3_prime_UTR_variant	MODIFIER	C1QTNF1	C1QTNF1	transcript	XM38546418.1	protein_coding	5	c.*57C>T
chr9	3281707	G	A	PASS	3_prime_UTR_variant	MODIFIER	C1QTNF1	C1QTNF1	transcript	XM38546416.1	protein_coding	5	c.*57C>T
chr9	3353266	G	A	PASS	3_prime_UTR_variant	MODIFIER	LOC111097510	LOC111097510	transcript	XM38549484.1	protein_coding	6	c.*551G>A
chr9	3353266	G	A	PASS	upstream_gene_variant	MODIFIER	LOC102153844	LOC102153844	transcript	XR05364140.1	pseudogene	-1	n.-3046C>T
chr9	3353266	G	A	PASS	upstream_gene_variant	MODIFIER	LOC102153844	LOC102153844	transcript	XR05364141.1	pseudogene	-1	n.-3045C>T
chr9	3356181	C	T	PASS	downstream_gene_variant	MODIFIER	LOC111097510	LOC111097510	transcript	XM38549484.1	protein_coding	-1	c.*2430C>T
chr9	3356181	C	T	PASS	intergenic_region	MODIFIER	LOC111097510-TIMP2	LOC111097510-TIMP2	intergenic_region	LOC111097510-TIMP2		-1	n.3356181C>T
chr9	3519863	G	A	PASS	intron_variant	MODIFIER	CYTH1	CYTH1	transcript	XM38546429.1	protein_coding	1	c.127+10499G>A
chr9	3519863	G	A	PASS	intron_variant	MODIFIER	CYTH1	CYTH1	transcript	XM38546431.1	protein_coding	1	c.23-17998G>A
chr9	3519863	G	A	PASS	intron_variant	MODIFIER	CYTH1	CYTH1	transcript	XM38546430.1	protein_coding	1	c.28+3064G>A
chr9	3574053	G	A	PASS	intergenic_region	MODIFIER	CYTH1-DNAH17	CYTH1-DNAH17	intergenic_region	CYTH1-DNAH17		-1	n.3574053G>A
chr9	3603261	C	T	PASS	intron_variant	MODIFIER	DNAH17	DNAH17	transcript	XM38546433.1	protein_coding	11	c.1569+1720C>T
chr9	3603261	C	T	PASS	intron_variant	MODIFIER	DNAH17	DNAH17	transcript	XM38546434.1	protein_coding	11	c.1569+1720C>T
chr9	3603261	C	T	PASS	intron_variant	MODIFIER	DNAH17	DNAH17	transcript	XM38546435.1	protein_coding	10	c.1569+1720C>T
chr9	3645593	C	G	PASS	intron_variant	MODIFIER	DNAH17	DNAH17	transcript	XM38546433.1	protein_coding	42	c.6542-82C>G
chr9	3645593	C	G	PASS	intron_variant	MODIFIER	DNAH17	DNAH17	transcript	XM38546434.1	protein_coding	42	c.6542-82C>G
chr9	3645593	C	G	PASS	intron_variant	MODIFIER	DNAH17	DNAH17	transcript	XM38546435.1	protein_coding	41	c.6542-82C>G
chr9	3703041	C	T	PASS	intron_variant	MODIFIER	PGS1	PGS1	transcript	XM38546437.1	protein_coding	8	c.1537+3371G>A
chr9	3703041	C	T	PASS	intron_variant	MODIFIER	PGS1	PGS1	transcript	XM38546452.1	protein_coding	7	c.1171+3371G>A
chr9	3703041	C	T	PASS	intron_variant	MODIFIER	PGS1	PGS1	transcript	XM38546451.1	protein_coding	8	c.1210+3371G>A
chr9	3703041	C	T	PASS	intron_variant	MODIFIER	PGS1	PGS1	transcript	XM38546440.1	protein_coding	8	c.1468+3440G>A
chr9	3703041	C	T	PASS	intron_variant	MODIFIER	PGS1	PGS1	transcript	XM38546441.1	protein_coding	7	c.1459+3371G>A
chr9	3703041	C	T	PASS	intron_variant	MODIFIER	PGS1	PGS1	transcript	XM38546443.1	protein_coding	7	c.1402+3690G>A
chr9	3703041	C	T	PASS	intron_variant	MODIFIER	PGS1	PGS1	transcript	XM38546444.1	protein_coding	8	c.1434+3440G>A
chr9	3703041	C	T	PASS	intron_variant	MODIFIER	PGS1	PGS1	transcript	XM38546448.1	protein_coding	7	c.1402+3690G>A
chr9	3703041	C	T	PASS	intron_variant	MODIFIER	PGS1	PGS1	transcript	XM38546455.1	protein_coding	7	c.1242+3850G>A
chr9	3703041	C	T	PASS	intron_variant	MODIFIER	PGS1	PGS1	transcript	XM38546442.1	protein_coding	8	c.1537+3371G>A
chr9	3703041	C	T	PASS	intron_variant	MODIFIER	PGS1	PGS1	transcript	XR05364142.1	pseudogene	8	n.1560+3371G>A
chr9	3703041	C	T	PASS	intron_variant	MODIFIER	PGS1	PGS1	transcript	XR05364144.1	pseudogene	8	n.1457+3440G>A
chr9	3703041	C	T	PASS	intron_variant	MODIFIER	PGS1	PGS1	transcript	XR05364143.1	pseudogene	8	n.1560+3371G>A
chr9	3703041	C	T	PASS	intron_variant	MODIFIER	PGS1	PGS1	transcript	XR05364145.1	pseudogene	8	n.1457+3440G>A
chr9	3703041	C	T	PASS	intron_variant	MODIFIER	PGS1	PGS1	transcript	XM38546447.1	protein_coding	8	c.1537+3371G>A
chr9	3703041	C	T	PASS	intron_variant	MODIFIER	PGS1	PGS1	transcript	XM38546454.1	protein_coding	7	c.1402+3690G>A
chr9	3703041	C	T	PASS	intron_variant	MODIFIER	PGS1	PGS1	transcript	XR05364148.1	pseudogene	8	n.1457+3440G>A
chr9	3703041	C	T	PASS	intron_variant	MODIFIER	PGS1	PGS1	transcript	XM38546438.1	protein_coding	8	c.1537+3371G>A
chr9	3703041	C	T	PASS	intron_variant	MODIFIER	PGS1	PGS1	transcript	XM38546439.1	protein_coding	8	c.1537+3371G>A
chr9	3703041	C	T	PASS	intron_variant	MODIFIER	PGS1	PGS1	transcript	XM38546445.1	protein_coding	8	c.1434+3440G>A
chr9	3703041	C	T	PASS	intron_variant	MODIFIER	PGS1	PGS1	transcript	XM38546446.1	protein_coding	8	c.1537+3371G>A
chr9	3703041	C	T	PASS	intron_variant	MODIFIER	PGS1	PGS1	transcript	XM38546449.1	protein_coding	8	c.1468+3440G>A
chr9	3703041	C	T	PASS	intron_variant	MODIFIER	PGS1	PGS1	transcript	XM38546453.1	protein_coding	7	c.1402+3690G>A
chr9	3703041	C	T	PASS	intron_variant	MODIFIER	PGS1	PGS1	transcript	XR05364147.1	pseudogene	8	n.1457+3440G>A
chr9	3703041	C	T	PASS	intron_variant	MODIFIER	PGS1	PGS1	transcript	XR05364146.1	pseudogene	8	n.1526+3371G>A
chr9	3703041	C	T	PASS	intron_variant	MODIFIER	PGS1	PGS1	transcript	XM38546450.1	protein_coding	8	c.*18+3371G>A
chr9	3716105	C	T	PASS	intron_variant	MODIFIER	PGS1	PGS1	transcript	XM38546437.1	protein_coding	2	c.333+329G>A
chr9	3716105	C	T	PASS	intron_variant	MODIFIER	PGS1	PGS1	transcript	XM38546452.1	protein_coding	1	c.-34+112G>A
chr9	3716105	C	T	PASS	intron_variant	MODIFIER	PGS1	PGS1	transcript	XM38546451.1	protein_coding	2	c.6+329G>A
chr9	3716105	C	T	PASS	intron_variant	MODIFIER	PGS1	PGS1	transcript	XM38546440.1	protein_coding	2	c.333+329G>A
chr9	3716105	C	T	PASS	intron_variant	MODIFIER	PGS1	PGS1	transcript	XM38546441.1	protein_coding	2	c.333+329G>A
chr9	3716105	C	T	PASS	intron_variant	MODIFIER	PGS1	PGS1	transcript	XM38546443.1	protein_coding	2	c.333+329G>A
chr9	3716105	C	T	PASS	intron_variant	MODIFIER	PGS1	PGS1	transcript	XM38546444.1	protein_coding	2	c.333+329G>A
chr9	3716105	C	T	PASS	intron_variant	MODIFIER	PGS1	PGS1	transcript	XM38546448.1	protein_coding	2	c.333+329G>A
chr9	3716105	C	T	PASS	intron_variant	MODIFIER	PGS1	PGS1	transcript	XM38546455.1	protein_coding	2	c.333+329G>A
chr9	3716105	C	T	PASS	intron_variant	MODIFIER	PGS1	PGS1	transcript	XM38546442.1	protein_coding	2	c.333+329G>A
chr9	3716105	C	T	PASS	intron_variant	MODIFIER	PGS1	PGS1	transcript	XR05364142.1	pseudogene	2	n.356+329G>A
chr9	3716105	C	T	PASS	intron_variant	MODIFIER	PGS1	PGS1	transcript	XR05364144.1	pseudogene	2	n.356+329G>A
chr9	3716105	C	T	PASS	intron_variant	MODIFIER	PGS1	PGS1	transcript	XR05364143.1	pseudogene	2	n.356+329G>A
chr9	3716105	C	T	PASS	intron_variant	MODIFIER	PGS1	PGS1	transcript	XR05364145.1	pseudogene	2	n.356+329G>A
chr9	3716105	C	T	PASS	intron_variant	MODIFIER	PGS1	PGS1	transcript	XM38546447.1	protein_coding	2	c.333+329G>A
chr9	3716105	C	T	PASS	intron_variant	MODIFIER	PGS1	PGS1	transcript	XM38546454.1	protein_coding	2	c.333+329G>A
chr9	3716105	C	T	PASS	intron_variant	MODIFIER	PGS1	PGS1	transcript	XR05364148.1	pseudogene	2	n.356+329G>A
chr9	3716105	C	T	PASS	intron_variant	MODIFIER	PGS1	PGS1	transcript	XM38546438.1	protein_coding	2	c.333+329G>A
chr9	3716105	C	T	PASS	intron_variant	MODIFIER	PGS1	PGS1	transcript	XM38546439.1	protein_coding	2	c.333+329G>A
chr9	3716105	C	T	PASS	intron_variant	MODIFIER	PGS1	PGS1	transcript	XM38546445.1	protein_coding	2	c.333+329G>A
chr9	3716105	C	T	PASS	intron_variant	MODIFIER	PGS1	PGS1	transcript	XM38546446.1	protein_coding	2	c.333+329G>A
chr9	3716105	C	T	PASS	intron_variant	MODIFIER	PGS1	PGS1	transcript	XM38546449.1	protein_coding	2	c.333+329G>A
chr9	3716105	C	T	PASS	intron_variant	MODIFIER	PGS1	PGS1	transcript	XM38546453.1	protein_coding	2	c.333+329G>A
chr9	3716105	C	T	PASS	intron_variant	MODIFIER	PGS1	PGS1	transcript	XR05364147.1	pseudogene	2	n.356+329G>A
chr9	3716105	C	T	PASS	intron_variant	MODIFIER	PGS1	PGS1	transcript	XR05364146.1	pseudogene	2	n.356+329G>A
chr9	3716105	C	T	PASS	intron_variant	MODIFIER	PGS1	PGS1	transcript	XM38546450.1	protein_coding	2	c.333+329G>A
chr9	3721269	G	A	PASS	intron_variant	MODIFIER	PGS1	PGS1	transcript	XM38546437.1	protein_coding	1	c.143+3653C>T
chr9	3721269	G	A	PASS	intron_variant	MODIFIER	PGS1	PGS1	transcript	XM38546451.1	protein_coding	1	c.-185+3284C>T
chr9	3721269	G	A	PASS	intron_variant	MODIFIER	PGS1	PGS1	transcript	XM38546440.1	protein_coding	1	c.143+3653C>T
chr9	3721269	G	A	PASS	intron_variant	MODIFIER	PGS1	PGS1	transcript	XM38546441.1	protein_coding	1	c.143+3653C>T
chr9	3721269	G	A	PASS	intron_variant	MODIFIER	PGS1	PGS1	transcript	XM38546443.1	protein_coding	1	c.143+3653C>T
chr9	3721269	G	A	PASS	intron_variant	MODIFIER	PGS1	PGS1	transcript	XM38546444.1	protein_coding	1	c.143+3653C>T
chr9	3721269	G	A	PASS	intron_variant	MODIFIER	PGS1	PGS1	transcript	XM38546448.1	protein_coding	1	c.143+3653C>T
chr9	3721269	G	A	PASS	intron_variant	MODIFIER	PGS1	PGS1	transcript	XM38546455.1	protein_coding	1	c.143+3653C>T
chr9	3721269	G	A	PASS	intron_variant	MODIFIER	PGS1	PGS1	transcript	XM38546442.1	protein_coding	1	c.143+3653C>T
chr9	3721269	G	A	PASS	intron_variant	MODIFIER	PGS1	PGS1	transcript	XR05364142.1	pseudogene	1	n.166+3653C>T
chr9	3721269	G	A	PASS	intron_variant	MODIFIER	PGS1	PGS1	transcript	XR05364144.1	pseudogene	1	n.166+3653C>T
chr9	3721269	G	A	PASS	intron_variant	MODIFIER	PGS1	PGS1	transcript	XR05364143.1	pseudogene	1	n.166+3653C>T
chr9	3721269	G	A	PASS	intron_variant	MODIFIER	PGS1	PGS1	transcript	XR05364145.1	pseudogene	1	n.166+3653C>T
chr9	3721269	G	A	PASS	intron_variant	MODIFIER	PGS1	PGS1	transcript	XM38546447.1	protein_coding	1	c.143+3653C>T
chr9	3721269	G	A	PASS	intron_variant	MODIFIER	PGS1	PGS1	transcript	XM38546454.1	protein_coding	1	c.143+3653C>T
chr9	3721269	G	A	PASS	intron_variant	MODIFIER	PGS1	PGS1	transcript	XR05364148.1	pseudogene	1	n.166+3653C>T
chr9	3721269	G	A	PASS	intron_variant	MODIFIER	PGS1	PGS1	transcript	XM38546438.1	protein_coding	1	c.143+3653C>T
chr9	3721269	G	A	PASS	intron_variant	MODIFIER	PGS1	PGS1	transcript	XM38546439.1	protein_coding	1	c.143+3653C>T
chr9	3721269	G	A	PASS	intron_variant	MODIFIER	PGS1	PGS1	transcript	XM38546445.1	protein_coding	1	c.143+3653C>T
chr9	3721269	G	A	PASS	intron_variant	MODIFIER	PGS1	PGS1	transcript	XM38546446.1	protein_coding	1	c.143+3653C>T
chr9	3721269	G	A	PASS	intron_variant	MODIFIER	PGS1	PGS1	transcript	XM38546449.1	protein_coding	1	c.143+3653C>T
chr9	3721269	G	A	PASS	intron_variant	MODIFIER	PGS1	PGS1	transcript	XM38546453.1	protein_coding	1	c.143+3653C>T
chr9	3721269	G	A	PASS	intron_variant	MODIFIER	PGS1	PGS1	transcript	XR05364147.1	pseudogene	1	n.166+3653C>T
chr9	3721269	G	A	PASS	intron_variant	MODIFIER	PGS1	PGS1	transcript	XR05364146.1	pseudogene	1	n.166+3653C>T
chr9	3721269	G	A	PASS	intron_variant	MODIFIER	PGS1	PGS1	transcript	XM38546450.1	protein_coding	1	c.143+3653C>T
chr9	3781572	C	T	PASS	intergenic_region	MODIFIER	LOC111097281-LOC491550	LOC111097281-LOC491550	intergenic_region	LOC111097281-LOC491550		-1	n.3781572C>T
chr9	3900498	AAGG	A	PASS	disruptive_inframe_deletion	MODERATE	TMC8	TMC8	transcript	XM38546475.1	protein_coding	11	c.1742_1744delCCT	p.Ser581del
chr9	3900498	AAGG	A	PASS	disruptive_inframe_deletion	MODERATE	TMC8	TMC8	transcript	XM38546479.1	protein_coding	10	c.1172_1174delCCT	p.Ser391del
chr9	3900498	AAGG	A	PASS	disruptive_inframe_deletion	MODERATE	TMC8	TMC8	transcript	XM38546480.1	protein_coding	10	c.1172_1174delCCT	p.Ser391del
chr9	3900498	AAGG	A	PASS	disruptive_inframe_deletion	MODERATE	TMC8	TMC8	transcript	XM38546483.1	protein_coding	10	c.1172_1174delCCT	p.Ser391del
chr9	3900498	AAGG	A	PASS	disruptive_inframe_deletion	MODERATE	TMC8	TMC8	transcript	XM38546476.1	protein_coding	11	c.1658_1660delCCT	p.Ser553del
chr9	3900498	AAGG	A	PASS	disruptive_inframe_deletion	MODERATE	TMC8	TMC8	transcript	XM38546477.1	protein_coding	11	c.1595_1597delCCT	p.Ser532del
chr9	3900498	AAGG	A	PASS	disruptive_inframe_deletion	MODERATE	TMC8	TMC8	transcript	XM38546478.1	protein_coding	10	c.1592_1594delCCT	p.Ser531del
chr9	3900498	AAGG	A	PASS	disruptive_inframe_deletion	MODERATE	TMC8	TMC8	transcript	XM38546481.1	protein_coding	10	c.1172_1174delCCT	p.Ser391del
chr9	3900498	AAGG	A	PASS	disruptive_inframe_deletion	MODERATE	TMC8	TMC8	transcript	XM38546482.1	protein_coding	10	c.1172_1174delCCT	p.Ser391del
chr9	4105240	GGGAACCT	G	PASS	intergenic_region	MODIFIER	LOC111097282-LOC111097285	LOC111097282-LOC111097285	intergenic_region	LOC111097282-LOC111097285		-1	n.4105241_4105247delGGAACCT
chr9	4105666	G	A	PASS	intergenic_region	MODIFIER	LOC111097282-LOC111097285	LOC111097282-LOC111097285	intergenic_region	LOC111097282-LOC111097285		-1	n.4105666G>A
chr9	4325639	G	A	PASS	intergenic_region	MODIFIER	LOC111097286-SEPTIN9	LOC111097286-SEPTIN9	intergenic_region	LOC111097286-SEPTIN9		-1	n.4325639G>A
chr9	4352567	C	T	PASS	intergenic_region	MODIFIER	LOC111097286-SEPTIN9	LOC111097286-SEPTIN9	intergenic_region	LOC111097286-SEPTIN9		-1	n.4352567C>T
chr9	4391921	C	T	PASS	intergenic_region	MODIFIER	LOC111097286-SEPTIN9	LOC111097286-SEPTIN9	intergenic_region	LOC111097286-SEPTIN9		-1	n.4391921C>T
chr9	4406085	C	T	PASS	upstream_gene_variant	MODIFIER	LOC119873215	LOC119873215	transcript	XR05364164.1	pseudogene	-1	n.-3440C>T
chr9	4406085	C	T	PASS	intron_variant	MODIFIER	SEPTIN9	SEPTIN9	transcript	XM38546489.1	protein_coding	10	c.1570+1332G>A
chr9	4406085	C	T	PASS	intron_variant	MODIFIER	SEPTIN9	SEPTIN9	transcript	XM38546499.1	protein_coding	8	c.820+1332G>A
chr9	4406085	C	T	PASS	intron_variant	MODIFIER	SEPTIN9	SEPTIN9	transcript	XM38546495.1	protein_coding	8	c.820+1332G>A
chr9	4406085	C	T	PASS	intron_variant	MODIFIER	SEPTIN9	SEPTIN9	transcript	XM38546500.1	protein_coding	8	c.820+1332G>A
chr9	4406085	C	T	PASS	intron_variant	MODIFIER	SEPTIN9	SEPTIN9	transcript	XM38546497.1	protein_coding	8	c.820+1332G>A
chr9	4406085	C	T	PASS	intron_variant	MODIFIER	SEPTIN9	SEPTIN9	transcript	XM38546496.1	protein_coding	8	c.820+1332G>A
chr9	4406085	C	T	PASS	intron_variant	MODIFIER	SEPTIN9	SEPTIN9	transcript	XM38546493.1	protein_coding	9	c.1081+1332G>A
chr9	4406085	C	T	PASS	intron_variant	MODIFIER	SEPTIN9	SEPTIN9	transcript	XM38546490.1	protein_coding	9	c.1549+1332G>A
chr9	4406085	C	T	PASS	intron_variant	MODIFIER	SEPTIN9	SEPTIN9	transcript	XM38546494.1	protein_coding	9	c.1081+1332G>A
chr9	4406085	C	T	PASS	intron_variant	MODIFIER	SEPTIN9	SEPTIN9	transcript	XM38546492.1	protein_coding	9	c.1516+1332G>A
chr9	4406085	C	T	PASS	intron_variant	MODIFIER	SEPTIN9	SEPTIN9	transcript	XM38546491.1	protein_coding	9	c.1519+1332G>A
chr9	5288003	TG	T	PASS	downstream_gene_variant	MODIFIER	UBALD2	UBALD2	transcript	XM38546525.1	protein_coding	-1	c.*3889delC
chr9	5288003	TG	T	PASS	downstream_gene_variant	MODIFIER	QRICH2	QRICH2	transcript	XR05364192.1	pseudogene	-1	n.*2019delG
chr9	5288003	TG	T	PASS	downstream_gene_variant	MODIFIER	UBALD2	UBALD2	transcript	XM38546526.1	protein_coding	-1	c.*3889delC
chr9	5288003	TG	T	PASS	intron_variant	MODIFIER	QRICH2	QRICH2	transcript	XM38546519.1	protein_coding	19	c.7850-92delG
chr9	5288003	TG	T	PASS	intron_variant	MODIFIER	QRICH2	QRICH2	transcript	XM38546520.1	protein_coding	19	c.7838-92delG
chr9	5288003	TG	T	PASS	intron_variant	MODIFIER	QRICH2	QRICH2	transcript	XM38546521.1	protein_coding	19	c.7826-92delG
chr9	5288003	TG	T	PASS	intron_variant	MODIFIER	QRICH2	QRICH2	transcript	XM38546522.1	protein_coding	20	c.7790-92delG
chr9	5288003	TG	T	PASS	intron_variant	MODIFIER	QRICH2	QRICH2	transcript	XM38546523.1	protein_coding	20	c.7520-92delG
chr9	6439982	A	T	PASS	intron_variant	MODIFIER	FADS6	FADS6	transcript	XM38549489.1	protein_coding	3	c.535-354A>T
chr9	6957253	G	T	PASS	upstream_gene_variant	MODIFIER	KIF19	KIF19	transcript	XM38546702.1	protein_coding	-1	c.-1521C>A
chr9	6957253	G	T	PASS	upstream_gene_variant	MODIFIER	KIF19	KIF19	transcript	XM38546703.1	protein_coding	-1	c.-2555C>A
chr9	6957253	G	T	PASS	downstream_gene_variant	MODIFIER	DNAI2	DNAI2	transcript	XM38546706.1	protein_coding	-1	c.*4899C>A
chr9	6957253	G	T	PASS	downstream_gene_variant	MODIFIER	DNAI2	DNAI2	transcript	XM38546707.1	protein_coding	-1	c.*4899C>A
chr9	6957253	G	T	PASS	intergenic_region	MODIFIER	KIF19-DNAI2	KIF19-DNAI2	intergenic_region	KIF19-DNAI2		-1	n.6957253G>T
chr9	16969199	T	C	PASS	intron_variant	MODIFIER	ARL17A	ARL17A	transcript	XM38546999.1	protein_coding	4	c.385-1248T>C
chr9	16969199	T	C	PASS	intron_variant	MODIFIER	ARL17A	ARL17A	transcript	XM38547000.1	protein_coding	5	c.385-1248T>C
chr9	16969199	T	C	PASS	intron_variant	MODIFIER	ARL17A	ARL17A	transcript	XM38547001.1	protein_coding	5	c.385-1248T>C
chr9	16969199	T	C	PASS	intron_variant	MODIFIER	ARL17A	ARL17A	transcript	XM38547002.1	protein_coding	4	c.385-1248T>C
chr9	29403357	C	G	PASS	intron_variant	MODIFIER	LOC111097538	LOC111097538	transcript	XR05364051.1	pseudogene	1	n.96-21870G>C
chr9	51333367	A	C	PASS	downstream_gene_variant	MODIFIER	LOC111097550	LOC111097550	transcript	XR05364077.1	pseudogene	-1	n.*1604T>G
chr9	51333367	A	C	PASS	intergenic_region	MODIFIER	LOC111097549-LOC111097550	LOC111097549-LOC111097550	intergenic_region	LOC111097549-LOC111097550		-1	n.51333367A>C
chr9	51873436	T	G	PASS	intron_variant	MODIFIER	CFAP77	CFAP77	transcript	XM38548935.1	protein_coding	1	c.190-18301A>C
chr9	51873436	T	G	PASS	intron_variant	MODIFIER	CFAP77	CFAP77	transcript	XM38548936.1	protein_coding	1	c.33+12095A>C
chr9	52052458	C	T	PASS	downstream_gene_variant	MODIFIER	SETX	SETX	transcript	XM38548946.1	protein_coding	-1	c.*476C>T
chr9	52052458	C	T	PASS	intron_variant	MODIFIER	SETX	SETX	transcript	XM38548937.1	protein_coding	24	c.7166+322C>T
chr9	52052458	C	T	PASS	intron_variant	MODIFIER	SETX	SETX	transcript	XM38548938.1	protein_coding	24	c.7166+322C>T
chr9	52052458	C	T	PASS	intron_variant	MODIFIER	SETX	SETX	transcript	XM38548941.1	protein_coding	23	c.7145+322C>T
chr9	52052458	C	T	PASS	intron_variant	MODIFIER	SETX	SETX	transcript	XR05364868.1	pseudogene	23	n.7311+1993C>T
chr9	52052458	C	T	PASS	intron_variant	MODIFIER	SETX	SETX	transcript	XR05364869.1	pseudogene	23	n.7311+1993C>T
chr9	52052458	C	T	PASS	intron_variant	MODIFIER	SETX	SETX	transcript	XM38548944.1	protein_coding	24	c.7166+322C>T
chr9	52052458	C	T	PASS	intron_variant	MODIFIER	SETX	SETX	transcript	XM38548945.1	protein_coding	23	c.7001+1993C>T
chr9	52052458	C	T	PASS	intron_variant	MODIFIER	SETX	SETX	transcript	XM38548940.1	protein_coding	23	c.7145+322C>T
chr9	52052458	C	T	PASS	intron_variant	MODIFIER	SETX	SETX	transcript	XM38548943.1	protein_coding	23	c.7001+1993C>T
chr9	52052458	C	T	PASS	intron_variant	MODIFIER	SETX	SETX	transcript	XM38548939.1	protein_coding	24	c.7166+322C>T
chr9	52052458	C	T	PASS	intron_variant	MODIFIER	SETX	SETX	transcript	XM38548942.1	protein_coding	23	c.7145+322C>T
chr9	52283434	TA	T	PASS	intron_variant	MODIFIER	MED27	MED27	transcript	XM38548957.1	protein_coding	2	c.349-3504delA
chr9	52283434	TA	T	PASS	intron_variant	MODIFIER	MED27	MED27	transcript	XR05364883.1	pseudogene	2	n.391-3504delA
chr9	52283434	TA	T	PASS	intron_variant	MODIFIER	MED27	MED27	transcript	XM38548959.1	protein_coding	2	c.349-3504delA
chr9	52283434	TA	T	PASS	intron_variant	MODIFIER	MED27	MED27	transcript	XM38548958.1	protein_coding	2	c.349-3504delA
chr9	53716973	A	T	PASS	intron_variant	MODIFIER	HMCN2	HMCN2	transcript	XM38549032.1	protein_coding	1	c.244+3533T>A
chr9	53716973	A	T	PASS	intron_variant	MODIFIER	HMCN2	HMCN2	transcript	XM38549033.1	protein_coding	1	c.244+3533T>A
chr9	53716973	A	T	PASS	intron_variant	MODIFIER	HMCN2	HMCN2	transcript	XM38549035.1	protein_coding	1	c.244+3533T>A
chr9	53716973	A	T	PASS	intron_variant	MODIFIER	HMCN2	HMCN2	transcript	XM38549036.1	protein_coding	1	c.244+3533T>A
chr9	53716973	A	T	PASS	intron_variant	MODIFIER	HMCN2	HMCN2	transcript	XM38549037.1	protein_coding	1	c.244+3533T>A
chr9	53716973	A	T	PASS	intron_variant	MODIFIER	HMCN2	HMCN2	transcript	XM38549038.1	protein_coding	1	c.244+3533T>A
chr9	53959762	AG	A	PASS	intron_variant	MODIFIER	FNBP1	FNBP1	transcript	XM38549057.1	protein_coding	1	c.25-6125delG
chr9	53959762	AG	A	PASS	intron_variant	MODIFIER	FNBP1	FNBP1	transcript	XM38549043.1	protein_coding	2	c.13-6125delG
chr9	53959762	AG	A	PASS	intron_variant	MODIFIER	FNBP1	FNBP1	transcript	XM38549041.1	protein_coding	1	c.25-6125delG
chr9	53959762	AG	A	PASS	intron_variant	MODIFIER	FNBP1	FNBP1	transcript	XM38549044.1	protein_coding	1	c.25-6125delG
chr9	53959762	AG	A	PASS	intron_variant	MODIFIER	FNBP1	FNBP1	transcript	XM38549045.1	protein_coding	1	c.25-6125delG
chr9	53959762	AG	A	PASS	intron_variant	MODIFIER	FNBP1	FNBP1	transcript	XM38549046.1	protein_coding	1	c.25-6125delG
chr9	53959762	AG	A	PASS	intron_variant	MODIFIER	FNBP1	FNBP1	transcript	XM38549047.1	protein_coding	1	c.25-6125delG
chr9	53959762	AG	A	PASS	intron_variant	MODIFIER	FNBP1	FNBP1	transcript	XM38549048.1	protein_coding	1	c.25-6125delG
chr9	53959762	AG	A	PASS	intron_variant	MODIFIER	FNBP1	FNBP1	transcript	XM38549049.1	protein_coding	1	c.25-6125delG
chr9	53959762	AG	A	PASS	intron_variant	MODIFIER	FNBP1	FNBP1	transcript	XM38549050.1	protein_coding	1	c.25-6125delG
chr9	53959762	AG	A	PASS	intron_variant	MODIFIER	FNBP1	FNBP1	transcript	XM38549051.1	protein_coding	1	c.25-6125delG
chr9	53959762	AG	A	PASS	intron_variant	MODIFIER	FNBP1	FNBP1	transcript	XM38549052.1	protein_coding	1	c.25-6125delG
chr9	53959762	AG	A	PASS	intron_variant	MODIFIER	FNBP1	FNBP1	transcript	XM38549053.1	protein_coding	1	c.25-6125delG
chr9	53959762	AG	A	PASS	intron_variant	MODIFIER	FNBP1	FNBP1	transcript	XM38549054.1	protein_coding	1	c.25-6125delG
chr9	53959762	AG	A	PASS	intron_variant	MODIFIER	FNBP1	FNBP1	transcript	XM38549055.1	protein_coding	1	c.25-6125delG
chr9	53959762	AG	A	PASS	intron_variant	MODIFIER	FNBP1	FNBP1	transcript	XM38549056.1	protein_coding	1	c.25-6125delG
chr9	53959762	AG	A	PASS	intron_variant	MODIFIER	FNBP1	FNBP1	transcript	XM38549042.1	protein_coding	1	c.25-6125delG
chr9	54176070	C	T	PASS	downstream_gene_variant	MODIFIER	PRRX2	PRRX2	transcript	XM38546060.1	protein_coding	-1	c.*4566G>A
chr9	54176070	C	T	PASS	intergenic_region	MODIFIER	PTGES-PRRX2	PTGES-PRRX2	intergenic_region	PTGES-PRRX2		-1	n.54176070C>T
chr9	54623686	C	G	PASS	3_prime_UTR_variant	MODIFIER	PTPA	PTPA	transcript	XM38549101.1	protein_coding	10	c.*783G>C
chr9	54623686	C	G	PASS	3_prime_UTR_variant	MODIFIER	PTPA	PTPA	transcript	XM38549102.1	protein_coding	9	c.*783G>C
chr9	54623686	C	G	PASS	3_prime_UTR_variant	MODIFIER	PTPA	PTPA	transcript	XM38549103.1	protein_coding	10	c.*783G>C
chr9	54961731	G	A	PASS	upstream_gene_variant	MODIFIER	ZDHHC12	ZDHHC12	transcript	XM38549152.1	protein_coding	-1	c.-3338G>A
chr9	54961731	G	A	PASS	upstream_gene_variant	MODIFIER	ZDHHC12	ZDHHC12	transcript	XM38549155.1	protein_coding	-1	c.-3338G>A
chr9	54961731	G	A	PASS	upstream_gene_variant	MODIFIER	ZDHHC12	ZDHHC12	transcript	XM38549153.1	protein_coding	-1	c.-3338G>A
chr9	54961731	G	A	PASS	upstream_gene_variant	MODIFIER	ZDHHC12	ZDHHC12	transcript	XM38549154.1	protein_coding	-1	c.-3338G>A
chr9	54961731	G	A	PASS	downstream_gene_variant	MODIFIER	ZER1	ZER1	transcript	XM38549140.1	protein_coding	-1	c.*2183G>A
chr9	54961731	G	A	PASS	downstream_gene_variant	MODIFIER	ZER1	ZER1	transcript	XM38549143.1	protein_coding	-1	c.*2183G>A
chr9	54961731	G	A	PASS	downstream_gene_variant	MODIFIER	ZER1	ZER1	transcript	XM38549142.1	protein_coding	-1	c.*2183G>A
chr9	54961731	G	A	PASS	downstream_gene_variant	MODIFIER	ZER1	ZER1	transcript	XM38549141.1	protein_coding	-1	c.*2183G>A
chr9	54961731	G	A	PASS	intergenic_region	MODIFIER	ZER1-ZDHHC12	ZER1-ZDHHC12	intergenic_region	ZER1-ZDHHC12		-1	n.54961731G>A
chr9	56183127	C	T	PASS	intron_variant	MODIFIER	RALGPS1	RALGPS1	transcript	XM38549309.1	protein_coding	15	c.1248-642G>A
chr9	56183127	C	T	PASS	intron_variant	MODIFIER	RALGPS1	RALGPS1	transcript	XM38549316.1	protein_coding	13	c.1038-642G>A
chr9	56183127	C	T	PASS	intron_variant	MODIFIER	RALGPS1	RALGPS1	transcript	XM38549310.1	protein_coding	16	c.1248-642G>A
chr9	56183127	C	T	PASS	intron_variant	MODIFIER	RALGPS1	RALGPS1	transcript	XM38549317.1	protein_coding	13	c.1038-645G>A
chr9	56183127	C	T	PASS	intron_variant	MODIFIER	RALGPS1	RALGPS1	transcript	XM38549311.1	protein_coding	15	c.1248-645G>A
chr9	56183127	C	T	PASS	intron_variant	MODIFIER	RALGPS1	RALGPS1	transcript	XM38549314.1	protein_coding	15	c.1248-642G>A
chr9	56183127	C	T	PASS	intron_variant	MODIFIER	RALGPS1	RALGPS1	transcript	XM38549315.1	protein_coding	15	c.1248-645G>A
chr9	56183127	C	T	PASS	intron_variant	MODIFIER	RALGPS1	RALGPS1	transcript	XM38549318.1	protein_coding	13	c.1038-642G>A
chr9	56183127	C	T	PASS	intron_variant	MODIFIER	RALGPS1	RALGPS1	transcript	XM38549319.1	protein_coding	13	c.1038-645G>A
chr9	56183127	C	T	PASS	intron_variant	MODIFIER	RALGPS1	RALGPS1	transcript	XM38549313.1	protein_coding	15	c.1248-642G>A
chr9	56183127	C	T	PASS	intron_variant	MODIFIER	RALGPS1	RALGPS1	transcript	XM38549312.1	protein_coding	15	c.1248-642G>A
chr9	56626691	C	T	PASS	downstream_gene_variant	MODIFIER	LMX1B	LMX1B	transcript	XM38549331.1	protein_coding	-1	c.*6673G>A
chr9	56626691	C	T	PASS	intergenic_region	MODIFIER	LOC102155788-LMX1B	LOC102155788-LMX1B	intergenic_region	LOC102155788-LMX1B		-1	n.56626691C>T
chr9	56874866	T	C	PASS	intron_variant	MODIFIER	MVB12B	MVB12B	transcript	XM38549333.1	protein_coding	7	c.751+14022A>G
chr9	56874866	T	C	PASS	intron_variant	MODIFIER	MVB12B	MVB12B	transcript	XM38549342.1	protein_coding	7	c.751+14022A>G
chr9	56874866	T	C	PASS	intron_variant	MODIFIER	MVB12B	MVB12B	transcript	XM38549341.1	protein_coding	6	c.628+14022A>G
chr9	56874866	T	C	PASS	intron_variant	MODIFIER	MVB12B	MVB12B	transcript	XM38549334.1	protein_coding	7	c.739+14022A>G
chr9	56874866	T	C	PASS	intron_variant	MODIFIER	MVB12B	MVB12B	transcript	XM38549338.1	protein_coding	7	c.682+14022A>G
chr9	56874866	T	C	PASS	intron_variant	MODIFIER	MVB12B	MVB12B	transcript	XM38549340.1	protein_coding	8	c.664+14022A>G
chr9	56874866	T	C	PASS	intron_variant	MODIFIER	MVB12B	MVB12B	transcript	XM38549336.1	protein_coding	9	c.715+14022A>G
chr9	56874866	T	C	PASS	intron_variant	MODIFIER	MVB12B	MVB12B	transcript	XM38549335.1	protein_coding	9	c.715+14022A>G
chr9	56874866	T	C	PASS	intron_variant	MODIFIER	MVB12B	MVB12B	transcript	XM38549339.1	protein_coding	8	c.664+14022A>G
chr9	56874866	T	C	PASS	intron_variant	MODIFIER	MVB12B	MVB12B	transcript	XM38549337.1	protein_coding	8	c.715+14022A>G
chr9	57055857	A	T	PASS	intergenic_region	MODIFIER	MVB12B-PBX3	MVB12B-PBX3	intergenic_region	MVB12B-PBX3		-1	n.57055857A>T
chr9	57166849	G	A	PASS	intergenic_region	MODIFIER	MVB12B-PBX3	MVB12B-PBX3	intergenic_region	MVB12B-PBX3		-1	n.57166849G>A
chr9	57438982	G	GA	PASS	intron_variant	MODIFIER	PBX3	PBX3	transcript	XM38549344.1	protein_coding	2	c.274+62093_274+62094insT
chr9	57438982	G	GA	PASS	intron_variant	MODIFIER	PBX3	PBX3	transcript	XM38549345.1	protein_coding	2	c.49+62093_49+62094insT
chr9	57438982	G	GA	PASS	intron_variant	MODIFIER	PBX3	PBX3	transcript	XM38549346.1	protein_coding	2	c.274+62093_274+62094insT
chr9	57438982	G	GA	PASS	intron_variant	MODIFIER	PBX3	PBX3	transcript	XM38549347.1	protein_coding	2	c.49+62093_49+62094insT
chr9	57519180	C	CA	PASS	upstream_gene_variant	MODIFIER	PBX3	PBX3	transcript	XM38549347.1	protein_coding	-1	c.-3263_-3262insT
chr9	57519180	C	CA	PASS	downstream_gene_variant	MODIFIER	LOC119876669	LOC119876669	transcript	XR05364982.1	pseudogene	-1	n.*1453_*1454insA
chr9	57519180	C	CA	PASS	intergenic_region	MODIFIER	LOC119876669-MAPKAP1	LOC119876669-MAPKAP1	intergenic_region	LOC119876669-MAPKAP1		-1	n.57519180_57519181insA
chr9	58116649	C	T	PASS	intron_variant	MODIFIER	SCAI	SCAI	transcript	XM38549373.1	protein_coding	3	c.231-3662C>T
chr9	58116649	C	T	PASS	intron_variant	MODIFIER	SCAI	SCAI	transcript	XM38549375.1	protein_coding	4	c.168-3662C>T
chr9	58116649	C	T	PASS	intron_variant	MODIFIER	SCAI	SCAI	transcript	XM38549374.1	protein_coding	4	c.168-3662C>T
chr9	59770075	C	T	PASS	intron_variant	MODIFIER	STRBP	STRBP	transcript	XM38549433.1	protein_coding	18	c.1943-5057C>T
chr9	59770075	C	T	PASS	intron_variant	MODIFIER	STRBP	STRBP	transcript	XR05365014.1	pseudogene	19	n.2329-5057C>T
chr9	59770075	C	T	PASS	intron_variant	MODIFIER	STRBP	STRBP	transcript	XR05365015.1	pseudogene	19	n.2329-937C>T
chr9	59770075	C	T	PASS	intron_variant	MODIFIER	STRBP	STRBP	transcript	XR05365016.1	pseudogene	20	n.2473+82C>T
chr9	61079956	C	T	PASS	intergenic_region	MODIFIER	LOC102156404-GGTA1	LOC102156404-GGTA1	intergenic_region	LOC102156404-GGTA1		-1	n.61079956C>T
chr10	6649710	C	T	PASS	intron_variant	MODIFIER	LOC119873583	LOC119873583	transcript	XR05365327.1	pseudogene	2	n.104+30336C>T
chr10	19641134	C	T	PASS	intergenic_region	MODIFIER	LOC100686419-LOC102154327	LOC100686419-LOC102154327	intergenic_region	LOC100686419-LOC102154327		-1	n.19641134C>T
chr10	19779605	C	T	PASS	intergenic_region	MODIFIER	LOC100686419-LOC102154327	LOC100686419-LOC102154327	intergenic_region	LOC100686419-LOC102154327		-1	n.19779605C>T
chr10	20245693	C	T	PASS	intron_variant	MODIFIER	TBC1D22A	TBC1D22A	transcript	XM38550203.1	protein_coding	10	c.1202-4632G>A
chr10	20245693	C	T	PASS	intron_variant	MODIFIER	TBC1D22A	TBC1D22A	transcript	XM38550204.1	protein_coding	10	c.1202-4632G>A
chr10	20245693	C	T	PASS	intron_variant	MODIFIER	TBC1D22A	TBC1D22A	transcript	XM38550205.1	protein_coding	10	c.1201+35571G>A
chr10	21208414	G	A	PASS	upstream_gene_variant	MODIFIER	LOC102152393	LOC102152393	transcript	XR05365161.1	pseudogene	-1	n.-1609C>T
chr10	21208414	G	A	PASS	intergenic_region	MODIFIER	LOC102152393-ATXN10	LOC102152393-ATXN10	intergenic_region	LOC102152393-ATXN10		-1	n.21208414G>A
chr10	21857145	G	A	PASS	intergenic_region	MODIFIER	LOC119873723-LOC119873756	LOC119873723-LOC119873756	intergenic_region	LOC119873723-LOC119873756		-1	n.21857145G>A
chr10	22233591	G	A	PASS	non_coding_transcript_exon_variant	MODIFIER	LOC119873612	LOC119873612	transcript	XR05365491.1	pseudogene	3	n.1280G>A
chr10	23035961	G	A	PASS	downstream_gene_variant	MODIFIER	MPPED1	MPPED1	transcript	XM38550284.1	protein_coding	-1	c.*4324C>T
chr10	23035961	G	A	PASS	downstream_gene_variant	MODIFIER	MPPED1	MPPED1	transcript	XM38550289.1	protein_coding	-1	c.*4324C>T
chr10	23035961	G	A	PASS	downstream_gene_variant	MODIFIER	MPPED1	MPPED1	transcript	XM38550288.1	protein_coding	-1	c.*4324C>T
chr10	23035961	G	A	PASS	downstream_gene_variant	MODIFIER	MPPED1	MPPED1	transcript	XM38550285.1	protein_coding	-1	c.*4324C>T
chr10	23035961	G	A	PASS	downstream_gene_variant	MODIFIER	MPPED1	MPPED1	transcript	XM38550286.1	protein_coding	-1	c.*4324C>T
chr10	23035961	G	A	PASS	intergenic_region	MODIFIER	EFCAB6-MPPED1	EFCAB6-MPPED1	intergenic_region	EFCAB6-MPPED1		-1	n.23035961G>A
chr10	24939257	C	T	PASS	intron_variant	MODIFIER	RANGAP1	RANGAP1	transcript	XM38550436.1	protein_coding	15	c.1817+840C>T
chr10	24939257	C	T	PASS	intron_variant	MODIFIER	RANGAP1	RANGAP1	transcript	XM38550437.1	protein_coding	15	c.1694+840C>T
chr10	24939257	C	T	PASS	intron_variant	MODIFIER	RANGAP1	RANGAP1	transcript	XM38550438.1	protein_coding	15	c.1694+840C>T
chr10	30233718	T	G	PASS	intergenic_region	MODIFIER	LOC111097835-LOC102153408	LOC111097835-LOC102153408	intergenic_region	LOC111097835-LOC102153408		-1	n.30233718T>G
chr10	30539130	C	A	PASS	intergenic_region	MODIFIER	LOC102153408-LOC100684279	LOC102153408-LOC100684279	intergenic_region	LOC102153408-LOC100684279		-1	n.30539130C>A
chr10	33758524	T	A	PASS	intergenic_region	MODIFIER	LOC119873765-LOC119873766	LOC119873765-LOC119873766	intergenic_region	LOC119873765-LOC119873766		-1	n.33758524T>A
chr10	35019781	G	A	PASS	intron_variant	MODIFIER	TXNRD1	TXNRD1	transcript	NM01122673.1	protein_coding	4	c.432+4552C>T
chr10	35138835	A	G	PASS	intergenic_region	MODIFIER	TXNRD1-LOC119876700	TXNRD1-LOC119876700	intergenic_region	TXNRD1-LOC119876700		-1	n.35138835A>G
chr10	51264016	A	ATGGTATTTAGATTTCTTTTTTTTTTTTTTTTTTTTTTTTT	PASS	intron_variant	MODIFIER	LOC111097744	LOC111097744	transcript	XR05365954.1	pseudogene	2	n.172+15448_172+15449insAAAAAAAAAAAAAAAAAAAAAAAAAGAAATCTAAATACCA
chr10	59108910	C	G	PASS	intergenic_region	MODIFIER	LOC111097760-LOC111097853	LOC111097760-LOC111097853	intergenic_region	LOC111097760-LOC111097853		-1	n.59108910C>G
chr11	19593480	G	GCCGCGGATTCCAGGGCATCTTCCT	PASS	upstream_gene_variant	MODIFIER	CDC42SE2	CDC42SE2	transcript	XM38552091.1	protein_coding	-1	c.-1084_-1083insCCGCGGATTCCAGGGCATCTTCCT
chr11	19593480	G	GCCGCGGATTCCAGGGCATCTTCCT	PASS	upstream_gene_variant	MODIFIER	CDC42SE2	CDC42SE2	transcript	XM38552092.1	protein_coding	-1	c.-1084_-1083insCCGCGGATTCCAGGGCATCTTCCT
chr11	19593480	G	GCCGCGGATTCCAGGGCATCTTCCT	PASS	upstream_gene_variant	MODIFIER	CDC42SE2	CDC42SE2	transcript	XM38552094.1	protein_coding	-1	c.-1231_-1230insCCGCGGATTCCAGGGCATCTTCCT
chr11	19593480	G	GCCGCGGATTCCAGGGCATCTTCCT	PASS	upstream_gene_variant	MODIFIER	CDC42SE2	CDC42SE2	transcript	XM38552095.1	protein_coding	-1	c.-999_-998insCCGCGGATTCCAGGGCATCTTCCT
chr11	19593480	G	GCCGCGGATTCCAGGGCATCTTCCT	PASS	upstream_gene_variant	MODIFIER	CDC42SE2	CDC42SE2	transcript	XM38552096.1	protein_coding	-1	c.-912_-911insCCGCGGATTCCAGGGCATCTTCCT
chr11	19593480	G	GCCGCGGATTCCAGGGCATCTTCCT	PASS	upstream_gene_variant	MODIFIER	CDC42SE2	CDC42SE2	transcript	XM38552093.1	protein_coding	-1	c.-1446_-1445insCCGCGGATTCCAGGGCATCTTCCT
chr11	19593480	G	GCCGCGGATTCCAGGGCATCTTCCT	PASS	intergenic_region	MODIFIER	LYRM7-CDC42SE2	LYRM7-CDC42SE2	intergenic_region	LYRM7-CDC42SE2		-1	n.19593480_19593481insCCGCGGATTCCAGGGCATCTTCCT
chr11	28867412	G	C	PASS	intergenic_region	MODIFIER	DMAC1-LOC119874119	DMAC1-LOC119874119	intergenic_region	DMAC1-LOC119874119		-1	n.28867412G>C
chr11	29468821	G	GCACTTTCCTTCTTTTTTTTTTTTTTTTTTTTTTTTTTTTTTTTTTTTTT	PASS	intron_variant	MODIFIER	PTPRD	PTPRD	transcript	XM38552341.1	protein_coding	13	c.355+23459_355+23460insAAAAAAAAAAAAAAAAAAAAAAAAAAAAAAAAAAAAAAGAAGGAAAGTG
chr11	29468821	G	GCACTTTCCTTCTTTTTTTTTTTTTTTTTTTTTTTTTTTTTTTTTTTTTT	PASS	intron_variant	MODIFIER	PTPRD	PTPRD	transcript	XM38552343.1	protein_coding	4	c.355+23459_355+23460insAAAAAAAAAAAAAAAAAAAAAAAAAAAAAAAAAAAAAAGAAGGAAAGTG
chr11	29468821	G	GCACTTTCCTTCTTTTTTTTTTTTTTTTTTTTTTTTTTTTTTTTTTTTTT	PASS	intron_variant	MODIFIER	PTPRD	PTPRD	transcript	XM38552376.1	protein_coding	4	c.352+23459_352+23460insAAAAAAAAAAAAAAAAAAAAAAAAAAAAAAAAAAAAAAGAAGGAAAGTG
chr11	29468821	G	GCACTTTCCTTCTTTTTTTTTTTTTTTTTTTTTTTTTTTTTTTTTTTTTT	PASS	intron_variant	MODIFIER	PTPRD	PTPRD	transcript	XM38552379.1	protein_coding	4	c.352+23459_352+23460insAAAAAAAAAAAAAAAAAAAAAAAAAAAAAAAAAAAAAAGAAGGAAAGTG
chr11	29468821	G	GCACTTTCCTTCTTTTTTTTTTTTTTTTTTTTTTTTTTTTTTTTTTTTTT	PASS	intron_variant	MODIFIER	PTPRD	PTPRD	transcript	XM38552380.1	protein_coding	4	c.355+23459_355+23460insAAAAAAAAAAAAAAAAAAAAAAAAAAAAAAAAAAAAAAGAAGGAAAGTG
chr11	29468821	G	GCACTTTCCTTCTTTTTTTTTTTTTTTTTTTTTTTTTTTTTTTTTTTTTT	PASS	intron_variant	MODIFIER	PTPRD	PTPRD	transcript	XM38552381.1	protein_coding	4	c.352+23459_352+23460insAAAAAAAAAAAAAAAAAAAAAAAAAAAAAAAAAAAAAAGAAGGAAAGTG
chr11	29468821	G	GCACTTTCCTTCTTTTTTTTTTTTTTTTTTTTTTTTTTTTTTTTTTTTTT	PASS	intron_variant	MODIFIER	PTPRD	PTPRD	transcript	XM38552382.1	protein_coding	4	c.352+23459_352+23460insAAAAAAAAAAAAAAAAAAAAAAAAAAAAAAAAAAAAAAGAAGGAAAGTG
chr11	29468821	G	GCACTTTCCTTCTTTTTTTTTTTTTTTTTTTTTTTTTTTTTTTTTTTTTT	PASS	intron_variant	MODIFIER	PTPRD	PTPRD	transcript	XM38552383.1	protein_coding	4	c.352+23459_352+23460insAAAAAAAAAAAAAAAAAAAAAAAAAAAAAAAAAAAAAAGAAGGAAAGTG
chr11	29468821	G	GCACTTTCCTTCTTTTTTTTTTTTTTTTTTTTTTTTTTTTTTTTTTTTTT	PASS	intron_variant	MODIFIER	PTPRD	PTPRD	transcript	XM38552373.1	protein_coding	4	c.352+23459_352+23460insAAAAAAAAAAAAAAAAAAAAAAAAAAAAAAAAAAAAAAGAAGGAAAGTG
chr11	29468821	G	GCACTTTCCTTCTTTTTTTTTTTTTTTTTTTTTTTTTTTTTTTTTTTTTT	PASS	intron_variant	MODIFIER	PTPRD	PTPRD	transcript	XM38552374.1	protein_coding	4	c.352+23459_352+23460insAAAAAAAAAAAAAAAAAAAAAAAAAAAAAAAAAAAAAAGAAGGAAAGTG
chr11	29468821	G	GCACTTTCCTTCTTTTTTTTTTTTTTTTTTTTTTTTTTTTTTTTTTTTTT	PASS	intron_variant	MODIFIER	PTPRD	PTPRD	transcript	XM38552375.1	protein_coding	4	c.352+23459_352+23460insAAAAAAAAAAAAAAAAAAAAAAAAAAAAAAAAAAAAAAGAAGGAAAGTG
chr11	29468821	G	GCACTTTCCTTCTTTTTTTTTTTTTTTTTTTTTTTTTTTTTTTTTTTTTT	PASS	intron_variant	MODIFIER	PTPRD	PTPRD	transcript	XM38552378.1	protein_coding	4	c.352+23459_352+23460insAAAAAAAAAAAAAAAAAAAAAAAAAAAAAAAAAAAAAAGAAGGAAAGTG
chr11	29468821	G	GCACTTTCCTTCTTTTTTTTTTTTTTTTTTTTTTTTTTTTTTTTTTTTTT	PASS	intron_variant	MODIFIER	PTPRD	PTPRD	transcript	XM38552387.1	protein_coding	4	c.352+23459_352+23460insAAAAAAAAAAAAAAAAAAAAAAAAAAAAAAAAAAAAAAGAAGGAAAGTG
chr11	29468821	G	GCACTTTCCTTCTTTTTTTTTTTTTTTTTTTTTTTTTTTTTTTTTTTTTT	PASS	intron_variant	MODIFIER	PTPRD	PTPRD	transcript	XM38552389.1	protein_coding	4	c.352+23459_352+23460insAAAAAAAAAAAAAAAAAAAAAAAAAAAAAAAAAAAAAAGAAGGAAAGTG
chr11	29468821	G	GCACTTTCCTTCTTTTTTTTTTTTTTTTTTTTTTTTTTTTTTTTTTTTTT	PASS	intron_variant	MODIFIER	PTPRD	PTPRD	transcript	XM38552367.1	protein_coding	4	c.352+23459_352+23460insAAAAAAAAAAAAAAAAAAAAAAAAAAAAAAAAAAAAAAGAAGGAAAGTG
chr11	29468821	G	GCACTTTCCTTCTTTTTTTTTTTTTTTTTTTTTTTTTTTTTTTTTTTTTT	PASS	intron_variant	MODIFIER	PTPRD	PTPRD	transcript	XM38552372.1	protein_coding	4	c.352+23459_352+23460insAAAAAAAAAAAAAAAAAAAAAAAAAAAAAAAAAAAAAAGAAGGAAAGTG
chr11	29468821	G	GCACTTTCCTTCTTTTTTTTTTTTTTTTTTTTTTTTTTTTTTTTTTTTTT	PASS	intron_variant	MODIFIER	PTPRD	PTPRD	transcript	XM38552386.1	protein_coding	4	c.352+23459_352+23460insAAAAAAAAAAAAAAAAAAAAAAAAAAAAAAAAAAAAAAGAAGGAAAGTG
chr11	29468821	G	GCACTTTCCTTCTTTTTTTTTTTTTTTTTTTTTTTTTTTTTTTTTTTTTT	PASS	intron_variant	MODIFIER	PTPRD	PTPRD	transcript	XM38552345.1	protein_coding	4	c.352+23459_352+23460insAAAAAAAAAAAAAAAAAAAAAAAAAAAAAAAAAAAAAAGAAGGAAAGTG
chr11	29468821	G	GCACTTTCCTTCTTTTTTTTTTTTTTTTTTTTTTTTTTTTTTTTTTTTTT	PASS	intron_variant	MODIFIER	PTPRD	PTPRD	transcript	XM38552351.1	protein_coding	4	c.355+23459_355+23460insAAAAAAAAAAAAAAAAAAAAAAAAAAAAAAAAAAAAAAGAAGGAAAGTG
chr11	29468821	G	GCACTTTCCTTCTTTTTTTTTTTTTTTTTTTTTTTTTTTTTTTTTTTTTT	PASS	intron_variant	MODIFIER	PTPRD	PTPRD	transcript	XM38552353.1	protein_coding	4	c.352+23459_352+23460insAAAAAAAAAAAAAAAAAAAAAAAAAAAAAAAAAAAAAAGAAGGAAAGTG
chr11	29468821	G	GCACTTTCCTTCTTTTTTTTTTTTTTTTTTTTTTTTTTTTTTTTTTTTTT	PASS	intron_variant	MODIFIER	PTPRD	PTPRD	transcript	XM38552354.1	protein_coding	4	c.355+23459_355+23460insAAAAAAAAAAAAAAAAAAAAAAAAAAAAAAAAAAAAAAGAAGGAAAGTG
chr11	29468821	G	GCACTTTCCTTCTTTTTTTTTTTTTTTTTTTTTTTTTTTTTTTTTTTTTT	PASS	intron_variant	MODIFIER	PTPRD	PTPRD	transcript	XM38552357.1	protein_coding	4	c.355+23459_355+23460insAAAAAAAAAAAAAAAAAAAAAAAAAAAAAAAAAAAAAAGAAGGAAAGTG
chr11	29468821	G	GCACTTTCCTTCTTTTTTTTTTTTTTTTTTTTTTTTTTTTTTTTTTTTTT	PASS	intron_variant	MODIFIER	PTPRD	PTPRD	transcript	XM38552358.1	protein_coding	4	c.355+23459_355+23460insAAAAAAAAAAAAAAAAAAAAAAAAAAAAAAAAAAAAAAGAAGGAAAGTG
chr11	29468821	G	GCACTTTCCTTCTTTTTTTTTTTTTTTTTTTTTTTTTTTTTTTTTTTTTT	PASS	intron_variant	MODIFIER	PTPRD	PTPRD	transcript	XM38552359.1	protein_coding	4	c.352+23459_352+23460insAAAAAAAAAAAAAAAAAAAAAAAAAAAAAAAAAAAAAAGAAGGAAAGTG
chr11	29468821	G	GCACTTTCCTTCTTTTTTTTTTTTTTTTTTTTTTTTTTTTTTTTTTTTTT	PASS	intron_variant	MODIFIER	PTPRD	PTPRD	transcript	XM38552360.1	protein_coding	4	c.355+23459_355+23460insAAAAAAAAAAAAAAAAAAAAAAAAAAAAAAAAAAAAAAGAAGGAAAGTG
chr11	29468821	G	GCACTTTCCTTCTTTTTTTTTTTTTTTTTTTTTTTTTTTTTTTTTTTTTT	PASS	intron_variant	MODIFIER	PTPRD	PTPRD	transcript	XM38552361.1	protein_coding	4	c.352+23459_352+23460insAAAAAAAAAAAAAAAAAAAAAAAAAAAAAAAAAAAAAAGAAGGAAAGTG
chr11	29468821	G	GCACTTTCCTTCTTTTTTTTTTTTTTTTTTTTTTTTTTTTTTTTTTTTTT	PASS	intron_variant	MODIFIER	PTPRD	PTPRD	transcript	XM38552363.1	protein_coding	4	c.355+23459_355+23460insAAAAAAAAAAAAAAAAAAAAAAAAAAAAAAAAAAAAAAGAAGGAAAGTG
chr11	29468821	G	GCACTTTCCTTCTTTTTTTTTTTTTTTTTTTTTTTTTTTTTTTTTTTTTT	PASS	intron_variant	MODIFIER	PTPRD	PTPRD	transcript	XM38552364.1	protein_coding	4	c.355+23459_355+23460insAAAAAAAAAAAAAAAAAAAAAAAAAAAAAAAAAAAAAAGAAGGAAAGTG
chr11	29468821	G	GCACTTTCCTTCTTTTTTTTTTTTTTTTTTTTTTTTTTTTTTTTTTTTTT	PASS	intron_variant	MODIFIER	PTPRD	PTPRD	transcript	XM38552365.1	protein_coding	4	c.352+23459_352+23460insAAAAAAAAAAAAAAAAAAAAAAAAAAAAAAAAAAAAAAGAAGGAAAGTG
chr11	29468821	G	GCACTTTCCTTCTTTTTTTTTTTTTTTTTTTTTTTTTTTTTTTTTTTTTT	PASS	intron_variant	MODIFIER	PTPRD	PTPRD	transcript	XM38552366.1	protein_coding	4	c.352+23459_352+23460insAAAAAAAAAAAAAAAAAAAAAAAAAAAAAAAAAAAAAAGAAGGAAAGTG
chr11	29468821	G	GCACTTTCCTTCTTTTTTTTTTTTTTTTTTTTTTTTTTTTTTTTTTTTTT	PASS	intron_variant	MODIFIER	PTPRD	PTPRD	transcript	XM38552368.1	protein_coding	4	c.355+23459_355+23460insAAAAAAAAAAAAAAAAAAAAAAAAAAAAAAAAAAAAAAGAAGGAAAGTG
chr11	29468821	G	GCACTTTCCTTCTTTTTTTTTTTTTTTTTTTTTTTTTTTTTTTTTTTTTT	PASS	intron_variant	MODIFIER	PTPRD	PTPRD	transcript	XM38552369.1	protein_coding	4	c.352+23459_352+23460insAAAAAAAAAAAAAAAAAAAAAAAAAAAAAAAAAAAAAAGAAGGAAAGTG
chr11	29468821	G	GCACTTTCCTTCTTTTTTTTTTTTTTTTTTTTTTTTTTTTTTTTTTTTTT	PASS	intron_variant	MODIFIER	PTPRD	PTPRD	transcript	XM38552370.1	protein_coding	4	c.352+23459_352+23460insAAAAAAAAAAAAAAAAAAAAAAAAAAAAAAAAAAAAAAGAAGGAAAGTG
chr11	29468821	G	GCACTTTCCTTCTTTTTTTTTTTTTTTTTTTTTTTTTTTTTTTTTTTTTT	PASS	intron_variant	MODIFIER	PTPRD	PTPRD	transcript	XM38552371.1	protein_coding	4	c.352+23459_352+23460insAAAAAAAAAAAAAAAAAAAAAAAAAAAAAAAAAAAAAAGAAGGAAAGTG
chr11	29468821	G	GCACTTTCCTTCTTTTTTTTTTTTTTTTTTTTTTTTTTTTTTTTTTTTTT	PASS	intron_variant	MODIFIER	PTPRD	PTPRD	transcript	XM38552384.1	protein_coding	4	c.352+23459_352+23460insAAAAAAAAAAAAAAAAAAAAAAAAAAAAAAAAAAAAAAGAAGGAAAGTG
chr11	29468821	G	GCACTTTCCTTCTTTTTTTTTTTTTTTTTTTTTTTTTTTTTTTTTTTTTT	PASS	intron_variant	MODIFIER	PTPRD	PTPRD	transcript	XM38552342.1	protein_coding	12	c.355+23459_355+23460insAAAAAAAAAAAAAAAAAAAAAAAAAAAAAAAAAAAAAAGAAGGAAAGTG
chr11	29468821	G	GCACTTTCCTTCTTTTTTTTTTTTTTTTTTTTTTTTTTTTTTTTTTTTTT	PASS	intron_variant	MODIFIER	PTPRD	PTPRD	transcript	XM38552344.1	protein_coding	13	c.355+23459_355+23460insAAAAAAAAAAAAAAAAAAAAAAAAAAAAAAAAAAAAAAGAAGGAAAGTG
chr11	29468821	G	GCACTTTCCTTCTTTTTTTTTTTTTTTTTTTTTTTTTTTTTTTTTTTTTT	PASS	intron_variant	MODIFIER	PTPRD	PTPRD	transcript	XM38552346.1	protein_coding	13	c.355+23459_355+23460insAAAAAAAAAAAAAAAAAAAAAAAAAAAAAAAAAAAAAAGAAGGAAAGTG
chr11	29468821	G	GCACTTTCCTTCTTTTTTTTTTTTTTTTTTTTTTTTTTTTTTTTTTTTTT	PASS	intron_variant	MODIFIER	PTPRD	PTPRD	transcript	XM38552347.1	protein_coding	13	c.355+23459_355+23460insAAAAAAAAAAAAAAAAAAAAAAAAAAAAAAAAAAAAAAGAAGGAAAGTG
chr11	29468821	G	GCACTTTCCTTCTTTTTTTTTTTTTTTTTTTTTTTTTTTTTTTTTTTTTT	PASS	intron_variant	MODIFIER	PTPRD	PTPRD	transcript	XM38552348.1	protein_coding	13	c.355+23459_355+23460insAAAAAAAAAAAAAAAAAAAAAAAAAAAAAAAAAAAAAAGAAGGAAAGTG
chr11	29468821	G	GCACTTTCCTTCTTTTTTTTTTTTTTTTTTTTTTTTTTTTTTTTTTTTTT	PASS	intron_variant	MODIFIER	PTPRD	PTPRD	transcript	XM38552349.1	protein_coding	13	c.355+23459_355+23460insAAAAAAAAAAAAAAAAAAAAAAAAAAAAAAAAAAAAAAGAAGGAAAGTG
chr11	29468821	G	GCACTTTCCTTCTTTTTTTTTTTTTTTTTTTTTTTTTTTTTTTTTTTTTT	PASS	intron_variant	MODIFIER	PTPRD	PTPRD	transcript	XM38552350.1	protein_coding	13	c.355+23459_355+23460insAAAAAAAAAAAAAAAAAAAAAAAAAAAAAAAAAAAAAAGAAGGAAAGTG
chr11	29468821	G	GCACTTTCCTTCTTTTTTTTTTTTTTTTTTTTTTTTTTTTTTTTTTTTTT	PASS	intron_variant	MODIFIER	PTPRD	PTPRD	transcript	XM38552352.1	protein_coding	13	c.355+23459_355+23460insAAAAAAAAAAAAAAAAAAAAAAAAAAAAAAAAAAAAAAGAAGGAAAGTG
chr11	29468821	G	GCACTTTCCTTCTTTTTTTTTTTTTTTTTTTTTTTTTTTTTTTTTTTTTT	PASS	intron_variant	MODIFIER	PTPRD	PTPRD	transcript	XM38552355.1	protein_coding	13	c.355+23459_355+23460insAAAAAAAAAAAAAAAAAAAAAAAAAAAAAAAAAAAAAAGAAGGAAAGTG
chr11	29468821	G	GCACTTTCCTTCTTTTTTTTTTTTTTTTTTTTTTTTTTTTTTTTTTTTTT	PASS	intron_variant	MODIFIER	PTPRD	PTPRD	transcript	XM38552356.1	protein_coding	13	c.355+23459_355+23460insAAAAAAAAAAAAAAAAAAAAAAAAAAAAAAAAAAAAAAGAAGGAAAGTG
chr11	29468821	G	GCACTTTCCTTCTTTTTTTTTTTTTTTTTTTTTTTTTTTTTTTTTTTTTT	PASS	intron_variant	MODIFIER	PTPRD	PTPRD	transcript	XM38552362.1	protein_coding	13	c.355+23459_355+23460insAAAAAAAAAAAAAAAAAAAAAAAAAAAAAAAAAAAAAAGAAGGAAAGTG
chr11	29468821	G	GCACTTTCCTTCTTTTTTTTTTTTTTTTTTTTTTTTTTTTTTTTTTTTTT	PASS	intron_variant	MODIFIER	PTPRD	PTPRD	transcript	XM38552385.1	protein_coding	13	c.352+23459_352+23460insAAAAAAAAAAAAAAAAAAAAAAAAAAAAAAAAAAAAAAGAAGGAAAGTG
chr11	32462859	T	C	PASS	intergenic_region	MODIFIER	LOC119876768-LOC100684799	LOC119876768-LOC100684799	intergenic_region	LOC119876768-LOC100684799		-1	n.32462859T>C
chr11	38717732	C	T	PASS	intron_variant	MODIFIER	ADAMTSL1	ADAMTSL1	transcript	XM38552482.1	protein_coding	21	c.3806-7759C>T
chr11	41841211	C	CA	PASS	intron_variant	MODIFIER	LOC102153298	LOC102153298	transcript	XR05366840.1	pseudogene	3	n.631-6074_631-6073insT
chr11	41841211	C	CA	PASS	intron_variant	MODIFIER	LOC102153298	LOC102153298	transcript	XR05366841.1	pseudogene	4	n.371-6074_371-6073insT
chr11	41841212	T	TAACCATTAA	PASS	intron_variant	MODIFIER	LOC102153298	LOC102153298	transcript	XR05366840.1	pseudogene	3	n.631-6075_631-6074insTTAATGGTT
chr11	41841212	T	TAACCATTAA	PASS	intron_variant	MODIFIER	LOC102153298	LOC102153298	transcript	XR05366841.1	pseudogene	4	n.371-6075_371-6074insTTAATGGTT
chr11	41841213	G	GTAATAACCA	PASS	intron_variant	MODIFIER	LOC102153298	LOC102153298	transcript	XR05366840.1	pseudogene	3	n.631-6076_631-6075insTGGTTATTA
chr11	41841213	G	GTAATAACCA	PASS	intron_variant	MODIFIER	LOC102153298	LOC102153298	transcript	XR05366841.1	pseudogene	4	n.371-6076_371-6075insTGGTTATTA
chr11	49018507	C	T	PASS	intergenic_region	MODIFIER	LOC119874069-LOC111098079	LOC119874069-LOC111098079	intergenic_region	LOC119874069-LOC111098079		-1	n.49018507C>T
chr11	49018513	C	T	PASS	intergenic_region	MODIFIER	LOC119874069-LOC111098079	LOC119874069-LOC111098079	intergenic_region	LOC119874069-LOC111098079		-1	n.49018513C>T
chr11	57680027	G	C	PASS	upstream_gene_variant	MODIFIER	MSANTD3	MSANTD3	transcript	XM38552944.1	protein_coding	-1	c.-1372G>C
chr11	57680027	G	C	PASS	upstream_gene_variant	MODIFIER	MSANTD3	MSANTD3	transcript	XM38552945.1	protein_coding	-1	c.-768G>C
chr11	57680027	G	C	PASS	upstream_gene_variant	MODIFIER	MSANTD3	MSANTD3	transcript	XM38552948.1	protein_coding	-1	c.-1372G>C
chr11	57680027	G	C	PASS	intergenic_region	MODIFIER	LOC481631-MSANTD3	LOC481631-MSANTD3	intergenic_region	LOC481631-MSANTD3		-1	n.57680027G>C
chr11	66400755	G	T	PASS	upstream_gene_variant	MODIFIER	OR2K2	OR2K2	transcript	NM01389130.1	protein_coding	-1	c.-4449C>A
chr11	66400755	G	T	PASS	intergenic_region	MODIFIER	OR2K2-ECPAS	OR2K2-ECPAS	intergenic_region	OR2K2-ECPAS		-1	n.66400755G>T
chr11	66401474	C	T	PASS	intergenic_region	MODIFIER	OR2K2-ECPAS	OR2K2-ECPAS	intergenic_region	OR2K2-ECPAS		-1	n.66401474C>T
chr11	66402242	GATAA	G	PASS	intergenic_region	MODIFIER	OR2K2-ECPAS	OR2K2-ECPAS	intergenic_region	OR2K2-ECPAS		-1	n.66402243_66402246delATAA
chr11	66403476	G	A	PASS	intergenic_region	MODIFIER	OR2K2-ECPAS	OR2K2-ECPAS	intergenic_region	OR2K2-ECPAS		-1	n.66403476G>A
chr11	66867070	C	T	PASS	intergenic_region	MODIFIER	LOC119873978-LOC111097883	LOC119873978-LOC111097883	intergenic_region	LOC119873978-LOC111097883		-1	n.66867070C>T
chr11	66869417	G	A	PASS	intergenic_region	MODIFIER	LOC119873978-LOC111097883	LOC119873978-LOC111097883	intergenic_region	LOC119873978-LOC111097883		-1	n.66869417G>A
chr11	68230829	G	A	PASS	intron_variant	MODIFIER	RGS3	RGS3	transcript	XM38553190.1	protein_coding	6	c.353+2225G>A
chr11	69001429	G	A	PASS	intron_variant	MODIFIER	AKNA	AKNA	transcript	XM38553208.1	protein_coding	3	c.1315-723C>T
chr12	8708679	C	G	PASS	intron_variant	MODIFIER	KIF6	KIF6	transcript	XM38553958.1	protein_coding	5	c.510-8203G>C
chr12	8708679	C	G	PASS	intron_variant	MODIFIER	KIF6	KIF6	transcript	XM38553965.1	protein_coding	5	c.510-8203G>C
chr12	8708679	C	G	PASS	intron_variant	MODIFIER	KIF6	KIF6	transcript	XM38553967.1	protein_coding	5	c.510-8203G>C
chr12	8708679	C	G	PASS	intron_variant	MODIFIER	KIF6	KIF6	transcript	XM38553972.1	protein_coding	5	c.405-8203G>C
chr12	8708679	C	G	PASS	intron_variant	MODIFIER	KIF6	KIF6	transcript	XM38553973.1	protein_coding	4	c.150-8203G>C
chr12	8708679	C	G	PASS	intron_variant	MODIFIER	KIF6	KIF6	transcript	XM38553974.1	protein_coding	3	c.132-8203G>C
chr12	8708679	C	G	PASS	intron_variant	MODIFIER	KIF6	KIF6	transcript	XM38553961.1	protein_coding	5	c.471-8203G>C
chr12	8708679	C	G	PASS	intron_variant	MODIFIER	KIF6	KIF6	transcript	XM38553966.1	protein_coding	5	c.510-8203G>C
chr12	8708679	C	G	PASS	intron_variant	MODIFIER	KIF6	KIF6	transcript	XM38553968.1	protein_coding	5	c.510-8203G>C
chr12	8708679	C	G	PASS	intron_variant	MODIFIER	KIF6	KIF6	transcript	XM38553969.1	protein_coding	5	c.510-8203G>C
chr12	8708679	C	G	PASS	intron_variant	MODIFIER	KIF6	KIF6	transcript	XM38553959.1	protein_coding	5	c.510-8203G>C
chr12	8708679	C	G	PASS	intron_variant	MODIFIER	KIF6	KIF6	transcript	XM38553964.1	protein_coding	4	c.435-8203G>C
chr12	8708679	C	G	PASS	intron_variant	MODIFIER	KIF6	KIF6	transcript	XM38553960.1	protein_coding	5	c.510-8203G>C
chr12	8708679	C	G	PASS	intron_variant	MODIFIER	KIF6	KIF6	transcript	XM38553962.1	protein_coding	5	c.510-8203G>C
chr12	8708679	C	G	PASS	intron_variant	MODIFIER	KIF6	KIF6	transcript	XM38553971.1	protein_coding	5	c.510-8203G>C
chr12	8708679	C	G	PASS	intron_variant	MODIFIER	KIF6	KIF6	transcript	XM38553963.1	protein_coding	5	c.510-8203G>C
chr12	8708680	A	T	PASS	intron_variant	MODIFIER	KIF6	KIF6	transcript	XM38553958.1	protein_coding	5	c.510-8204T>A
chr12	8708680	A	T	PASS	intron_variant	MODIFIER	KIF6	KIF6	transcript	XM38553965.1	protein_coding	5	c.510-8204T>A
chr12	8708680	A	T	PASS	intron_variant	MODIFIER	KIF6	KIF6	transcript	XM38553967.1	protein_coding	5	c.510-8204T>A
chr12	8708680	A	T	PASS	intron_variant	MODIFIER	KIF6	KIF6	transcript	XM38553972.1	protein_coding	5	c.405-8204T>A
chr12	8708680	A	T	PASS	intron_variant	MODIFIER	KIF6	KIF6	transcript	XM38553973.1	protein_coding	4	c.150-8204T>A
chr12	8708680	A	T	PASS	intron_variant	MODIFIER	KIF6	KIF6	transcript	XM38553974.1	protein_coding	3	c.132-8204T>A
chr12	8708680	A	T	PASS	intron_variant	MODIFIER	KIF6	KIF6	transcript	XM38553961.1	protein_coding	5	c.471-8204T>A
chr12	8708680	A	T	PASS	intron_variant	MODIFIER	KIF6	KIF6	transcript	XM38553966.1	protein_coding	5	c.510-8204T>A
chr12	8708680	A	T	PASS	intron_variant	MODIFIER	KIF6	KIF6	transcript	XM38553968.1	protein_coding	5	c.510-8204T>A
chr12	8708680	A	T	PASS	intron_variant	MODIFIER	KIF6	KIF6	transcript	XM38553969.1	protein_coding	5	c.510-8204T>A
chr12	8708680	A	T	PASS	intron_variant	MODIFIER	KIF6	KIF6	transcript	XM38553959.1	protein_coding	5	c.510-8204T>A
chr12	8708680	A	T	PASS	intron_variant	MODIFIER	KIF6	KIF6	transcript	XM38553964.1	protein_coding	4	c.435-8204T>A
chr12	8708680	A	T	PASS	intron_variant	MODIFIER	KIF6	KIF6	transcript	XM38553960.1	protein_coding	5	c.510-8204T>A
chr12	8708680	A	T	PASS	intron_variant	MODIFIER	KIF6	KIF6	transcript	XM38553962.1	protein_coding	5	c.510-8204T>A
chr12	8708680	A	T	PASS	intron_variant	MODIFIER	KIF6	KIF6	transcript	XM38553971.1	protein_coding	5	c.510-8204T>A
chr12	8708680	A	T	PASS	intron_variant	MODIFIER	KIF6	KIF6	transcript	XM38553963.1	protein_coding	5	c.510-8204T>A
chr12	9139703	T	G	PASS	intergenic_region	MODIFIER	MOCS1-LOC111098250	MOCS1-LOC111098250	intergenic_region	MOCS1-LOC111098250		-1	n.9139703T>G
chr12	9275481	A	G	PASS	intergenic_region	MODIFIER	MOCS1-LOC111098250	MOCS1-LOC111098250	intergenic_region	MOCS1-LOC111098250		-1	n.9275481A>G
chr12	10972510	G	A	PASS	upstream_gene_variant	MODIFIER	GUCA1A	GUCA1A	transcript	XM38554060.1	protein_coding	-1	c.-5124G>A
chr12	10972510	G	A	PASS	downstream_gene_variant	MODIFIER	GUCA1ANB	GUCA1ANB	transcript	XM38554058.1	protein_coding	-1	c.*1982G>A
chr12	10972510	G	A	PASS	downstream_gene_variant	MODIFIER	GUCA1ANB	GUCA1ANB	transcript	XM38554059.1	protein_coding	-1	c.*1982G>A
chr12	10972510	G	A	PASS	intergenic_region	MODIFIER	GUCA1ANB-GUCA1A	GUCA1ANB-GUCA1A	intergenic_region	GUCA1ANB-GUCA1A		-1	n.10972510G>A
chr12	11066491	T	C	PASS	missense_variant	MODERATE	TRERF1	TRERF1	transcript	XM38554065.1	protein_coding	5	c.1403A>G	p.His468Arg
chr12	11066491	T	C	PASS	missense_variant	MODERATE	TRERF1	TRERF1	transcript	XM38554070.1	protein_coding	4	c.1403A>G	p.His468Arg
chr12	11066491	T	C	PASS	missense_variant	MODERATE	TRERF1	TRERF1	transcript	XM38554068.1	protein_coding	5	c.1403A>G	p.His468Arg
chr12	11066491	T	C	PASS	missense_variant	MODERATE	TRERF1	TRERF1	transcript	XM38554073.1	protein_coding	4	c.1403A>G	p.His468Arg
chr12	11066491	T	C	PASS	missense_variant	MODERATE	TRERF1	TRERF1	transcript	XM38554082.1	protein_coding	5	c.1403A>G	p.His468Arg
chr12	11066491	T	C	PASS	missense_variant	MODERATE	TRERF1	TRERF1	transcript	XM38554085.1	protein_coding	5	c.1403A>G	p.His468Arg
chr12	11066491	T	C	PASS	missense_variant	MODERATE	TRERF1	TRERF1	transcript	XM38554071.1	protein_coding	4	c.1403A>G	p.His468Arg
chr12	11066491	T	C	PASS	missense_variant	MODERATE	TRERF1	TRERF1	transcript	XM38554076.1	protein_coding	5	c.1403A>G	p.His468Arg
chr12	11066491	T	C	PASS	missense_variant	MODERATE	TRERF1	TRERF1	transcript	XM38554077.1	protein_coding	5	c.1403A>G	p.His468Arg
chr12	11066491	T	C	PASS	missense_variant	MODERATE	TRERF1	TRERF1	transcript	XM38554078.1	protein_coding	5	c.1403A>G	p.His468Arg
chr12	11066491	T	C	PASS	missense_variant	MODERATE	TRERF1	TRERF1	transcript	XM38554079.1	protein_coding	5	c.1403A>G	p.His468Arg
chr12	11066491	T	C	PASS	missense_variant	MODERATE	TRERF1	TRERF1	transcript	XM38554080.1	protein_coding	5	c.1403A>G	p.His468Arg
chr12	11066491	T	C	PASS	missense_variant	MODERATE	TRERF1	TRERF1	transcript	XM38554081.1	protein_coding	5	c.1403A>G	p.His468Arg
chr12	11066491	T	C	PASS	missense_variant	MODERATE	TRERF1	TRERF1	transcript	XM38554083.1	protein_coding	5	c.1403A>G	p.His468Arg
chr12	11066491	T	C	PASS	missense_variant	MODERATE	TRERF1	TRERF1	transcript	XM38554084.1	protein_coding	5	c.1403A>G	p.His468Arg
chr12	11066491	T	C	PASS	missense_variant	MODERATE	TRERF1	TRERF1	transcript	XM38554066.1	protein_coding	5	c.1403A>G	p.His468Arg
chr12	11066491	T	C	PASS	missense_variant	MODERATE	TRERF1	TRERF1	transcript	XM38554075.1	protein_coding	4	c.1403A>G	p.His468Arg
chr12	11066491	T	C	PASS	missense_variant	MODERATE	TRERF1	TRERF1	transcript	XM38554067.1	protein_coding	5	c.1403A>G	p.His468Arg
chr12	11066491	T	C	PASS	missense_variant	MODERATE	TRERF1	TRERF1	transcript	XM38554072.1	protein_coding	4	c.1403A>G	p.His468Arg
chr12	11066491	T	C	PASS	missense_variant	MODERATE	TRERF1	TRERF1	transcript	XM38554069.1	protein_coding	5	c.1403A>G	p.His468Arg
chr12	11101874	G	C	PASS	intron_variant	MODIFIER	TRERF1	TRERF1	transcript	XM38554065.1	protein_coding	3	c.-373-6871C>G
chr12	11101874	G	C	PASS	intron_variant	MODIFIER	TRERF1	TRERF1	transcript	XM38554070.1	protein_coding	2	c.-373-6871C>G
chr12	11101874	G	C	PASS	intron_variant	MODIFIER	TRERF1	TRERF1	transcript	XM38554068.1	protein_coding	3	c.-373-6871C>G
chr12	11101874	G	C	PASS	intron_variant	MODIFIER	TRERF1	TRERF1	transcript	XM38554073.1	protein_coding	2	c.-373-6871C>G
chr12	11101874	G	C	PASS	intron_variant	MODIFIER	TRERF1	TRERF1	transcript	XM38554082.1	protein_coding	3	c.-373-6871C>G
chr12	11101874	G	C	PASS	intron_variant	MODIFIER	TRERF1	TRERF1	transcript	XM38554085.1	protein_coding	3	c.-373-6871C>G
chr12	11101874	G	C	PASS	intron_variant	MODIFIER	TRERF1	TRERF1	transcript	XM38554071.1	protein_coding	2	c.-373-6871C>G
chr12	11101874	G	C	PASS	intron_variant	MODIFIER	TRERF1	TRERF1	transcript	XM38554076.1	protein_coding	3	c.-373-6871C>G
chr12	11101874	G	C	PASS	intron_variant	MODIFIER	TRERF1	TRERF1	transcript	XM38554077.1	protein_coding	3	c.-373-6871C>G
chr12	11101874	G	C	PASS	intron_variant	MODIFIER	TRERF1	TRERF1	transcript	XM38554078.1	protein_coding	3	c.-373-6871C>G
chr12	11101874	G	C	PASS	intron_variant	MODIFIER	TRERF1	TRERF1	transcript	XM38554079.1	protein_coding	3	c.-373-6871C>G
chr12	11101874	G	C	PASS	intron_variant	MODIFIER	TRERF1	TRERF1	transcript	XM38554080.1	protein_coding	3	c.-373-6871C>G
chr12	11101874	G	C	PASS	intron_variant	MODIFIER	TRERF1	TRERF1	transcript	XM38554081.1	protein_coding	3	c.-373-6871C>G
chr12	11101874	G	C	PASS	intron_variant	MODIFIER	TRERF1	TRERF1	transcript	XM38554083.1	protein_coding	3	c.-373-6871C>G
chr12	11101874	G	C	PASS	intron_variant	MODIFIER	TRERF1	TRERF1	transcript	XM38554084.1	protein_coding	3	c.-373-6871C>G
chr12	11101874	G	C	PASS	intron_variant	MODIFIER	TRERF1	TRERF1	transcript	XM38554066.1	protein_coding	3	c.-373-6871C>G
chr12	11101874	G	C	PASS	intron_variant	MODIFIER	TRERF1	TRERF1	transcript	XM38554075.1	protein_coding	2	c.-373-6871C>G
chr12	11101874	G	C	PASS	intron_variant	MODIFIER	TRERF1	TRERF1	transcript	XM38554067.1	protein_coding	3	c.-373-6871C>G
chr12	11101874	G	C	PASS	intron_variant	MODIFIER	TRERF1	TRERF1	transcript	XM38554072.1	protein_coding	2	c.-373-6871C>G
chr12	11101874	G	C	PASS	intron_variant	MODIFIER	TRERF1	TRERF1	transcript	XM38554069.1	protein_coding	3	c.-373-6871C>G
chr12	11157793	A	G	PASS	intron_variant	MODIFIER	TRERF1	TRERF1	transcript	XM38554065.1	protein_coding	2	c.-456-6781T>C
chr12	11157793	A	G	PASS	intron_variant	MODIFIER	TRERF1	TRERF1	transcript	XM38554070.1	protein_coding	1	c.-456-6781T>C
chr12	11157793	A	G	PASS	intron_variant	MODIFIER	TRERF1	TRERF1	transcript	XM38554068.1	protein_coding	2	c.-456-6781T>C
chr12	11157793	A	G	PASS	intron_variant	MODIFIER	TRERF1	TRERF1	transcript	XM38554073.1	protein_coding	2	c.-373-62790T>C
chr12	11157793	A	G	PASS	intron_variant	MODIFIER	TRERF1	TRERF1	transcript	XM38554082.1	protein_coding	2	c.-456-6781T>C
chr12	11157793	A	G	PASS	intron_variant	MODIFIER	TRERF1	TRERF1	transcript	XM38554085.1	protein_coding	2	c.-456-6781T>C
chr12	11157793	A	G	PASS	intron_variant	MODIFIER	TRERF1	TRERF1	transcript	XM38554071.1	protein_coding	2	c.-373-62790T>C
chr12	11157793	A	G	PASS	intron_variant	MODIFIER	TRERF1	TRERF1	transcript	XM38554076.1	protein_coding	2	c.-456-6781T>C
chr12	11157793	A	G	PASS	intron_variant	MODIFIER	TRERF1	TRERF1	transcript	XM38554077.1	protein_coding	2	c.-456-6781T>C
chr12	11157793	A	G	PASS	intron_variant	MODIFIER	TRERF1	TRERF1	transcript	XM38554078.1	protein_coding	2	c.-456-6781T>C
chr12	11157793	A	G	PASS	intron_variant	MODIFIER	TRERF1	TRERF1	transcript	XM38554079.1	protein_coding	2	c.-456-6781T>C
chr12	11157793	A	G	PASS	intron_variant	MODIFIER	TRERF1	TRERF1	transcript	XM38554080.1	protein_coding	2	c.-456-6781T>C
chr12	11157793	A	G	PASS	intron_variant	MODIFIER	TRERF1	TRERF1	transcript	XM38554081.1	protein_coding	2	c.-456-6781T>C
chr12	11157793	A	G	PASS	intron_variant	MODIFIER	TRERF1	TRERF1	transcript	XM38554083.1	protein_coding	2	c.-456-6781T>C
chr12	11157793	A	G	PASS	intron_variant	MODIFIER	TRERF1	TRERF1	transcript	XM38554084.1	protein_coding	2	c.-456-6781T>C
chr12	11157793	A	G	PASS	intron_variant	MODIFIER	TRERF1	TRERF1	transcript	XM38554066.1	protein_coding	2	c.-456-6781T>C
chr12	11157793	A	G	PASS	intron_variant	MODIFIER	TRERF1	TRERF1	transcript	XM38554075.1	protein_coding	2	c.-373-62790T>C
chr12	11157793	A	G	PASS	intron_variant	MODIFIER	TRERF1	TRERF1	transcript	XM38554067.1	protein_coding	2	c.-456-6781T>C
chr12	11157793	A	G	PASS	intron_variant	MODIFIER	TRERF1	TRERF1	transcript	XM38554072.1	protein_coding	2	c.-373-62790T>C
chr12	11157793	A	G	PASS	intron_variant	MODIFIER	TRERF1	TRERF1	transcript	XM38554069.1	protein_coding	2	c.-456-6781T>C
chr12	11238692	G	A	PASS	upstream_gene_variant	MODIFIER	TRERF1	TRERF1	transcript	XM38554065.1	protein_coding	-1	c.-4712C>T
chr12	11238692	G	A	PASS	upstream_gene_variant	MODIFIER	TRERF1	TRERF1	transcript	XM38554068.1	protein_coding	-1	c.-4867C>T
chr12	11238692	G	A	PASS	upstream_gene_variant	MODIFIER	TRERF1	TRERF1	transcript	XM38554073.1	protein_coding	-1	c.-4784C>T
chr12	11238692	G	A	PASS	upstream_gene_variant	MODIFIER	TRERF1	TRERF1	transcript	XM38554082.1	protein_coding	-1	c.-4712C>T
chr12	11238692	G	A	PASS	upstream_gene_variant	MODIFIER	TRERF1	TRERF1	transcript	XM38554085.1	protein_coding	-1	c.-4712C>T
chr12	11238692	G	A	PASS	upstream_gene_variant	MODIFIER	TRERF1	TRERF1	transcript	XM38554071.1	protein_coding	-1	c.-4629C>T
chr12	11238692	G	A	PASS	upstream_gene_variant	MODIFIER	TRERF1	TRERF1	transcript	XM38554076.1	protein_coding	-1	c.-4712C>T
chr12	11238692	G	A	PASS	upstream_gene_variant	MODIFIER	TRERF1	TRERF1	transcript	XM38554077.1	protein_coding	-1	c.-4712C>T
chr12	11238692	G	A	PASS	upstream_gene_variant	MODIFIER	TRERF1	TRERF1	transcript	XM38554078.1	protein_coding	-1	c.-4712C>T
chr12	11238692	G	A	PASS	upstream_gene_variant	MODIFIER	TRERF1	TRERF1	transcript	XM38554079.1	protein_coding	-1	c.-4712C>T
chr12	11238692	G	A	PASS	upstream_gene_variant	MODIFIER	TRERF1	TRERF1	transcript	XM38554080.1	protein_coding	-1	c.-4712C>T
chr12	11238692	G	A	PASS	upstream_gene_variant	MODIFIER	TRERF1	TRERF1	transcript	XM38554081.1	protein_coding	-1	c.-4712C>T
chr12	11238692	G	A	PASS	upstream_gene_variant	MODIFIER	TRERF1	TRERF1	transcript	XM38554083.1	protein_coding	-1	c.-4712C>T
chr12	11238692	G	A	PASS	upstream_gene_variant	MODIFIER	TRERF1	TRERF1	transcript	XM38554084.1	protein_coding	-1	c.-4712C>T
chr12	11238692	G	A	PASS	upstream_gene_variant	MODIFIER	TRERF1	TRERF1	transcript	XM38554066.1	protein_coding	-1	c.-4504C>T
chr12	11238692	G	A	PASS	upstream_gene_variant	MODIFIER	TRERF1	TRERF1	transcript	XM38554075.1	protein_coding	-1	c.-4421C>T
chr12	11238692	G	A	PASS	upstream_gene_variant	MODIFIER	TRERF1	TRERF1	transcript	XM38554067.1	protein_coding	-1	c.-4279C>T
chr12	11238692	G	A	PASS	upstream_gene_variant	MODIFIER	TRERF1	TRERF1	transcript	XM38554072.1	protein_coding	-1	c.-4196C>T
chr12	11238692	G	A	PASS	upstream_gene_variant	MODIFIER	TRERF1	TRERF1	transcript	XM38554069.1	protein_coding	-1	c.-3865C>T
chr12	11238692	G	A	PASS	intergenic_region	MODIFIER	TRERF1-LOC119874400	TRERF1-LOC119874400	intergenic_region	TRERF1-LOC119874400		-1	n.11238692G>A
chr12	11256092	TCAGC	T	PASS	upstream_gene_variant	MODIFIER	LOC119874400	LOC119874400	transcript	XR05368194.1	snRNA	-1	n.-3157_-3154delGCTG
chr12	11256092	TCAGC	T	PASS	intergenic_region	MODIFIER	LOC119874400-LOC102156982	LOC119874400-LOC102156982	intergenic_region	LOC119874400-LOC102156982		-1	n.11256093_11256096delCAGC
chr12	11256097	T	TG	PASS	upstream_gene_variant	MODIFIER	LOC119874400	LOC119874400	transcript	XR05368194.1	snRNA	-1	n.-3159_-3158insC
chr12	11256097	T	TG	PASS	intergenic_region	MODIFIER	LOC119874400-LOC102156982	LOC119874400-LOC102156982	intergenic_region	LOC119874400-LOC102156982		-1	n.11256097_11256098insG
chr12	11268542	C	T	PASS	intergenic_region	MODIFIER	LOC119874400-LOC102156982	LOC119874400-LOC102156982	intergenic_region	LOC119874400-LOC102156982		-1	n.11268542C>T
chr12	11272700	C	A	PASS	intergenic_region	MODIFIER	LOC119874400-LOC102156982	LOC119874400-LOC102156982	intergenic_region	LOC119874400-LOC102156982		-1	n.11272700C>A
chr12	11327708	G	C	PASS	intergenic_region	MODIFIER	LOC119874400-LOC102156982	LOC119874400-LOC102156982	intergenic_region	LOC119874400-LOC102156982		-1	n.11327708G>C
chr12	11336887	T	C	PASS	intron_variant	MODIFIER	LOC102156982	LOC102156982	transcript	XR05367707.1	pseudogene	2	n.601-148A>G
chr12	11773942	C	T	PASS	intron_variant	MODIFIER	KLC4	KLC4	transcript	XM38554117.1	protein_coding	6	c.870+518C>T
chr12	11773942	C	T	PASS	intron_variant	MODIFIER	KLC4	KLC4	transcript	XM38554119.1	protein_coding	8	c.870+518C>T
chr12	11773942	C	T	PASS	intron_variant	MODIFIER	KLC4	KLC4	transcript	XM38554122.1	protein_coding	7	c.870+518C>T
chr12	11773942	C	T	PASS	intron_variant	MODIFIER	KLC4	KLC4	transcript	XM38554118.1	protein_coding	7	c.870+518C>T
chr12	11773942	C	T	PASS	intron_variant	MODIFIER	KLC4	KLC4	transcript	XM38554121.1	protein_coding	6	c.870+518C>T
chr12	11773942	C	T	PASS	intron_variant	MODIFIER	KLC4	KLC4	transcript	XM38554120.1	protein_coding	6	c.870+518C>T
chr12	11773942	C	T	PASS	intron_variant	MODIFIER	KLC4	KLC4	transcript	XM38554123.1	protein_coding	6	c.870+518C>T
chr12	11853582	C	A	PASS	upstream_gene_variant	MODIFIER	SRF	SRF	transcript	XM38554128.1	protein_coding	-1	c.-247C>A
chr12	11853582	C	A	PASS	downstream_gene_variant	MODIFIER	LOC111098263	LOC111098263	transcript	XR05367716.1	pseudogene	-1	n.*402G>T
chr12	11853582	C	A	PASS	intergenic_region	MODIFIER	PTK7-SRF	PTK7-SRF	intergenic_region	PTK7-SRF		-1	n.11853582C>A
chr12	12323357	G	C	PASS	intergenic_region	MODIFIER	MRPS18A-LOC111098265	MRPS18A-LOC111098265	intergenic_region	MRPS18A-LOC111098265		-1	n.12323357G>C
chr12	12486346	A	G	PASS	intergenic_region	MODIFIER	LOC102154853-LOC119874167	LOC102154853-LOC119874167	intergenic_region	LOC102154853-LOC119874167		-1	n.12486346A>G
chr12	16025119	CTT	C	PASS	downstream_gene_variant	MODIFIER	ADGRF4	ADGRF4	transcript	XM38553337.1	protein_coding	-1	c.*1998_*1999delTT
chr12	16025119	CTT	C	PASS	downstream_gene_variant	MODIFIER	ADGRF4	ADGRF4	transcript	XM38553339.1	protein_coding	-1	c.*3250_*3251delTT
chr12	16025119	CTT	C	PASS	downstream_gene_variant	MODIFIER	ADGRF4	ADGRF4	transcript	XR05367392.1	pseudogene	-1	n.*2010_*2011delTT
chr12	16025119	CTT	C	PASS	downstream_gene_variant	MODIFIER	ADGRF4	ADGRF4	transcript	XM38553340.1	protein_coding	-1	c.*1998_*1999delTT
chr12	16025119	CTT	C	PASS	downstream_gene_variant	MODIFIER	ADGRF4	ADGRF4	transcript	XM38553338.1	protein_coding	-1	c.*1998_*1999delTT
chr12	16025119	CTT	C	PASS	intergenic_region	MODIFIER	ADGRF4-OPN5	ADGRF4-OPN5	intergenic_region	ADGRF4-OPN5		-1	n.16025120_16025121delTT
chr12	20593194	G	A	PASS	downstream_gene_variant	MODIFIER	LOC474938	LOC474938	transcript	NM01314095.1	protein_coding	-1	c.*1705C>T
chr12	20593194	G	A	PASS	intergenic_region	MODIFIER	LOC481841-LOC474938	LOC481841-LOC474938	intergenic_region	LOC481841-LOC474938		-1	n.20593194G>A
chr12	65733492	C	CTTTTTTTTTTT	PASS	intron_variant	MODIFIER	AFG1L	AFG1L	transcript	XM38554878.1	protein_coding	3	c.413-893_413-892insTTTTTTTTTTT
chr12	65733492	C	CTTTTTTTTTTT	PASS	intron_variant	MODIFIER	AFG1L	AFG1L	transcript	XR05368108.1	pseudogene	3	n.619-893_619-892insTTTTTTTTTTT
chr12	66809538	C	A	PASS	intron_variant	MODIFIER	AK9	AK9	transcript	XM38554911.1	protein_coding	16	c.1762-4488G>T
chr12	66809538	C	A	PASS	intron_variant	MODIFIER	LOC111098393	LOC111098393	transcript	XR05368131.1	pseudogene	7	n.935-1962C>A
chr12	66809538	C	A	PASS	intron_variant	MODIFIER	AK9	AK9	transcript	XM38554914.1	protein_coding	16	c.1762-4488G>T
chr12	66809538	C	A	PASS	intron_variant	MODIFIER	AK9	AK9	transcript	XM38554913.1	protein_coding	16	c.1762-4488G>T
chr12	66809538	C	A	PASS	intron_variant	MODIFIER	AK9	AK9	transcript	XM38554915.1	protein_coding	15	c.1573-4488G>T
chr12	66809538	C	A	PASS	intron_variant	MODIFIER	AK9	AK9	transcript	XM38554917.1	protein_coding	14	c.1441-4488G>T
chr12	66809538	C	A	PASS	intron_variant	MODIFIER	AK9	AK9	transcript	XM38554912.1	protein_coding	16	c.1762-4488G>T
chr12	66809538	C	A	PASS	intron_variant	MODIFIER	AK9	AK9	transcript	XM38554916.1	protein_coding	16	c.1762-4488G>T
chr12	66809538	C	A	PASS	intron_variant	MODIFIER	LOC111098393	LOC111098393	transcript	XR05368133.1	pseudogene	6	n.824-1962C>A
chr12	66809538	C	A	PASS	intron_variant	MODIFIER	LOC111098393	LOC111098393	transcript	XR05368132.1	pseudogene	7	n.765-1962C>A
chr12	71973525	C	T	PASS	intergenic_region	MODIFIER	LOC119874236-LOC111098409	LOC119874236-LOC111098409	intergenic_region	LOC119874236-LOC111098409		-1	n.71973525C>T
chr12	71978792	G	A	PASS	downstream_gene_variant	MODIFIER	LOC111098409	LOC111098409	transcript	XR05368180.1	pseudogene	-1	n.*196C>T
chr12	71978792	G	A	PASS	downstream_gene_variant	MODIFIER	LOC111098409	LOC111098409	transcript	XR05368181.1	pseudogene	-1	n.*196C>T
chr12	71978792	G	A	PASS	downstream_gene_variant	MODIFIER	LOC111098409	LOC111098409	transcript	XR05368178.1	pseudogene	-1	n.*196C>T
chr12	71978792	G	A	PASS	intergenic_region	MODIFIER	LOC119874236-LOC111098409	LOC119874236-LOC111098409	intergenic_region	LOC119874236-LOC111098409		-1	n.71978792G>A
chr13	2200691	C	T	PASS	intron_variant	MODIFIER	SPAG1	SPAG1	transcript	XM38555197.1	protein_coding	9	c.943-2118C>T
chr13	3378775	C	T	PASS	intron_variant	MODIFIER	GRHL2	GRHL2	transcript	XM38555220.1	protein_coding	1	c.21-3103C>T
chr13	3378775	C	T	PASS	intron_variant	MODIFIER	GRHL2	GRHL2	transcript	XM38555223.1	protein_coding	1	c.-28-3103C>T
chr13	3378775	C	T	PASS	intron_variant	MODIFIER	GRHL2	GRHL2	transcript	XM38555222.1	protein_coding	1	c.21-3103C>T
chr13	3378775	C	T	PASS	intron_variant	MODIFIER	GRHL2	GRHL2	transcript	XM38555221.1	protein_coding	1	c.21-3103C>T
chr13	3378775	C	T	PASS	intron_variant	MODIFIER	GRHL2	GRHL2	transcript	XM38555224.1	protein_coding	1	c.-28-3103C>T
chr13	3432497	AG	A	PASS	intron_variant	MODIFIER	GRHL2	GRHL2	transcript	XM38555220.1	protein_coding	7	c.1004-282delG
chr13	3432497	AG	A	PASS	intron_variant	MODIFIER	GRHL2	GRHL2	transcript	XM38555223.1	protein_coding	7	c.956-282delG
chr13	3432497	AG	A	PASS	intron_variant	MODIFIER	GRHL2	GRHL2	transcript	XM38555222.1	protein_coding	7	c.1004-282delG
chr13	3432497	AG	A	PASS	intron_variant	MODIFIER	GRHL2	GRHL2	transcript	XM38555221.1	protein_coding	7	c.1004-282delG
chr13	3432497	AG	A	PASS	intron_variant	MODIFIER	GRHL2	GRHL2	transcript	XM38555224.1	protein_coding	7	c.956-282delG
chr13	23039718	CT	C	PASS	upstream_gene_variant	MODIFIER	NDUFB9	NDUFB9	transcript	XM38555478.1	protein_coding	-1	c.-440delT
chr13	23039718	CT	C	PASS	upstream_gene_variant	MODIFIER	NDUFB9	NDUFB9	transcript	XM38555479.1	protein_coding	-1	c.-627delT
chr13	23039718	CT	C	PASS	intron_variant	MODIFIER	TATDN1	TATDN1	transcript	XM38555480.1	protein_coding	1	c.-64+258delA
chr13	23039718	CT	C	PASS	intron_variant	MODIFIER	TATDN1	TATDN1	transcript	XM38555482.1	protein_coding	1	c.-138+258delA
chr13	23039718	CT	C	PASS	intron_variant	MODIFIER	TATDN1	TATDN1	transcript	XM38555488.1	protein_coding	1	c.-105+258delA
chr13	23039718	CT	C	PASS	intron_variant	MODIFIER	TATDN1	TATDN1	transcript	XM38555487.1	protein_coding	1	c.-251+258delA
chr13	23039718	CT	C	PASS	intron_variant	MODIFIER	TATDN1	TATDN1	transcript	XM38555493.1	protein_coding	1	c.-232+258delA
chr13	23039718	CT	C	PASS	intron_variant	MODIFIER	TATDN1	TATDN1	transcript	XM38555481.1	protein_coding	1	c.-142+258delA
chr13	23039718	CT	C	PASS	intron_variant	MODIFIER	TATDN1	TATDN1	transcript	XM38555485.1	protein_coding	1	c.-329+258delA
chr13	23039718	CT	C	PASS	intron_variant	MODIFIER	TATDN1	TATDN1	transcript	XM38555492.1	protein_coding	1	c.-534+258delA
chr13	23039718	CT	C	PASS	intron_variant	MODIFIER	TATDN1	TATDN1	transcript	XM38555495.1	protein_coding	1	c.-674+258delA
chr13	23039718	CT	C	PASS	intron_variant	MODIFIER	TATDN1	TATDN1	transcript	XM38555483.1	protein_coding	1	c.22+258delA
chr13	23039718	CT	C	PASS	intron_variant	MODIFIER	TATDN1	TATDN1	transcript	XM38555486.1	protein_coding	1	c.-151+258delA
chr13	23039718	CT	C	PASS	intron_variant	MODIFIER	TATDN1	TATDN1	transcript	XM38555494.1	protein_coding	1	c.-64+258delA
chr13	23039718	CT	C	PASS	intron_variant	MODIFIER	TATDN1	TATDN1	transcript	XM38555489.1	protein_coding	1	c.-64+258delA
chr13	23039718	CT	C	PASS	intron_variant	MODIFIER	TATDN1	TATDN1	transcript	XM38555490.1	protein_coding	1	c.22+258delA
chr13	23039718	CT	C	PASS	intron_variant	MODIFIER	TATDN1	TATDN1	transcript	XM38555491.1	protein_coding	1	c.-64+258delA
chr13	23039718	CT	C	PASS	intron_variant	MODIFIER	TATDN1	TATDN1	transcript	XM38555484.1	protein_coding	1	c.-64+258delA
chr13	23186867	C	T	PASS	intron_variant	MODIFIER	MTSS1	MTSS1	transcript	XM38555462.1	protein_coding	2	c.134+364G>A
chr13	23186867	C	T	PASS	intron_variant	MODIFIER	MTSS1	MTSS1	transcript	XM38555467.1	protein_coding	2	c.134+364G>A
chr13	23186867	C	T	PASS	intron_variant	MODIFIER	MTSS1	MTSS1	transcript	XM38555475.1	protein_coding	2	c.134+364G>A
chr13	23186867	C	T	PASS	intron_variant	MODIFIER	MTSS1	MTSS1	transcript	XM38555463.1	protein_coding	2	c.134+364G>A
chr13	23186867	C	T	PASS	intron_variant	MODIFIER	MTSS1	MTSS1	transcript	XM38555464.1	protein_coding	2	c.134+364G>A
chr13	23186867	C	T	PASS	intron_variant	MODIFIER	MTSS1	MTSS1	transcript	XM38555465.1	protein_coding	2	c.134+364G>A
chr13	23186867	C	T	PASS	intron_variant	MODIFIER	MTSS1	MTSS1	transcript	XM38555466.1	protein_coding	2	c.134+364G>A
chr13	23186867	C	T	PASS	intron_variant	MODIFIER	MTSS1	MTSS1	transcript	XM38555468.1	protein_coding	2	c.134+364G>A
chr13	23186867	C	T	PASS	intron_variant	MODIFIER	MTSS1	MTSS1	transcript	XM38555469.1	protein_coding	2	c.134+364G>A
chr13	23186867	C	T	PASS	intron_variant	MODIFIER	MTSS1	MTSS1	transcript	XM38555471.1	protein_coding	2	c.134+364G>A
chr13	23186867	C	T	PASS	intron_variant	MODIFIER	MTSS1	MTSS1	transcript	XM38555473.1	protein_coding	2	c.134+364G>A
chr13	23186867	C	T	PASS	intron_variant	MODIFIER	MTSS1	MTSS1	transcript	XM38555474.1	protein_coding	2	c.134+364G>A
chr13	23186867	C	T	PASS	intron_variant	MODIFIER	MTSS1	MTSS1	transcript	XM38555476.1	protein_coding	2	c.134+364G>A
chr13	23186867	C	T	PASS	intron_variant	MODIFIER	MTSS1	MTSS1	transcript	XM38555470.1	protein_coding	2	c.134+364G>A
chr13	23871119	G	A	PASS	intergenic_region	MODIFIER	LOC102157370-LOC102151251	LOC102157370-LOC102151251	intergenic_region	LOC102157370-LOC102151251		-1	n.23871119G>A
chr13	41124287	G	GAA	PASS	intergenic_region	MODIFIER	MIR8880-LOC111098463	MIR8880-LOC111098463	intergenic_region	MIR8880-LOC111098463		-1	n.41124287_41124288insAA
chr13	48153657	T	C	PASS	intergenic_region	MODIFIER	LOC111098471-LOC119865522	LOC111098471-LOC119865522	intergenic_region	LOC111098471-LOC119865522		-1	n.48153657T>C
chr13	49710649	A	AGGG	PASS	downstream_gene_variant	MODIFIER	SPINK2	SPINK2	transcript	XM38556182.1	protein_coding	-1	c.*3428_*3429insCCC
chr13	49710649	A	AGGG	PASS	intergenic_region	MODIFIER	LOC119876911-SPINK2	LOC119876911-SPINK2	intergenic_region	LOC119876911-SPINK2		-1	n.49710649_49710650insGGG
chr13	54039047	G	T	PASS	intron_variant	MODIFIER	ADGRL3	ADGRL3	transcript	XM38556190.1	protein_coding	8	c.1399+7642G>T
chr14	4728923	T	TTCTTTTTTTTTTTC	PASS	intron_variant	MODIFIER	PLXNA4	PLXNA4	transcript	XM38556477.1	protein_coding	3	c.1369-52434_1369-52433insTCTTTTTTTTTTTC
chr14	4728923	T	TTCTTTTTTTTTTTC	PASS	intron_variant	MODIFIER	PLXNA4	PLXNA4	transcript	XM38556478.1	protein_coding	3	c.1369-52434_1369-52433insTCTTTTTTTTTTTC
chr14	4728923	T	TTCTTTTTTTTTTTC	PASS	intron_variant	MODIFIER	PLXNA4	PLXNA4	transcript	XM38556480.1	protein_coding	3	c.1369-52434_1369-52433insTCTTTTTTTTTTTC
chr14	4728923	T	TTCTTTTTTTTTTTC	PASS	intron_variant	MODIFIER	PLXNA4	PLXNA4	transcript	XM38556479.1	protein_coding	3	c.1369-52434_1369-52433insTCTTTTTTTTTTTC
chr14	28069803	T	G	PASS	intron_variant	MODIFIER	LOC119866733	LOC119866733	transcript	XR05369180.1	pseudogene	3	n.572+8984T>G
chr14	28069803	T	G	PASS	intron_variant	MODIFIER	LOC119866733	LOC119866733	transcript	XR05369181.1	pseudogene	3	n.572+8984T>G
chr15	430568	A	G	PASS	intergenic_region	MODIFIER	LOC482436-SLC2A1	LOC482436-SLC2A1	intergenic_region	LOC482436-SLC2A1		-1	n.430568A>G
chr15	430571	G	A	PASS	intergenic_region	MODIFIER	LOC482436-SLC2A1	LOC482436-SLC2A1	intergenic_region	LOC482436-SLC2A1		-1	n.430571G>A
chr15	430578	GC	G	PASS	intergenic_region	MODIFIER	LOC482436-SLC2A1	LOC482436-SLC2A1	intergenic_region	LOC482436-SLC2A1		-1	n.430579delC
chr15	5692150	C	T	PASS	intergenic_region	MODIFIER	GRIK3-LOC119869326	GRIK3-LOC119869326	intergenic_region	GRIK3-LOC119869326		-1	n.5692150C>T
chr15	47208602	T	C	PASS	intron_variant	MODIFIER	LOC119867941	LOC119867941	transcript	XR05370861.1	pseudogene	1	n.216+59309A>G
chr15	50908012	T	G	PASS	intergenic_region	MODIFIER	TMEM154-LOC102152961	TMEM154-LOC102152961	intergenic_region	TMEM154-LOC102152961		-1	n.50908012T>G
chr15	58452628	TTGTTTTTATCTTTTTTTTTTATTTTTTTTATTTTTTTATTTTTTTTTTATTTTTATTATTATTATTTTTTTAATTTATGATAGTCACAGAGAGAGAGAGGTAGAGACACAGGCAGAGGGAGAAGCAGGCTCCATGCACCGGGAGCCCGATGTGGGACTCAATCCCAGGTCTCCAGGATCACGCCCTGGGCCAAAGGCAGGCGCCACACCGCTGCGCCACCCAGGGATCCCCC	T	PASS	intron_variant	MODIFIER	FSTL5	FSTL5	transcript	XM38559134.1	protein_coding	15	c.1841+3199_1841+3430del
chr15	58452628	TTGTTTTTATCTTTTTTTTTTATTTTTTTTATTTTTTTATTTTTTTTTTATTTTTATTATTATTATTTTTTTAATTTATGATAGTCACAGAGAGAGAGAGGTAGAGACACAGGCAGAGGGAGAAGCAGGCTCCATGCACCGGGAGCCCGATGTGGGACTCAATCCCAGGTCTCCAGGATCACGCCCTGGGCCAAAGGCAGGCGCCACACCGCTGCGCCACCCAGGGATCCCCC	T	PASS	intron_variant	MODIFIER	FSTL5	FSTL5	transcript	XM38559135.1	protein_coding	15	c.1838+3199_1838+3430del
chr15	58452628	TTGTTTTTATCTTTTTTTTTTATTTTTTTTATTTTTTTATTTTTTTTTTATTTTTATTATTATTATTTTTTTAATTTATGATAGTCACAGAGAGAGAGAGGTAGAGACACAGGCAGAGGGAGAAGCAGGCTCCATGCACCGGGAGCCCGATGTGGGACTCAATCCCAGGTCTCCAGGATCACGCCCTGGGCCAAAGGCAGGCGCCACACCGCTGCGCCACCCAGGGATCCCCC	T	PASS	intron_variant	MODIFIER	FSTL5	FSTL5	transcript	XM38559136.1	protein_coding	14	c.1814+3199_1814+3430del
chr15	58452628	TTGTTTTTATCTTTTTTTTTTATTTTTTTTATTTTTTTATTTTTTTTTTATTTTTATTATTATTATTTTTTTAATTTATGATAGTCACAGAGAGAGAGAGGTAGAGACACAGGCAGAGGGAGAAGCAGGCTCCATGCACCGGGAGCCCGATGTGGGACTCAATCCCAGGTCTCCAGGATCACGCCCTGGGCCAAAGGCAGGCGCCACACCGCTGCGCCACCCAGGGATCCCCC	T	PASS	intron_variant	MODIFIER	FSTL5	FSTL5	transcript	XM38559137.1	protein_coding	14	c.1811+3199_1811+3430del
chr15	59159472	C	A	PASS	intergenic_region	MODIFIER	FSTL5-LOC111098925	FSTL5-LOC111098925	intergenic_region	FSTL5-LOC111098925		-1	n.59159472C>A
chr15	59206362	A	T	PASS	intergenic_region	MODIFIER	FSTL5-LOC111098925	FSTL5-LOC111098925	intergenic_region	FSTL5-LOC111098925		-1	n.59206362A>T
chr15	59291161	C	CAAAAACATAATTATGAAAAAAAAAAAAAAAAAAA	PASS	intergenic_region	MODIFIER	FSTL5-LOC111098925	FSTL5-LOC111098925	intergenic_region	FSTL5-LOC111098925		-1	n.59291161_59291162insAAAAACATAATTATGAAAAAAAAAAAAAAAAAAA
chr15	60336618	T	A	PASS	intron_variant	MODIFIER	MARCHF1	MARCHF1	transcript	XM38559139.1	protein_coding	4	c.162+19902A>T
chr15	60578995	AGTTTTT	A	PASS	intron_variant	MODIFIER	MARCHF1	MARCHF1	transcript	XM38559139.1	protein_coding	2	c.-38-89756_-38-89751delAAAAAC
chr15	60607598	C	G	PASS	intron_variant	MODIFIER	MARCHF1	MARCHF1	transcript	XM38559139.1	protein_coding	2	c.-38-118353G>C
chr15	60658098	C	T	PASS	intron_variant	MODIFIER	MARCHF1	MARCHF1	transcript	XM38559139.1	protein_coding	2	c.-39+77569G>A
chr15	61326805	T	C	PASS	intron_variant	MODIFIER	SMIM31	SMIM31	transcript	XM38559148.1	protein_coding	1	c.-22-5412T>C
chr15	61458406	C	T	PASS	upstream_gene_variant	MODIFIER	TRIM60	TRIM60	transcript	XM38559144.1	protein_coding	-1	c.-1710C>T
chr15	61458406	C	T	PASS	intron_variant	MODIFIER	LOC102152129	LOC102152129	transcript	XR05370960.1	pseudogene	1	n.120+187G>A
chr15	61519222	CT	C	PASS	intergenic_region	MODIFIER	LOC111090129-TMEM192	LOC111090129-TMEM192	intergenic_region	LOC111090129-TMEM192		-1	n.61519223delT
chr15	61664848	G	A	PASS	downstream_gene_variant	MODIFIER	LOC119869367	LOC119869367	transcript	XR05370967.1	pseudogene	-1	n.*3595C>T
chr15	61664848	G	A	PASS	intergenic_region	MODIFIER	LOC119877057-LOC119869367	LOC119877057-LOC119869367	intergenic_region	LOC119877057-LOC119869367		-1	n.61664848G>A
chr15	61796939	C	A	PASS	upstream_gene_variant	MODIFIER	CPE	CPE	transcript	XM38559152.1	protein_coding	-1	c.-4414C>A
chr15	61796939	C	A	PASS	intergenic_region	MODIFIER	MSMO1-CPE	MSMO1-CPE	intergenic_region	MSMO1-CPE		-1	n.61796939C>A
chr15	62158392	C	T	PASS	intergenic_region	MODIFIER	LOC111090133-LOC111098927	LOC111090133-LOC111098927	intergenic_region	LOC111090133-LOC111098927		-1	n.62158392C>T
chr15	62210103	A	C	PASS	intergenic_region	MODIFIER	LOC111098927-TLL1	LOC111098927-TLL1	intergenic_region	LOC111098927-TLL1		-1	n.62210103A>C
chr15	62240573	A	T	PASS	intron_variant	MODIFIER	TLL1	TLL1	transcript	XM38559153.1	protein_coding	1	c.169+8481A>T
chr15	62240573	A	T	PASS	intron_variant	MODIFIER	TLL1	TLL1	transcript	XM38559154.1	protein_coding	1	c.169+8481A>T
chr15	62446935	A	G	PASS	intergenic_region	MODIFIER	LOC111098878-LOC102152603	LOC111098878-LOC102152603	intergenic_region	LOC111098878-LOC102152603		-1	n.62446935A>G
chr15	62659924	G	A	PASS	intron_variant	MODIFIER	LOC102152603	LOC102152603	transcript	XR05370032.1	pseudogene	1	n.33+6875C>T
chr15	62659924	G	A	PASS	intron_variant	MODIFIER	LOC102152603	LOC102152603	transcript	XR05370034.1	pseudogene	1	n.26+6875C>T
chr15	62659924	G	A	PASS	intron_variant	MODIFIER	LOC102152603	LOC102152603	transcript	XR05370033.1	pseudogene	1	n.33+6875C>T
chr15	62681102	T	C	PASS	intergenic_region	MODIFIER	LOC102152603-SPOCK3	LOC102152603-SPOCK3	intergenic_region	LOC102152603-SPOCK3		-1	n.62681102T>C
chr15	62901334	A	G	PASS	intron_variant	MODIFIER	SPOCK3	SPOCK3	transcript	XM38559155.1	protein_coding	7	c.710-8030T>C
chr15	62901334	A	G	PASS	intron_variant	MODIFIER	SPOCK3	SPOCK3	transcript	XM38559157.1	protein_coding	5	c.563-8030T>C
chr15	62901334	A	G	PASS	intron_variant	MODIFIER	SPOCK3	SPOCK3	transcript	XM38559156.1	protein_coding	6	c.701-8030T>C
chr16	14352494	C	G	PASS	intron_variant	MODIFIER	GCK	GCK	transcript	XM38559568.1	protein_coding	2	c.45+1506C>G
chr16	14352494	C	G	PASS	intron_variant	MODIFIER	GCK	GCK	transcript	XM38559567.1	protein_coding	1	c.45+1506C>G
chr16	22356963	A	T	PASS	intron_variant	MODIFIER	PSD3	PSD3	transcript	XM38559855.1	protein_coding	9	c.2436+13044T>A
chr16	22356963	A	T	PASS	intron_variant	MODIFIER	PSD3	PSD3	transcript	XM38559856.1	protein_coding	9	c.2436+13044T>A
chr16	22356963	A	T	PASS	intron_variant	MODIFIER	PSD3	PSD3	transcript	XM38559857.1	protein_coding	9	c.2436+13044T>A
chr16	22356963	A	T	PASS	intron_variant	MODIFIER	PSD3	PSD3	transcript	XR05371404.1	pseudogene	9	n.2815+13044T>A
chr16	22938714	A	C	PASS	intron_variant	MODIFIER	SH2D4A	SH2D4A	transcript	XM38559859.1	protein_coding	8	c.1049-5845A>C
chr16	22938714	A	C	PASS	intron_variant	MODIFIER	SH2D4A	SH2D4A	transcript	XM38559860.1	protein_coding	8	c.1049-5845A>C
chr16	22938714	A	C	PASS	intron_variant	MODIFIER	SH2D4A	SH2D4A	transcript	XM38559861.1	protein_coding	8	c.1049-5845A>C
chr16	22938714	A	C	PASS	intron_variant	MODIFIER	SH2D4A	SH2D4A	transcript	XM38559862.1	protein_coding	7	c.968-5845A>C
chr16	28369143	AT	A	PASS	intron_variant	MODIFIER	ERLIN2	ERLIN2	transcript	XM38560104.1	protein_coding	6	c.472+1763delA
chr16	28369143	AT	A	PASS	intron_variant	MODIFIER	ERLIN2	ERLIN2	transcript	XM38560105.1	protein_coding	6	c.424+1763delA
chr16	28369143	AT	A	PASS	intron_variant	MODIFIER	ERLIN2	ERLIN2	transcript	XM38560106.1	protein_coding	7	c.424+1763delA
chr16	28369143	AT	A	PASS	intron_variant	MODIFIER	ERLIN2	ERLIN2	transcript	XM38560107.1	protein_coding	7	c.424+1763delA
chr16	28369143	AT	A	PASS	intron_variant	MODIFIER	ERLIN2	ERLIN2	transcript	XM38560109.1	protein_coding	7	c.424+1763delA
chr16	28369143	AT	A	PASS	intron_variant	MODIFIER	ERLIN2	ERLIN2	transcript	XM38560111.1	protein_coding	6	c.424+1763delA
chr16	28369143	AT	A	PASS	intron_variant	MODIFIER	ERLIN2	ERLIN2	transcript	XM38560112.1	protein_coding	6	c.424+1763delA
chr16	28369143	AT	A	PASS	intron_variant	MODIFIER	ERLIN2	ERLIN2	transcript	XM38560108.1	protein_coding	7	c.424+1763delA
chr16	28369143	AT	A	PASS	intron_variant	MODIFIER	ERLIN2	ERLIN2	transcript	XM38560110.1	protein_coding	6	c.424+1763delA
chr16	28525724	CT	C	PASS	intron_variant	MODIFIER	LOC106559852	LOC106559852	transcript	XR05371467.1	pseudogene	2	n.1212+23189delT
chr16	28642554	C	T	PASS	intergenic_region	MODIFIER	LOC106559852-LOC111090286	LOC106559852-LOC111090286	intergenic_region	LOC106559852-LOC111090286		-1	n.28642554C>T
chr16	28663708	G	A	PASS	intergenic_region	MODIFIER	LOC106559852-LOC111090286	LOC106559852-LOC111090286	intergenic_region	LOC106559852-LOC111090286		-1	n.28663708G>A
chr16	40390788	C	T	PASS	intergenic_region	MODIFIER	LOC119869529-LOC102155337	LOC119869529-LOC102155337	intergenic_region	LOC119869529-LOC102155337		-1	n.40390788C>T
chr16	51645478	C	T	PASS	intron_variant	MODIFIER	LOC119869158	LOC119869158	transcript	XM38560468.1	protein_coding	4	c.504-127G>A
chr16	51645478	C	T	PASS	intron_variant	MODIFIER	LOC119869158	LOC119869158	transcript	XM38560469.1	protein_coding	5	c.504-127G>A
chr16	51645483	C	G	PASS	intron_variant	MODIFIER	LOC119869158	LOC119869158	transcript	XM38560468.1	protein_coding	4	c.504-132G>C
chr16	51645483	C	G	PASS	intron_variant	MODIFIER	LOC119869158	LOC119869158	transcript	XM38560469.1	protein_coding	5	c.504-132G>C
chr16	55098978	C	T	PASS	upstream_gene_variant	MODIFIER	LOC119877067	LOC119877067	transcript	XM38559203.1	protein_coding	-1	c.-1762G>A
chr16	55098978	C	T	PASS	intergenic_region	MODIFIER	LOC119877067-LOC119877068	LOC119877067-LOC119877068	intergenic_region	LOC119877067-LOC119877068		-1	n.55098978C>T
chr16	55148985	C	T	PASS	intergenic_region	MODIFIER	LOC119877071-LOC119868943	LOC119877071-LOC119868943	intergenic_region	LOC119877071-LOC119868943		-1	n.55148985C>T
chr16	56128336	C	T	PASS	intron_variant	MODIFIER	MCPH1	MCPH1	transcript	NM01003366.1	protein_coding	3	c.251+372G>A
chr16	56293004	G	A	PASS	intergenic_region	MODIFIER	MCPH1-LOC111090365	MCPH1-LOC111090365	intergenic_region	MCPH1-LOC111090365		-1	n.56293004G>A
chr16	57523180	A	G	PASS	intron_variant	MODIFIER	CSMD1	CSMD1	transcript	XM38560546.1	protein_coding	1	c.85+49325A>G
chr16	57541139	A	T	PASS	intron_variant	MODIFIER	CSMD1	CSMD1	transcript	XM38560546.1	protein_coding	1	c.85+67284A>T
chr16	57558405	T	A	PASS	intron_variant	MODIFIER	CSMD1	CSMD1	transcript	XM38560546.1	protein_coding	1	c.85+84550T>A
chr16	57656464	T	C	PASS	intron_variant	MODIFIER	CSMD1	CSMD1	transcript	XM38560546.1	protein_coding	1	c.86-158967T>C
chr16	57878126	A	G	PASS	intron_variant	MODIFIER	CSMD1	CSMD1	transcript	XM38560546.1	protein_coding	2	c.302+62479A>G
chr17	11067546	G	GAAAGAAAGAAAGAAAGAAAGAAAGAAAGAAAGAAAGAAAGAAAGAAAGAAAGAAAGAAAC	PASS	intergenic_region	MODIFIER	LRATD1-NBAS	LRATD1-NBAS	intergenic_region	LRATD1-NBAS		-1	n.11067546_11067547insAAAGAAAGAAAGAAAGAAAGAAAGAAAGAAAGAAAGAAAGAAAGAAAGAAAGAAAGAAAC
chr17	25865951	G	GAGAAAGA	PASS	intron_variant	MODIFIER	BIRC6	BIRC6	transcript	XM38561222.1	protein_coding	72	c.14235+1042_14235+1043insAGAAAGA
chr17	25865951	G	GAGAAAGA	PASS	intron_variant	MODIFIER	BIRC6	BIRC6	transcript	XM38561227.1	protein_coding	71	c.14172+1042_14172+1043insAGAAAGA
chr17	25865951	G	GAGAAAGA	PASS	intron_variant	MODIFIER	BIRC6	BIRC6	transcript	XM38561223.1	protein_coding	72	c.14229+1042_14229+1043insAGAAAGA
chr17	25865951	G	GAGAAAGA	PASS	intron_variant	MODIFIER	BIRC6	BIRC6	transcript	XM38561224.1	protein_coding	72	c.14217+1042_14217+1043insAGAAAGA
chr17	25865951	G	GAGAAAGA	PASS	intron_variant	MODIFIER	BIRC6	BIRC6	transcript	XM38561225.1	protein_coding	72	c.14208+1042_14208+1043insAGAAAGA
chr17	25865951	G	GAGAAAGA	PASS	intron_variant	MODIFIER	BIRC6	BIRC6	transcript	XM38561226.1	protein_coding	72	c.14193+1042_14193+1043insAGAAAGA
chr17	25865951	G	GAGAAAGA	PASS	intron_variant	MODIFIER	BIRC6	BIRC6	transcript	XM38561228.1	protein_coding	71	c.14160+1042_14160+1043insAGAAAGA
chr17	25865951	G	GAGAAAGA	PASS	intron_variant	MODIFIER	BIRC6	BIRC6	transcript	XM38561229.1	protein_coding	72	c.14136+1042_14136+1043insAGAAAGA
chr17	25865951	G	GAGAAAGA	PASS	intron_variant	MODIFIER	BIRC6	BIRC6	transcript	XM38561231.1	protein_coding	71	c.14103+1042_14103+1043insAGAAAGA
chr17	25865951	G	GAGAAAGA	PASS	intron_variant	MODIFIER	BIRC6	BIRC6	transcript	XM38561234.1	protein_coding	71	c.14073+1042_14073+1043insAGAAAGA
chr17	25865951	G	GAGAAAGA	PASS	intron_variant	MODIFIER	BIRC6	BIRC6	transcript	XM38561235.1	protein_coding	71	c.14061+1042_14061+1043insAGAAAGA
chr17	25865951	G	GAGAAAGA	PASS	intron_variant	MODIFIER	BIRC6	BIRC6	transcript	XM38561236.1	protein_coding	71	c.13911+1042_13911+1043insAGAAAGA
chr17	25865951	G	GAGAAAGA	PASS	intron_variant	MODIFIER	BIRC6	BIRC6	transcript	XM38561230.1	protein_coding	71	c.14130+1042_14130+1043insAGAAAGA
chr17	25865951	G	GAGAAAGA	PASS	intron_variant	MODIFIER	BIRC6	BIRC6	transcript	XM38561232.1	protein_coding	71	c.14103+1042_14103+1043insAGAAAGA
chr17	25865951	G	GAGAAAGA	PASS	intron_variant	MODIFIER	BIRC6	BIRC6	transcript	XM38561233.1	protein_coding	71	c.14091+1042_14091+1043insAGAAAGA
chr17	47558566	T	G	PASS	intergenic_region	MODIFIER	LRRTM4-LOC119874803	LRRTM4-LOC119874803	intergenic_region	LRRTM4-LOC119874803		-1	n.47558566T>G
chr18	23033374	T	TTC	PASS	intergenic_region	MODIFIER	LOC119864105-LOC102156017	LOC119864105-LOC102156017	intergenic_region	LOC119864105-LOC102156017		-1	n.23033374_23033375insTC
chr18	37801649	A	ATTAT	PASS	intergenic_region	MODIFIER	OR5AN5P-LOC119864295	OR5AN5P-LOC119864295	intergenic_region	OR5AN5P-LOC119864295		-1	n.37801649_37801650insTTAT
chr18	41600506	C	T	PASS	intragenic_variant	MODIFIER	OR4A47GP	OR4A47GP	gene_variant	OR4A47GP		-1	n.41600506C>T
chr18	49258825	C	T	PASS	intergenic_region	MODIFIER	LOC119864138-LOC119864251	LOC119864138-LOC119864251	intergenic_region	LOC119864138-LOC119864251		-1	n.49258825C>T
chr19	22525594	G	GATTC	PASS	intragenic_variant	MODIFIER	LOC100683328	LOC100683328	gene_variant	LOC100683328		-1	n.22525594_22525595insATTC
chr19	37943435	C	G	PASS	intron_variant	MODIFIER	NCKAP5	NCKAP5	transcript	XM38565023.1	protein_coding	1	c.-61-28832G>C
chr19	37943435	C	G	PASS	intron_variant	MODIFIER	NCKAP5	NCKAP5	transcript	XM38565024.1	protein_coding	2	c.-61-28832G>C
chr19	37943435	C	G	PASS	intron_variant	MODIFIER	NCKAP5	NCKAP5	transcript	XM38565025.1	protein_coding	1	c.-61-28832G>C
chr19	37943435	C	G	PASS	intron_variant	MODIFIER	NCKAP5	NCKAP5	transcript	XM38565034.1	protein_coding	1	c.-61-28832G>C
chr19	37943437	GCCC	G	PASS	intron_variant	MODIFIER	NCKAP5	NCKAP5	transcript	XM38565023.1	protein_coding	1	c.-61-28837_-61-28835delGGG
chr19	37943437	GCCC	G	PASS	intron_variant	MODIFIER	NCKAP5	NCKAP5	transcript	XM38565024.1	protein_coding	2	c.-61-28837_-61-28835delGGG
chr19	37943437	GCCC	G	PASS	intron_variant	MODIFIER	NCKAP5	NCKAP5	transcript	XM38565025.1	protein_coding	1	c.-61-28837_-61-28835delGGG
chr19	37943437	GCCC	G	PASS	intron_variant	MODIFIER	NCKAP5	NCKAP5	transcript	XM38565034.1	protein_coding	1	c.-61-28837_-61-28835delGGG
chr19	42052671	C	CCATTTTTTATTTTTTTTTTTTTTTTTTTTTTTTTTTTTTTTTTTTTTTT	PASS	intron_variant	MODIFIER	LOC102154499	LOC102154499	transcript	XR05374223.1	pseudogene	3	n.246+16477_246+16478insAAAAAAAAAAAAAAAAAAAAAAAAAAAAAAAAAAAAAAAATAAAAAATG
chr19	42052671	C	CCATTTTTTATTTTTTTTTTTTTTTTTTTTTTTTTTTTTTTTTTTTTTTT	PASS	intron_variant	MODIFIER	LOC102154499	LOC102154499	transcript	XR05374236.1	pseudogene	3	n.246+16477_246+16478insAAAAAAAAAAAAAAAAAAAAAAAAAAAAAAAAAAAAAAAATAAAAAATG
chr19	42052671	C	CCATTTTTTATTTTTTTTTTTTTTTTTTTTTTTTTTTTTTTTTTTTTTTT	PASS	intron_variant	MODIFIER	LOC102154499	LOC102154499	transcript	XR05374230.1	pseudogene	3	n.246+16477_246+16478insAAAAAAAAAAAAAAAAAAAAAAAAAAAAAAAAAAAAAAAATAAAAAATG
chr19	42052671	C	CCATTTTTTATTTTTTTTTTTTTTTTTTTTTTTTTTTTTTTTTTTTTTTT	PASS	intron_variant	MODIFIER	LOC102154499	LOC102154499	transcript	XR05374234.1	pseudogene	3	n.246+16477_246+16478insAAAAAAAAAAAAAAAAAAAAAAAAAAAAAAAAAAAAAAAATAAAAAATG
chr19	42052671	C	CCATTTTTTATTTTTTTTTTTTTTTTTTTTTTTTTTTTTTTTTTTTTTTT	PASS	intron_variant	MODIFIER	LOC102154499	LOC102154499	transcript	XR05374228.1	pseudogene	3	n.246+16477_246+16478insAAAAAAAAAAAAAAAAAAAAAAAAAAAAAAAAAAAAAAAATAAAAAATG
chr19	42052671	C	CCATTTTTTATTTTTTTTTTTTTTTTTTTTTTTTTTTTTTTTTTTTTTTT	PASS	intron_variant	MODIFIER	LOC102154499	LOC102154499	transcript	XR05374226.1	pseudogene	3	n.246+16477_246+16478insAAAAAAAAAAAAAAAAAAAAAAAAAAAAAAAAAAAAAAAATAAAAAATG
chr19	42052671	C	CCATTTTTTATTTTTTTTTTTTTTTTTTTTTTTTTTTTTTTTTTTTTTTT	PASS	intron_variant	MODIFIER	LOC102154499	LOC102154499	transcript	XR05374227.1	pseudogene	3	n.246+16477_246+16478insAAAAAAAAAAAAAAAAAAAAAAAAAAAAAAAAAAAAAAAATAAAAAATG
chr19	42052671	C	CCATTTTTTATTTTTTTTTTTTTTTTTTTTTTTTTTTTTTTTTTTTTTTT	PASS	intron_variant	MODIFIER	LOC102154499	LOC102154499	transcript	XR05374231.1	pseudogene	3	n.246+16477_246+16478insAAAAAAAAAAAAAAAAAAAAAAAAAAAAAAAAAAAAAAAATAAAAAATG
chr19	42052671	C	CCATTTTTTATTTTTTTTTTTTTTTTTTTTTTTTTTTTTTTTTTTTTTTT	PASS	intron_variant	MODIFIER	LOC102154499	LOC102154499	transcript	XR05374229.1	pseudogene	3	n.246+16477_246+16478insAAAAAAAAAAAAAAAAAAAAAAAAAAAAAAAAAAAAAAAATAAAAAATG
chr19	42052671	C	CCATTTTTTATTTTTTTTTTTTTTTTTTTTTTTTTTTTTTTTTTTTTTTT	PASS	intron_variant	MODIFIER	LOC102154499	LOC102154499	transcript	XR05374232.1	pseudogene	3	n.246+16477_246+16478insAAAAAAAAAAAAAAAAAAAAAAAAAAAAAAAAAAAAAAAATAAAAAATG
chr19	42052671	C	CCATTTTTTATTTTTTTTTTTTTTTTTTTTTTTTTTTTTTTTTTTTTTTT	PASS	intron_variant	MODIFIER	LOC102154499	LOC102154499	transcript	XR05374221.1	pseudogene	3	n.246+16477_246+16478insAAAAAAAAAAAAAAAAAAAAAAAAAAAAAAAAAAAAAAAATAAAAAATG
chr19	42052671	C	CCATTTTTTATTTTTTTTTTTTTTTTTTTTTTTTTTTTTTTTTTTTTTTT	PASS	intron_variant	MODIFIER	LOC102154499	LOC102154499	transcript	XR05374224.1	pseudogene	3	n.246+16477_246+16478insAAAAAAAAAAAAAAAAAAAAAAAAAAAAAAAAAAAAAAAATAAAAAATG
chr19	42052671	C	CCATTTTTTATTTTTTTTTTTTTTTTTTTTTTTTTTTTTTTTTTTTTTTT	PASS	intron_variant	MODIFIER	LOC102154499	LOC102154499	transcript	XR05374225.1	pseudogene	3	n.246+16477_246+16478insAAAAAAAAAAAAAAAAAAAAAAAAAAAAAAAAAAAAAAAATAAAAAATG
chr19	42052671	C	CCATTTTTTATTTTTTTTTTTTTTTTTTTTTTTTTTTTTTTTTTTTTTTT	PASS	intron_variant	MODIFIER	LOC102154499	LOC102154499	transcript	XR05374222.1	pseudogene	3	n.246+16477_246+16478insAAAAAAAAAAAAAAAAAAAAAAAAAAAAAAAAAAAAAAAATAAAAAATG
chr19	42052671	C	CCATTTTTTATTTTTTTTTTTTTTTTTTTTTTTTTTTTTTTTTTTTTTTT	PASS	intron_variant	MODIFIER	LOC102154499	LOC102154499	transcript	XR05374237.1	pseudogene	3	n.246+16477_246+16478insAAAAAAAAAAAAAAAAAAAAAAAAAAAAAAAAAAAAAAAATAAAAAATG
chr19	42052671	C	CCATTTTTTATTTTTTTTTTTTTTTTTTTTTTTTTTTTTTTTTTTTTTTT	PASS	intron_variant	MODIFIER	LOC102154499	LOC102154499	transcript	XR05374240.1	pseudogene	3	n.246+16477_246+16478insAAAAAAAAAAAAAAAAAAAAAAAAAAAAAAAAAAAAAAAATAAAAAATG
chr20	6718059	TGGAAAATGTCATTCTAAATTTTTTTTTTAATTTTTTTTTTTTTTTTTTTTTTATGATAGGCACACAGTGAGAGAGAGAGGCAGAGACACAGGCAGAGGGAGAAGCAGGCTCCATGCACCAGGAGCATGAGTGGGATTCGATCCCGGGTCTCCAGGATCGCGCCCTGGGCCAAAGGCAGGTGCCAAACCGCTGCGCCACCCAGGGATCCCC	T	PASS	intergenic_region	MODIFIER	LOC119864631-LOC100684637	LOC119864631-LOC100684637	intergenic_region	LOC119864631-LOC100684637		-1	n.6718060_6718269del
chr21	2385041	A	G	PASS	intron_variant	MODIFIER	CNTN5	CNTN5	transcript	XM38568215.1	protein_coding	1	c.-280+104718T>C
chr21	2385041	A	G	PASS	intron_variant	MODIFIER	CNTN5	CNTN5	transcript	XM38568216.1	protein_coding	1	c.-209+104718T>C
chr21	2385045	GACAAGTCAAA	G	PASS	intron_variant	MODIFIER	CNTN5	CNTN5	transcript	XM38568215.1	protein_coding	1	c.-280+104704_-280+104713delTTTGACTTGT
chr21	2385045	GACAAGTCAAA	G	PASS	intron_variant	MODIFIER	CNTN5	CNTN5	transcript	XM38568216.1	protein_coding	1	c.-209+104704_-209+104713delTTTGACTTGT
chr21	18911900	G	T	PASS	intron_variant	MODIFIER	LOC119864965	LOC119864965	transcript	XR05375606.1	pseudogene	1	n.74+25041G>T
chr21	27489883	G	C	PASS	intergenic_region	MODIFIER	LOC119877355-LOC100856115	LOC119877355-LOC100856115	intergenic_region	LOC119877355-LOC100856115		-1	n.27489883G>C
chr21	45642434	G	C	PASS	intergenic_region	MODIFIER	LOC111091613-LOC106560181	LOC111091613-LOC106560181	intergenic_region	LOC111091613-LOC106560181		-1	n.45642434G>C
chr21	47049818	C	T	PASS	intergenic_region	MODIFIER	LOC100687050-LOC111091584	LOC100687050-LOC111091584	intergenic_region	LOC100687050-LOC111091584		-1	n.47049818C>T
chr21	48922974	G	A	PASS	intron_variant	MODIFIER	LGR4	LGR4	transcript	XM38569287.1	protein_coding	1	c.185+16132C>T
chr22	5798049	CACGGG	C	PASS	intron_variant	MODIFIER	GTF2F2	GTF2F2	transcript	XM38569584.1	protein_coding	4	c.305-14014_305-14010delCCCGT
chr22	5798049	CACGGG	C	PASS	intron_variant	MODIFIER	KCTD4	KCTD4	transcript	XM38569582.1	protein_coding	1	c.-186-845_-186-841delACGGG
chr22	5798049	CACGGG	C	PASS	intron_variant	MODIFIER	KCTD4	KCTD4	transcript	XM38569583.1	protein_coding	1	c.-186-845_-186-841delACGGG
chr22	35513068	G	T	PASS	intergenic_region	MODIFIER	LOC485507-LOC100685654	LOC485507-LOC100685654	intergenic_region	LOC485507-LOC100685654		-1	n.35513068G>T
chr22	35753357	C	A	PASS	intergenic_region	MODIFIER	LOC100684615-LOC100684683	LOC100684615-LOC100684683	intergenic_region	LOC100684615-LOC100684683		-1	n.35753357C>A
chr22	35862451	GA	G	PASS	intergenic_region	MODIFIER	LOC100684615-LOC100684683	LOC100684615-LOC100684683	intergenic_region	LOC100684615-LOC100684683		-1	n.35862452delA
chr22	36244752	C	T	PASS	downstream_gene_variant	MODIFIER	LOC111091757	LOC111091757	transcript	XR05376055.1	pseudogene	-1	n.*3806G>A
chr22	36244752	C	T	PASS	intergenic_region	MODIFIER	LOC100684683-LOC111091757	LOC100684683-LOC111091757	intergenic_region	LOC100684683-LOC111091757		-1	n.36244752C>T
chr22	37337858	T	G	PASS	intron_variant	MODIFIER	LOC111091674	LOC111091674	transcript	XM38569861.1	protein_coding	1	c.288+20698T>G
chr22	37557466	A	C	PASS	intergenic_region	MODIFIER	LOC100685150-LOC119865292	LOC100685150-LOC119865292	intergenic_region	LOC100685150-LOC119865292		-1	n.37557466A>C
chr22	40869507	T	A	PASS	intergenic_region	MODIFIER	LOC100686292-LOC119865278	LOC100686292-LOC119865278	intergenic_region	LOC100686292-LOC119865278		-1	n.40869507T>A
chr22	41050999	GT	G	PASS	intergenic_region	MODIFIER	LOC119865278-LOC100685543	LOC119865278-LOC100685543	intergenic_region	LOC119865278-LOC100685543		-1	n.41051000delT
chr22	41420926	C	T	PASS	intergenic_region	MODIFIER	LOC485516-LOC100686461	LOC485516-LOC100686461	intergenic_region	LOC485516-LOC100686461		-1	n.41420926C>T
chr22	42370745	TA	T	PASS	intron_variant	MODIFIER	LOC119877394	LOC119877394	transcript	XR05376071.1	pseudogene	1	n.471+28853delT
chr22	43516613	GTGAAA	G	PASS	intron_variant	MODIFIER	GPC5	GPC5	transcript	XM38569867.1	protein_coding	7	c.1558+186860_1558+186864delTGAAA
chr22	44788713	GTA	G	PASS	intron_variant	MODIFIER	GPC6	GPC6	transcript	XM38569871.1	protein_coding	2	c.320-49164_320-49163delTA
chr22	44788713	GTA	G	PASS	intron_variant	MODIFIER	GPC6	GPC6	transcript	XM38569872.1	protein_coding	2	c.320-49164_320-49163delTA
chr22	44788713	GTA	G	PASS	intron_variant	MODIFIER	LOC111091682	LOC111091682	transcript	XR05376469.1	pseudogene	6	n.1121-2639_1121-2638delTA
chr22	44804948	C	CCTCTGCCTCTCTCT	PASS	downstream_gene_variant	MODIFIER	LOC111091682	LOC111091682	transcript	XR05376470.1	pseudogene	-1	n.*296_*297insAGAGAGAGGCAGAG
chr22	44804948	C	CCTCTGCCTCTCTCT	PASS	intron_variant	MODIFIER	GPC6	GPC6	transcript	XM38569871.1	protein_coding	2	c.320-32930_320-32929insCTCTGCCTCTCTCT
chr22	44804948	C	CCTCTGCCTCTCTCT	PASS	intron_variant	MODIFIER	GPC6	GPC6	transcript	XM38569872.1	protein_coding	2	c.320-32930_320-32929insCTCTGCCTCTCTCT
chr22	44804948	C	CCTCTGCCTCTCTCT	PASS	intron_variant	MODIFIER	LOC111091682	LOC111091682	transcript	XR05376469.1	pseudogene	6	n.1120+134_1120+135insAGAGAGAGGCAGAG
chr22	44852639	G	C	PASS	downstream_gene_variant	MODIFIER	LOC111091683	LOC111091683	transcript	XR05376475.1	pseudogene	-1	n.*4198C>G
chr22	44852639	G	C	PASS	intron_variant	MODIFIER	GPC6	GPC6	transcript	XM38569871.1	protein_coding	3	c.711+14370G>C
chr22	44852639	G	C	PASS	intron_variant	MODIFIER	GPC6	GPC6	transcript	XM38569872.1	protein_coding	3	c.711+14370G>C
chr22	44854459	T	A	PASS	downstream_gene_variant	MODIFIER	LOC111091683	LOC111091683	transcript	XR05376475.1	pseudogene	-1	n.*2378A>T
chr22	44854459	T	A	PASS	intron_variant	MODIFIER	GPC6	GPC6	transcript	XM38569871.1	protein_coding	3	c.711+16190T>A
chr22	44854459	T	A	PASS	intron_variant	MODIFIER	GPC6	GPC6	transcript	XM38569872.1	protein_coding	3	c.711+16190T>A
chr22	44992243	C	CT	PASS	intron_variant	MODIFIER	GPC6	GPC6	transcript	XM38569871.1	protein_coding	3	c.712-37981_712-37980insT
chr22	44992243	C	CT	PASS	intron_variant	MODIFIER	GPC6	GPC6	transcript	XM38569872.1	protein_coding	3	c.712-37981_712-37980insT
chr22	45053278	CA	C	PASS	intron_variant	MODIFIER	GPC6	GPC6	transcript	XM38569871.1	protein_coding	4	c.877+22890delA
chr22	45053278	CA	C	PASS	intron_variant	MODIFIER	GPC6	GPC6	transcript	XM38569872.1	protein_coding	4	c.877+22890delA
chr22	45685860	A	T	PASS	intergenic_region	MODIFIER	SOX21-LOC111091685	SOX21-LOC111091685	intergenic_region	SOX21-LOC111091685		-1	n.45685860A>T
chr22	47000717	T	C	PASS	intron_variant	MODIFIER	HS6ST3	HS6ST3	transcript	XM38569882.1	protein_coding	1	c.704+207831T>C
chr22	47000717	T	C	PASS	intron_variant	MODIFIER	HS6ST3	HS6ST3	transcript	XM38569883.1	protein_coding	1	c.704+207831T>C
chr22	47000717	T	C	PASS	intron_variant	MODIFIER	HS6ST3	HS6ST3	transcript	XM38569884.1	protein_coding	1	c.704+207831T>C
chr22	52448267	C	T	PASS	intron_variant	MODIFIER	POGLUT2	POGLUT2	transcript	XM38570014.1	protein_coding	4	c.673-320G>A
chr23	19282520	A	G	PASS	intergenic_region	MODIFIER	RARB-LOC119877431	RARB-LOC119877431	intergenic_region	RARB-LOC119877431		-1	n.19282520A>G
chr23	22335499	T	C	PASS	intron_variant	MODIFIER	ZNF385D	ZNF385D	transcript	XM38570722.1	protein_coding	3	c.469-16396T>C
chr23	22335499	T	C	PASS	intron_variant	MODIFIER	ZNF385D	ZNF385D	transcript	XM38570723.1	protein_coding	2	c.166-16396T>C
chr23	22335499	T	C	PASS	intron_variant	MODIFIER	ZNF385D	ZNF385D	transcript	XM38570725.1	protein_coding	2	c.157-16396T>C
chr23	22335499	T	C	PASS	intron_variant	MODIFIER	ZNF385D	ZNF385D	transcript	XM38570724.1	protein_coding	2	c.160-16396T>C
chr23	22633625	G	A	PASS	intergenic_region	MODIFIER	ZNF385D-LOC119865371	ZNF385D-LOC119865371	intergenic_region	ZNF385D-LOC119865371		-1	n.22633625G>A
chr23	23173025	A	T	PASS	intergenic_region	MODIFIER	LOC119865306-LOC111091914	LOC119865306-LOC111091914	intergenic_region	LOC119865306-LOC111091914		-1	n.23173025A>T
chr23	44667979	G	A	PASS	3_prime_UTR_variant	MODIFIER	TM4SF1	TM4SF1	transcript	XM38571187.1	protein_coding	5	c.*524C>T
chr23	48800919	TAC	T	PASS	upstream_gene_variant	MODIFIER	LOC102151773	LOC102151773	transcript	XR05377230.1	pseudogene	-1	n.-1185_-1184delGT
chr23	48800919	TAC	T	PASS	upstream_gene_variant	MODIFIER	LOC102151773	LOC102151773	transcript	XR05377231.1	pseudogene	-1	n.-1204_-1203delGT
chr23	48800919	TAC	T	PASS	upstream_gene_variant	MODIFIER	LOC102151773	LOC102151773	transcript	XR05377232.1	pseudogene	-1	n.-1192_-1191delGT
chr23	48800919	TAC	T	PASS	upstream_gene_variant	MODIFIER	LOC102151773	LOC102151773	transcript	XR05377233.1	pseudogene	-1	n.-1185_-1184delGT
chr23	48800919	TAC	T	PASS	intergenic_region	MODIFIER	LOC102151773-ARHGEF26	LOC102151773-ARHGEF26	intergenic_region	LOC102151773-ARHGEF26		-1	n.48800920_48800921delAC
chr23	48800923	TCCCAGGAC	T	PASS	upstream_gene_variant	MODIFIER	LOC102151773	LOC102151773	transcript	XR05377230.1	pseudogene	-1	n.-1195_-1188delGTCCTGGG
chr23	48800923	TCCCAGGAC	T	PASS	upstream_gene_variant	MODIFIER	LOC102151773	LOC102151773	transcript	XR05377231.1	pseudogene	-1	n.-1214_-1207delGTCCTGGG
chr23	48800923	TCCCAGGAC	T	PASS	upstream_gene_variant	MODIFIER	LOC102151773	LOC102151773	transcript	XR05377232.1	pseudogene	-1	n.-1202_-1195delGTCCTGGG
chr23	48800923	TCCCAGGAC	T	PASS	upstream_gene_variant	MODIFIER	LOC102151773	LOC102151773	transcript	XR05377233.1	pseudogene	-1	n.-1195_-1188delGTCCTGGG
chr23	48800923	TCCCAGGAC	T	PASS	intergenic_region	MODIFIER	LOC102151773-ARHGEF26	LOC102151773-ARHGEF26	intergenic_region	LOC102151773-ARHGEF26		-1	n.48800924_48800931delCCCAGGAC
chr24	19204286	TAAAAACTTGTATTTTCTGGGATCCCTGGTGGCGCAGCGGTTTGGCGCCTGCCTTTGGCCCACGGCGTGATCCTGGAGACCCGGGATCGAATCCCACATCGGGCTCCCGGTGCATGGAGCCTGCTTCTCCCTCTGCCTGTGTCTCTGCCTCTCTCTCTCTCTCTGTAACTATCATAAATAAATAAAAAATTTAAAAA	T	PASS	downstream_gene_variant	MODIFIER	TGM3	TGM3	transcript	XM38571794.1	protein_coding	-1	c.*2852_*3047del
chr24	19204286	TAAAAACTTGTATTTTCTGGGATCCCTGGTGGCGCAGCGGTTTGGCGCCTGCCTTTGGCCCACGGCGTGATCCTGGAGACCCGGGATCGAATCCCACATCGGGCTCCCGGTGCATGGAGCCTGCTTCTCCCTCTGCCTGTGTCTCTGCCTCTCTCTCTCTCTCTGTAACTATCATAAATAAATAAAAAATTTAAAAA	T	PASS	intergenic_region	MODIFIER	TGM6-TGM3	TGM6-TGM3	intergenic_region	TGM6-TGM3		-1	n.19204287_19204482del
chr24	28099786	A	C	PASS	intergenic_region	MODIFIER	LOC102152115-LOC111092183	LOC102152115-LOC111092183	intergenic_region	LOC102152115-LOC111092183		-1	n.28099786A>C
chr24	40433962	G	GAACAA	PASS	intron_variant	MODIFIER	BCAS1	BCAS1	transcript	XM38572627.1	protein_coding	3	c.152-2442_152-2441insTTGTT
chr24	40433962	G	GAACAA	PASS	intron_variant	MODIFIER	BCAS1	BCAS1	transcript	XM38572628.1	protein_coding	3	c.152-2442_152-2441insTTGTT
chr24	40433962	G	GAACAA	PASS	intron_variant	MODIFIER	BCAS1	BCAS1	transcript	XM38572629.1	protein_coding	3	c.152-2442_152-2441insTTGTT
chr24	40433962	G	GAACAA	PASS	intron_variant	MODIFIER	BCAS1	BCAS1	transcript	XM38572626.1	protein_coding	3	c.152-2442_152-2441insTTGTT
chr24	40433962	G	GAACAA	PASS	intron_variant	MODIFIER	BCAS1	BCAS1	transcript	XM38572625.1	protein_coding	3	c.152-2442_152-2441insTTGTT
chr24	40707383	C	T	PASS	intron_variant	MODIFIER	LOC111092033	LOC111092033	transcript	XR05378002.1	pseudogene	4	n.845+15033C>T
chr24	40707383	C	T	PASS	intron_variant	MODIFIER	LOC111092033	LOC111092033	transcript	XR05378003.1	pseudogene	4	n.845+15033C>T
chr24	40849307	A	T	PASS	intron_variant	MODIFIER	LOC111092033	LOC111092033	transcript	XR05378003.1	pseudogene	4	n.846-18330A>T
chr24	41265883	CAG	C	PASS	intergenic_region	MODIFIER	LOC111092187-LOC119865696	LOC111092187-LOC119865696	intergenic_region	LOC111092187-LOC119865696		-1	n.41265884_41265885delAG
chr24	42534223	C	T	PASS	upstream_gene_variant	MODIFIER	TFAP2C	TFAP2C	transcript	XM38572655.1	protein_coding	-1	c.-2125C>T
chr24	42534223	C	T	PASS	upstream_gene_variant	MODIFIER	TFAP2C	TFAP2C	transcript	XM38572656.1	protein_coding	-1	c.-22C>T
chr24	42534223	C	T	PASS	upstream_gene_variant	MODIFIER	TFAP2C	TFAP2C	transcript	XM38572654.1	protein_coding	-1	c.-830C>T
chr24	42534223	C	T	PASS	intergenic_region	MODIFIER	LOC119865771-TFAP2C	LOC119865771-TFAP2C	intergenic_region	LOC119865771-TFAP2C		-1	n.42534223C>T
chr24	42872128	G	A	PASS	intergenic_region	MODIFIER	LOC119865568-LOC111092118	LOC119865568-LOC111092118	intergenic_region	LOC119865568-LOC111092118		-1	n.42872128G>A
chr24	43266188	C	T	PASS	upstream_gene_variant	MODIFIER	LOC119865572	LOC119865572	transcript	XR05377422.1	pseudogene	-1	n.-2168G>A
chr24	43266188	C	T	PASS	upstream_gene_variant	MODIFIER	LOC119865572	LOC119865572	transcript	XR05377423.1	pseudogene	-1	n.-2168G>A
chr24	43266188	C	T	PASS	non_coding_transcript_exon_variant	MODIFIER	LOC102157330	LOC102157330	transcript	XR05378043.1	pseudogene	2	n.472C>T
chr24	43266413	G	A	PASS	upstream_gene_variant	MODIFIER	LOC119865572	LOC119865572	transcript	XR05377422.1	pseudogene	-1	n.-2393C>T
chr24	43266413	G	A	PASS	upstream_gene_variant	MODIFIER	LOC119865572	LOC119865572	transcript	XR05377423.1	pseudogene	-1	n.-2393C>T
chr24	43266413	G	A	PASS	intron_variant	MODIFIER	LOC102157330	LOC102157330	transcript	XR05378043.1	pseudogene	2	n.626+71G>A
chr24	43312856	C	T	PASS	intergenic_region	MODIFIER	PCK1-ZBP1	PCK1-ZBP1	intergenic_region	PCK1-ZBP1		-1	n.43312856C>T
chr24	43329719	G	A	PASS	intron_variant	MODIFIER	ZBP1	ZBP1	transcript	XM38572680.1	protein_coding	6	c.890-134C>T
chr24	43329719	G	A	PASS	intron_variant	MODIFIER	ZBP1	ZBP1	transcript	XM38572682.1	protein_coding	6	c.863-134C>T
chr24	43329719	G	A	PASS	intron_variant	MODIFIER	ZBP1	ZBP1	transcript	XM38572683.1	protein_coding	5	c.641-134C>T
chr24	43329719	G	A	PASS	intron_variant	MODIFIER	ZBP1	ZBP1	transcript	XM38572681.1	protein_coding	6	c.887-134C>T
chr24	43329719	G	A	PASS	non_coding_transcript_exon_variant	MODIFIER	LOC119865701	LOC119865701	transcript	XR05378044.1	pseudogene	1	n.462G>A
chr24	43333853	G	A	PASS	downstream_gene_variant	MODIFIER	LOC119865701	LOC119865701	transcript	XR05378044.1	pseudogene	-1	n.*721G>A
chr24	43333853	G	A	PASS	intron_variant	MODIFIER	ZBP1	ZBP1	transcript	XM38572680.1	protein_coding	2	c.284-115C>T
chr24	43333853	G	A	PASS	intron_variant	MODIFIER	ZBP1	ZBP1	transcript	XM38572682.1	protein_coding	2	c.257-115C>T
chr24	43333853	G	A	PASS	intron_variant	MODIFIER	ZBP1	ZBP1	transcript	XM38572683.1	protein_coding	1	c.35-115C>T
chr24	43333853	G	A	PASS	intron_variant	MODIFIER	ZBP1	ZBP1	transcript	XM38572681.1	protein_coding	2	c.284-118C>T
chr24	43382348	A	T	PASS	upstream_gene_variant	MODIFIER	PMEPA1	PMEPA1	transcript	XM38572691.1	protein_coding	-1	c.-3611T>A
chr24	43382348	A	T	PASS	upstream_gene_variant	MODIFIER	PMEPA1	PMEPA1	transcript	XM38572690.1	protein_coding	-1	c.-3389T>A
chr24	43382348	A	T	PASS	upstream_gene_variant	MODIFIER	PMEPA1	PMEPA1	transcript	XM38572693.1	protein_coding	-1	c.-3386T>A
chr24	43382348	A	T	PASS	intron_variant	MODIFIER	PMEPA1	PMEPA1	transcript	XM38572684.1	protein_coding	1	c.109+20406T>A
chr24	43382348	A	T	PASS	intron_variant	MODIFIER	PMEPA1	PMEPA1	transcript	XM38572687.1	protein_coding	1	c.19+2575T>A
chr24	43382348	A	T	PASS	intron_variant	MODIFIER	PMEPA1	PMEPA1	transcript	XM38572688.1	protein_coding	1	c.19+2575T>A
chr24	43382348	A	T	PASS	intron_variant	MODIFIER	PMEPA1	PMEPA1	transcript	XM38572685.1	protein_coding	1	c.109+20406T>A
chr24	43382348	A	T	PASS	intron_variant	MODIFIER	PMEPA1	PMEPA1	transcript	XM38572694.1	protein_coding	1	c.-33+21372T>A
chr24	43919657	A	G	PASS	intron_variant	MODIFIER	LOC119865704	LOC119865704	transcript	XR05378053.1	pseudogene	1	n.176-243T>C
chr24	43919657	A	G	PASS	non_coding_transcript_exon_variant	MODIFIER	LOC119865704	LOC119865704	transcript	XR05378052.1	pseudogene	1	n.377T>C
chr24	43919657	A	G	PASS	non_coding_transcript_exon_variant	MODIFIER	LOC119865704	LOC119865704	transcript	XR05378054.1	pseudogene	1	n.377T>C
chr24	44281109	TACTC	T	PASS	intergenic_region	MODIFIER	NPEPL1-LOC102153173	NPEPL1-LOC102153173	intergenic_region	NPEPL1-LOC102153173		-1	n.44281110_44281113delACTC
chr24	44926587	C	A	PASS	intron_variant	MODIFIER	LOC111092198	LOC111092198	transcript	XR05378079.1	pseudogene	2	n.317+13083C>A
chr24	44926587	C	A	PASS	intron_variant	MODIFIER	LOC111092198	LOC111092198	transcript	XR05378078.1	pseudogene	2	n.317+13083C>A
chr24	44926587	C	A	PASS	intron_variant	MODIFIER	LOC111092198	LOC111092198	transcript	XR05378080.1	pseudogene	2	n.317+13083C>A
chr24	44926587	C	A	PASS	intron_variant	MODIFIER	LOC111092198	LOC111092198	transcript	XR05378081.1	pseudogene	2	n.338+13062C>A
chr24	45051902	A	T	PASS	intron_variant	MODIFIER	PHACTR3	PHACTR3	transcript	XM38572758.1	protein_coding	1	c.118+53494A>T
chr24	45051902	A	T	PASS	intron_variant	MODIFIER	PHACTR3	PHACTR3	transcript	XM38572760.1	protein_coding	1	c.-6+50635A>T
chr24	45056824	G	C	PASS	upstream_gene_variant	MODIFIER	PHACTR3	PHACTR3	transcript	XM38572759.1	protein_coding	-1	c.-2822G>C
chr24	45056824	G	C	PASS	intron_variant	MODIFIER	PHACTR3	PHACTR3	transcript	XM38572758.1	protein_coding	1	c.118+58416G>C
chr24	45056824	G	C	PASS	intron_variant	MODIFIER	PHACTR3	PHACTR3	transcript	XM38572760.1	protein_coding	1	c.-6+55557G>C
chr24	46137534	C	T	PASS	intergenic_region	MODIFIER	LOC106557736-LOC102154319	LOC106557736-LOC102154319	intergenic_region	LOC106557736-LOC102154319		-1	n.46137534C>T
chr24	46137548	C	T	PASS	intergenic_region	MODIFIER	LOC106557736-LOC102154319	LOC106557736-LOC102154319	intergenic_region	LOC106557736-LOC102154319		-1	n.46137548C>T
chr24	46137549	A	G	PASS	intergenic_region	MODIFIER	LOC106557736-LOC102154319	LOC106557736-LOC102154319	intergenic_region	LOC106557736-LOC102154319		-1	n.46137549A>G
chr24	48133074	C	T	PASS	downstream_gene_variant	MODIFIER	ZBTB46	ZBTB46	transcript	XM38572907.1	protein_coding	-1	c.*5253G>A
chr24	48133074	C	T	PASS	intron_variant	MODIFIER	ZBTB46	ZBTB46	transcript	XM38572903.1	protein_coding	3	c.1223-4460G>A
chr24	48133074	C	T	PASS	intron_variant	MODIFIER	ZBTB46	ZBTB46	transcript	XM38572905.1	protein_coding	3	c.1223-4460G>A
chr24	48133074	C	T	PASS	intron_variant	MODIFIER	ZBTB46	ZBTB46	transcript	XM38572904.1	protein_coding	3	c.1223-4460G>A
chr24	48133074	C	T	PASS	intron_variant	MODIFIER	ZBTB46	ZBTB46	transcript	XR05378124.1	pseudogene	5	n.1798-4460G>A
chr25	5559849	C	CTTTTTTTTTTTTTTTTTTTTTTT	PASS	intron_variant	MODIFIER	NBEA	NBEA	transcript	XM38573289.1	protein_coding	1	c.316-37987_316-37986insAAAAAAAAAAAAAAAAAAAAAAA
chr25	5559849	C	CTTTTTTTTTTTTTTTTTTTTTTT	PASS	intron_variant	MODIFIER	NBEA	NBEA	transcript	XM38573297.1	protein_coding	1	c.316-37987_316-37986insAAAAAAAAAAAAAAAAAAAAAAA
chr25	5559849	C	CTTTTTTTTTTTTTTTTTTTTTTT	PASS	intron_variant	MODIFIER	NBEA	NBEA	transcript	XM38573301.1	protein_coding	1	c.316-37987_316-37986insAAAAAAAAAAAAAAAAAAAAAAA
chr25	5559849	C	CTTTTTTTTTTTTTTTTTTTTTTT	PASS	intron_variant	MODIFIER	NBEA	NBEA	transcript	XM38573290.1	protein_coding	1	c.316-37987_316-37986insAAAAAAAAAAAAAAAAAAAAAAA
chr25	5559849	C	CTTTTTTTTTTTTTTTTTTTTTTT	PASS	intron_variant	MODIFIER	NBEA	NBEA	transcript	XM38573293.1	protein_coding	1	c.316-37987_316-37986insAAAAAAAAAAAAAAAAAAAAAAA
chr25	5559849	C	CTTTTTTTTTTTTTTTTTTTTTTT	PASS	intron_variant	MODIFIER	NBEA	NBEA	transcript	XM38573294.1	protein_coding	1	c.316-37987_316-37986insAAAAAAAAAAAAAAAAAAAAAAA
chr25	5559849	C	CTTTTTTTTTTTTTTTTTTTTTTT	PASS	intron_variant	MODIFIER	NBEA	NBEA	transcript	XM38573295.1	protein_coding	1	c.316-37987_316-37986insAAAAAAAAAAAAAAAAAAAAAAA
chr25	5559849	C	CTTTTTTTTTTTTTTTTTTTTTTT	PASS	intron_variant	MODIFIER	NBEA	NBEA	transcript	XM38573298.1	protein_coding	1	c.316-37987_316-37986insAAAAAAAAAAAAAAAAAAAAAAA
chr25	5559849	C	CTTTTTTTTTTTTTTTTTTTTTTT	PASS	intron_variant	MODIFIER	NBEA	NBEA	transcript	XM38573300.1	protein_coding	1	c.316-37987_316-37986insAAAAAAAAAAAAAAAAAAAAAAA
chr25	5559849	C	CTTTTTTTTTTTTTTTTTTTTTTT	PASS	intron_variant	MODIFIER	NBEA	NBEA	transcript	XM38573292.1	protein_coding	1	c.316-37987_316-37986insAAAAAAAAAAAAAAAAAAAAAAA
chr25	5559849	C	CTTTTTTTTTTTTTTTTTTTTTTT	PASS	intron_variant	MODIFIER	NBEA	NBEA	transcript	XM38573296.1	protein_coding	1	c.316-37987_316-37986insAAAAAAAAAAAAAAAAAAAAAAA
chr25	5559849	C	CTTTTTTTTTTTTTTTTTTTTTTT	PASS	intron_variant	MODIFIER	NBEA	NBEA	transcript	XM38573291.1	protein_coding	1	c.316-37987_316-37986insAAAAAAAAAAAAAAAAAAAAAAA
chr25	5559852	A	AAGATTTTATTTATTTATTCATGATAGTCAC	PASS	intron_variant	MODIFIER	NBEA	NBEA	transcript	XM38573289.1	protein_coding	1	c.316-37990_316-37989insGTGACTATCATGAATAAATAAATAAAATCT
chr25	5559852	A	AAGATTTTATTTATTTATTCATGATAGTCAC	PASS	intron_variant	MODIFIER	NBEA	NBEA	transcript	XM38573297.1	protein_coding	1	c.316-37990_316-37989insGTGACTATCATGAATAAATAAATAAAATCT
chr25	5559852	A	AAGATTTTATTTATTTATTCATGATAGTCAC	PASS	intron_variant	MODIFIER	NBEA	NBEA	transcript	XM38573301.1	protein_coding	1	c.316-37990_316-37989insGTGACTATCATGAATAAATAAATAAAATCT
chr25	5559852	A	AAGATTTTATTTATTTATTCATGATAGTCAC	PASS	intron_variant	MODIFIER	NBEA	NBEA	transcript	XM38573290.1	protein_coding	1	c.316-37990_316-37989insGTGACTATCATGAATAAATAAATAAAATCT
chr25	5559852	A	AAGATTTTATTTATTTATTCATGATAGTCAC	PASS	intron_variant	MODIFIER	NBEA	NBEA	transcript	XM38573293.1	protein_coding	1	c.316-37990_316-37989insGTGACTATCATGAATAAATAAATAAAATCT
chr25	5559852	A	AAGATTTTATTTATTTATTCATGATAGTCAC	PASS	intron_variant	MODIFIER	NBEA	NBEA	transcript	XM38573294.1	protein_coding	1	c.316-37990_316-37989insGTGACTATCATGAATAAATAAATAAAATCT
chr25	5559852	A	AAGATTTTATTTATTTATTCATGATAGTCAC	PASS	intron_variant	MODIFIER	NBEA	NBEA	transcript	XM38573295.1	protein_coding	1	c.316-37990_316-37989insGTGACTATCATGAATAAATAAATAAAATCT
chr25	5559852	A	AAGATTTTATTTATTTATTCATGATAGTCAC	PASS	intron_variant	MODIFIER	NBEA	NBEA	transcript	XM38573298.1	protein_coding	1	c.316-37990_316-37989insGTGACTATCATGAATAAATAAATAAAATCT
chr25	5559852	A	AAGATTTTATTTATTTATTCATGATAGTCAC	PASS	intron_variant	MODIFIER	NBEA	NBEA	transcript	XM38573300.1	protein_coding	1	c.316-37990_316-37989insGTGACTATCATGAATAAATAAATAAAATCT
chr25	5559852	A	AAGATTTTATTTATTTATTCATGATAGTCAC	PASS	intron_variant	MODIFIER	NBEA	NBEA	transcript	XM38573292.1	protein_coding	1	c.316-37990_316-37989insGTGACTATCATGAATAAATAAATAAAATCT
chr25	5559852	A	AAGATTTTATTTATTTATTCATGATAGTCAC	PASS	intron_variant	MODIFIER	NBEA	NBEA	transcript	XM38573296.1	protein_coding	1	c.316-37990_316-37989insGTGACTATCATGAATAAATAAATAAAATCT
chr25	5559852	A	AAGATTTTATTTATTTATTCATGATAGTCAC	PASS	intron_variant	MODIFIER	NBEA	NBEA	transcript	XM38573291.1	protein_coding	1	c.316-37990_316-37989insGTGACTATCATGAATAAATAAATAAAATCT
[truncated: 991 more rows]
